# Supplementary material for: Bridgin connects the outer kinetochore to centromeric chromatin
Source: Nat Commun. 2021 Jan 8;12:146. doi: 10.1038/s41467-020-20161-9 (PMC7794384; doi:10.1038/s41467-020-20161-9)
Supplement: Supplementary file 4 — Supplementary Data 1 [file 41467_2020_20161_MOESM4_ESM.xlsx]

## Sheet: CENP-A
Supplementary Data 1	CENP-A homologs
Species	Strain	Uniprot ID
Mixia osmundae	(strain CBS 9802 / IAM 14324 / JCM 22182 / KY 12970)	G7E9P5
Puccinia graminis f. sp. tritici	(strain CRL 75-36-700-3 / race SCCL)	E3JV97
Melampsora larici-populina	(strain 98AG31 / pathotype 3-4-7)	F4R5S6
Leucosporidium creatinivorum		A0A1Y2FVV3
Microbotryum intermedium		A0A238F3R0
Microbotryum saponariae		A0A2X0LQ22
Rhodosporidium toruloides	(strain NP11)	M7X4Z3
Ustilago maydis	(strain 521 / FGSC 9021)	A0A0D1BW46
Pseudozyma hubeiensis	(strain SY62)	R9P9G8
Malassezia globosa	(strain ATCC MYA-4612 / CBS 7966)	A8PWP4
Malassezia sympodialis	(strain ATCC 42132)	A0A1M8A1W5
Tilletiopsis washingtonensis		A0A316Z1M5
Meira miltonrushii		A0A316VBX8
Acaromyces ingoldii		A0A316YT03
Tilletiaria anomala	(strain ATCC 24038 / CBS 436.72 / UBC 951)	A0A066WNL5
Pseudomicrostroma glucosiphilum		A0A316U930
Jaminaea rosea		A0A316UZM6
Tilletia indica-		A0A177TI60
Ceraceosorus guamensis		A0A316W0C6
Wallemia mellicola	(strain ATCC MYA-4683 / CBS 633.66)	I4Y9D3
Wallemia ichthyophaga	(strain EXF-994 / CBS 113033)	R9AE00
Phaffia rhodozyma		A0A0F7SSH2
Cryptococcus neoformans	(strain H99 / ATCC 208821 / CBS 10515 / FGSC 9487)	J9VFS1
Tremella mesenterica		A0A4Q1BGX1
Trichosporon asahii var. asahi	(strain ATCC 90039 / CBS 2479 / JCM 2466 / KCTC 7840 / NCYC 2677 / UAMH 7654)	J4UFA7
Cutaneotrichosporon oleaginosum		A0A0J0XSZ0
Calocera cornea	HHB12733	A0A165HUZ5
Dacryopinax primogenitus	(strain DJM 731)	M5GEW7
Exidia glandulosa	HHB12029	A0A165QXI9
Serendipita vermifera	MAFF 305830	A0A0C2X7I3
Serendipita indica	(strain DSM 11827)	G4TK51
Rhizoctonia solani	AG-3 Rhs1AP	X8JRC7
Thanatephorus cucumeris	(strain AG1-IB / isolate 7/3/14)	M5BL97
Sistotremastrum niveocremeum	HHB9708	A0A164ZQA5
Sistotremastrum suecicum	HHB10207 ss-3	A0A166BX56
Sphaerobolus stellatus
Pyrrhoderma noxium		A0A286UMK6
Schizopora paradoxa		A0A0H2REA8
Neolentinus lepideus	HHB14362 ss-1	A0A165P0Q3
Gloeophyllum trabeum	(strain ATCC 11539 / FP-39264 / Madison 617)	S7QJ88
Ganoderma sinense	ZZ0214-1	A0A2G8STN0
Dichomitus squalens	(strain LYAD-421)	R7SHT0
Heterobasidion irregulare	TC 32-1	W4KH44
Bondarzewia mesenterica		A0A4S4MA74
Coprinopsis cinerea	(strain Okayama-7 / 130 / ATCC MYA-4618 / FGSC 9003)	A8NXR9
Galerina marginata	(strain CBS 339.88)	A0A067TKG8
Piloderma croceum	F 1598	A0A0C3BWG1
Fibularhizoctonia sp.	CBS 109695	A0A166VQP7
Pisolithus microcarpus	441	A0A0D0A7K3
Rhizopogon vesiculosus		A0A1J8QWF2
Jaapia argillacea	MUCL 33604	A0A067QBW2
Saccharomyces cerevisiae	(strain ATCC 204508 / S288c)	P36012
neurospora crassa	(strain ATCC 24698 / 74-OR23-1A / CBS 708.71 / DSM 1257 / FGSC 987)	Q7RXR3
Schizosaccharomyces pombe	(strain 972 / ATCC 24843)	Q9Y812
Pneumocystis jirovecii	strain SE8	A0A0W4ZJU2
Saitoella complicata	(strain BCRC 22490 / CBS 7301 / JCM 7358 / NBRC 10748 / NRRL Y-17804)
Allomyces macrogynus	(strain ATCC 38327)	A0A0L0SPU9
Encephalitozoon intestinalis
Basidiobolus meristosporus	CBS 931.73	A0A1Y1Y3G1
Smittium culicis		A0A1R1Y034
Spizellomyces punctatus	(strain DAOM BR117)	A0A0L0HUW6
Batrachochytrium dendrobatidis	(strain JAM81 / FGSC 10211)	F4P4R3
Mucor circinelloides f. lusitanicus	CBS 277.49
Jimgerdemannia flammicorona		A0A433D8Y3 /
Rozella allomycis		A0A075AWL4
Paramicrosporidium saccamoebae
Homo sapiens		P49450
Drosophila melanogaster		Q9V6Q2

## Sheet: CENP-C
Supplementary Data 1	CENP-C homologs
Species	Strain	Uniprot ID
Mixia osmundae	(strain CBS 9802 / IAM 14324 / JCM 22182 / KY 12970)	G7DW28
Puccinia graminis f. sp. tritici	(strain CRL 75-36-700-3 / race SCCL)	H6QPD2
Melampsora larici-populina	(strain 98AG31 / pathotype 3-4-7)	F4R433
Leucosporidium creatinivorum		A0A1Y2EM16
Microbotryum intermedium		A0A238FDF6
Microbotryum saponariae		A0A2X0M4P9
Rhodosporidium toruloides	(strain NP11)	M7X596
Ustilago maydis	(strain 521 / FGSC 9021)	A0A0D1E8Y7
Pseudozyma hubeiensis	(strain SY62)	R9P2Y1
Malassezia globosa	(strain ATCC MYA-4612 / CBS 7966)	A8PQY9
Malassezia sympodialis	(strain ATCC 42132)	A0A1M8ABY3
Tilletiopsis washingtonensis		A0A316ZLC4
Meira miltonrushii		A0A316VKE0
Acaromyces ingoldii		A0A316YS18
Tilletiaria anomala	(strain ATCC 24038 / CBS 436.72 / UBC 951)	A0A066W8P5
Pseudomicrostroma glucosiphilum		A0A316U9X5
Jaminaea rosea		A0A316UU94
Tilletia indica-		A0A177TQA4
Ceraceosorus guamensis		A0A316W2A4
Wallemia mellicola	(strain ATCC MYA-4683 / CBS 633.66)	I4YE81
Wallemia ichthyophaga	(strain EXF-994 / CBS 113033)	R9AL52
Phaffia rhodozyma		A0A0F7STL1
Cryptococcus neoformans	(strain H99 / ATCC 208821 / CBS 10515 / FGSC 9487)	J9VX29
Tremella mesenterica		R7SBY4
Trichosporon asahii var. asahi	(strain ATCC 90039 / CBS 2479 / JCM 2466 / KCTC 7840 / NCYC 2677 / UAMH 7654)	J4UI38
Cutaneotrichosporon oleaginosum		A0A0J0XDI8
Calocera cornea	HHB12733	A0A165EL90
Dacryopinax primogenitus	(strain DJM 731)	M5GGA7
Exidia glandulosa	HHB12029	A0A166AY16
Serendipita vermifera	MAFF 305830	A0A0C3B6F4
Serendipita indica	(strain DSM 11827)	G4T8Y7
Rhizoctonia solani	AG-3 Rhs1AP	A0A0A1UJU4
Thanatephorus cucumeris	(strain AG1-IB / isolate 7/3/14)	A0A0B7F0D6
Sistotremastrum niveocremeum	HHB9708	A0A164TLB7
Sistotremastrum suecicum	HHB10207 ss-3	A0A166GXV6
Sphaerobolus stellatus		A0A0C9ULG3
Pyrrhoderma noxium		A0A286UW90
Schizopora paradoxa		A0A0H2S4Q9
Neolentinus lepideus	HHB14362 ss-1	A0A165RL39
Gloeophyllum trabeum	(strain ATCC 11539 / FP-39264 / Madison 617)	S7QHN6
Ganoderma sinense	ZZ0214-1	A0A2G8RS81
Dichomitus squalens	(strain LYAD-421)	A0A4Q9QCP7
Heterobasidion irregulare	TC 32-1	W4KMG4
Bondarzewia mesenterica		A0A4S4M8U5
Coprinopsis cinerea	(strain Okayama-7 / 130 / ATCC MYA-4618 / FGSC 9003)	A8NDW9
Galerina marginata	(strain CBS 339.88)	A0A067T1B7
Piloderma croceum	F 1598	A0A0C3FQ52
Fibularhizoctonia sp.	CBS 109695	A0A166GIG9
Pisolithus microcarpus	441	A0A0C9ZYA3
Rhizopogon vesiculosus		A0A1J8QBH2
Jaapia argillacea	MUCL 33604	A0A067QCJ6
Saccharomyces cerevisiae	(strain ATCC 204508 / S288c)	P35201
neurospora crassa	(strain ATCC 24698 / 74-OR23-1A / CBS 708.71 / DSM 1257 / FGSC 987)	Q7RV28
Schizosaccharomyces pombe	(strain 972 / ATCC 24843)	Q9USR9
Pneumocystis jirovecii	strain SE8	A0A0W4ZMH7
Saitoella complicata	(strain BCRC 22490 / CBS 7301 / JCM 7358 / NBRC 10748 / NRRL Y-17804)	A0A0E9N9E8
Allomyces macrogynus	(strain ATCC 38327)
Encephalitozoon intestinalis
Basidiobolus meristosporus	CBS 931.73	A0A1Y1Z2A3
Smittium culicis		A0A1R1YGT1
Spizellomyces punctatus	(strain DAOM BR117)	A0A0L0H916
Batrachochytrium dendrobatidis	(strain JAM81 / FGSC 10211)	F4PCQ2
Mucor circinelloides f. lusitanicus	CBS 277.49
Jimgerdemannia flammicorona		A0A433DDI3
Rozella allomycis		A0A0L0T820
Paramicrosporidium saccamoebae
Homo sapiens		Q03188
Drosophila melanogaster		Q9VHP9

## Sheet: CENP-T
Supplementary Data 1	CENP-T homologs
Species	Strain	Uniprot ID
Mixia osmundae	(strain CBS 9802 / IAM 14324 / JCM 22182 / KY 12970)
Puccinia graminis f. sp. tritici	(strain CRL 75-36-700-3 / race SCCL)
Melampsora larici-populina	(strain 98AG31 / pathotype 3-4-7)
Leucosporidium creatinivorum
Microbotryum intermedium
Microbotryum saponariae
Rhodosporidium toruloides	(strain NP11)	M7XJJ5
Ustilago maydis	(strain 521 / FGSC 9021)	A0A0D1DP16
Pseudozyma hubeiensis	(strain SY62)	R9P1M7
Malassezia globosa	(strain ATCC MYA-4612 / CBS 7966)
Malassezia sympodialis	(strain ATCC 42132)
Tilletiopsis washingtonensis		A0A316Z3D1
Meira miltonrushii		A0A316VJ52
Acaromyces ingoldii		A0A316YP96
Tilletiaria anomala	(strain ATCC 24038 / CBS 436.72 / UBC 951)	A0A066WRD5
Pseudomicrostroma glucosiphilum
Jaminaea rosea
Tilletia indica-
Ceraceosorus guamensis		A0A316W9B0
Wallemia mellicola	(strain ATCC MYA-4683 / CBS 633.66)	I4Y8Y2
Wallemia ichthyophaga	(strain EXF-994 / CBS 113033)	R9AAJ0
Phaffia rhodozyma
Cryptococcus neoformans	(strain H99 / ATCC 208821 / CBS 10515 / FGSC 9487)
Tremella mesenterica
Trichosporon asahii var. asahii	(strain ATCC 90039 / CBS 2479 / JCM 2466 / KCTC 7840 / NCYC 2677 / UAMH 7654)
Cutaneotrichosporon oleaginosum
Calocera cornea	HHB12733
Dacryopinax primogenitus	(strain DJM 731)
Exidia glandulosa	HHB12029
Serendipita vermifera	MAFF 305830
Serendipita indica	(strain DSM 11827)
Rhizoctonia solani	AG-3 Rhs1AP
Thanatephorus cucumeris	(strain AG1-IB / isolate 7/3/14)
Sistotremastrum niveocremeum	HHB9708
Sistotremastrum suecicum	HHB10207 ss-3
Sphaerobolus stellatus
Pyrrhoderma noxium
Schizopora paradoxa
Neolentinus lepideus	HHB14362 ss-1
Gloeophyllum trabeum	(strain ATCC 11539 / FP-39264 / Madison 617)
Ganoderma sinense	ZZ0214-1
Dichomitus squalens	(strain LYAD-421)
Heterobasidion irregulare	TC 32-1
Bondarzewia mesenterica
Coprinopsis cinerea	(strain Okayama-7 / 130 / ATCC MYA-4618 / FGSC 9003)
Galerina marginata	(strain CBS 339.88)
Piloderma croceum	F 1598
Fibularhizoctonia sp.	CBS 109695
Pisolithus microcarpus	441
Rhizopogon vesiculosus
Jaapia argillacea	MUCL 33604
Saccharomyces cerevisiae	(strain ATCC 204508 / S288c)	P43618
neurospora crassa	(strain ATCC 24698 / 74-OR23-1A / CBS 708.71 / DSM 1257 / FGSC 987)	Q7SEQ6
Schizosaccharomyces pombe	(strain 972 / ATCC 24843)	Q9HGK9
Pneumocystis jirovecii	strain SE8	L0PES2
Saitoella complicata	(strain BCRC 22490 / CBS 7301 / JCM 7358 / NBRC 10748 / NRRL Y-17804)	A0A0E9NS05
Allomyces macrogynus	(strain ATCC 38327)
Encephalitozoon intestinalis
Basidiobolus meristosporus	CBS 931.73
Smittium culicis
Spizellomyces punctatus	(strain DAOM BR117)
Batrachochytrium dendrobatidis	(strain JAM81 / FGSC 10211)
Mucor circinelloides f. lusitanicus	CBS 277.49	A0A168MHP9
Jimgerdemannia flammicorona		A0A433D5L6
Rozella allomycis
Paramicrosporidium saccamoebae
Homo sapiens		H3BTR4
Drosophila melanogaster

## Sheet: CENP-W
Supplementary Data 1	CENP-W homologs
Species	Strain	Uniprot ID
Mixia osmundae	(strain CBS 9802 / IAM 14324 / JCM 22182 / KY 12970)
Puccinia graminis f. sp. tritici	(strain CRL 75-36-700-3 / race SCCL)	E3KAK6
Melampsora larici-populina	(strain 98AG31 / pathotype 3-4-7)
Leucosporidium creatinivorum		A0A1Y2FYM4
Microbotryum intermedium
Microbotryum saponariae
Rhodosporidium toruloides	(strain NP11)
Ustilago maydis	(strain 521 / FGSC 9021)	A0A0D1D1F8
Pseudozyma hubeiensis	(strain SY62)
Malassezia globosa	(strain ATCC MYA-4612 / CBS 7966)
Malassezia sympodialis	(strain ATCC 42132)
Tilletiopsis washingtonensis		A0A316Z378
Meira miltonrushii		A0A316V933
Acaromyces ingoldii		A0A316YYK0
Tilletiaria anomala	(strain ATCC 24038 / CBS 436.72 / UBC 951)	A0A066WII0
Pseudomicrostroma glucosiphilum
Jaminaea rosea
Tilletia indica-
Ceraceosorus guamensis
Wallemia mellicola	(strain ATCC MYA-4683 / CBS 633.66)	I4YEJ2
Wallemia ichthyophaga	(strain EXF-994 / CBS 113033)	R9AHT8
Phaffia rhodozyma
Cryptococcus neoformans	(strain H99 / ATCC 208821 / CBS 10515 / FGSC 9487)
Tremella mesenterica
Trichosporon asahii var. asahii	(strain ATCC 90039 / CBS 2479 / JCM 2466 / KCTC 7840 / NCYC 2677 / UAMH 7654)
Cutaneotrichosporon oleaginosum
Calocera cornea	HHB12733	A0A165IGA5
Dacryopinax primogenitus	(strain DJM 731)
Exidia glandulosa	HHB12029
Serendipita vermifera	MAFF 305830
Serendipita indica	(strain DSM 11827)
Rhizoctonia solani	AG-3 Rhs1AP
Thanatephorus cucumeris	(strain AG1-IB / isolate 7/3/14)
Sistotremastrum niveocremeum	HHB9708
Sistotremastrum suecicum	HHB10207 ss-3
Sphaerobolus stellatus
Pyrrhoderma noxium
Schizopora paradoxa
Neolentinus lepideus	HHB14362 ss-1
Gloeophyllum trabeum	(strain ATCC 11539 / FP-39264 / Madison 617)
Ganoderma sinense	ZZ0214-1
Dichomitus squalens	(strain LYAD-421)
Heterobasidion irregulare	TC 32-1
Bondarzewia mesenterica
Coprinopsis cinerea	(strain Okayama-7 / 130 / ATCC MYA-4618 / FGSC 9003)
Galerina marginata	(strain CBS 339.88)
Piloderma croceum	F 1598
Fibularhizoctonia sp.	CBS 109695
Pisolithus microcarpus	441	A0A0C9YTM0
Rhizopogon vesiculosus
Jaapia argillacea	MUCL 33604
Saccharomyces cerevisiae	(strain ATCC 204508 / S288c)	Q2V2P8
neurospora crassa	(strain ATCC 24698 / 74-OR23-1A / CBS 708.71 / DSM 1257 / FGSC 987)	F5HD67
Schizosaccharomyces pombe	(strain 972 / ATCC 24843)	G2TRL2
Pneumocystis jirovecii	strain SE8	A0A0W4ZQ96
Saitoella complicata	(strain BCRC 22490 / CBS 7301 / JCM 7358 / NBRC 10748 / NRRL Y-17804)	A0A0E9NA34
Allomyces macrogynus	(strain ATCC 38327)
Encephalitozoon intestinalis
Basidiobolus meristosporus	CBS 931.73
Smittium culicis
Spizellomyces punctatus	(strain DAOM BR117)
Batrachochytrium dendrobatidis	(strain JAM81 / FGSC 10211)
Mucor circinelloides f. lusitanicus	CBS 277.49	A0A162R5Z1
Jimgerdemannia flammicorona		A0A433BAB8
Rozella allomycis
Paramicrosporidium saccamoebae
Homo sapiens		Q5EE01
Drosophila melanogaster

## Sheet: CENP-S
Supplementary Data 1	CENP-S homologs
Species	Strain	Uniprot ID
Mixia osmundae	(strain CBS 9802 / IAM 14324 / JCM 22182 / KY 12970)
Puccinia graminis f. sp. tritici	(strain CRL 75-36-700-3 / race SCCL)	E3JQT5
Melampsora larici-populina	(strain 98AG31 / pathotype 3-4-7)	F4RWE9
Leucosporidium creatinivorum		A0A1Y2EX15
Microbotryum intermedium		A0A238F2J2
Microbotryum saponariae		A0A2X0KCZ3
Rhodosporidium toruloides	(strain NP11)	A0A2T0A3W5
Ustilago maydis	(strain 521 / FGSC 9021)
Pseudozyma hubeiensis	(strain SY62)
Malassezia globosa	(strain ATCC MYA-4612 / CBS 7966)
Malassezia sympodialis	(strain ATCC 42132)
Tilletiopsis washingtonensis
Meira miltonrushii
Acaromyces ingoldii
Tilletiaria anomala	(strain ATCC 24038 / CBS 436.72 / UBC 951)
Pseudomicrostroma glucosiphilum
Jaminaea rosea
Tilletia indica-
Ceraceosorus guamensis
Wallemia mellicola	(strain ATCC MYA-4683 / CBS 633.66)
Wallemia ichthyophaga	(strain EXF-994 / CBS 113033)
Phaffia rhodozyma
Cryptococcus neoformans	(strain H99 / ATCC 208821 / CBS 10515 / FGSC 9487)
Tremella mesenterica
Trichosporon asahii var. asahii	(strain ATCC 90039 / CBS 2479 / JCM 2466 / KCTC 7840 / NCYC 2677 / UAMH 7654)
Cutaneotrichosporon oleaginosum
Calocera cornea	HHB12733
Dacryopinax primogenitus	(strain DJM 731)
Exidia glandulosa	HHB12029
Serendipita vermifera	MAFF 305830
Serendipita indica	(strain DSM 11827)
Rhizoctonia solani	AG-3 Rhs1AP
Thanatephorus cucumeris	(strain AG1-IB / isolate 7/3/14)
Sistotremastrum niveocremeum	HHB9708
Sistotremastrum suecicum	HHB10207 ss-3
Sphaerobolus stellatus
Pyrrhoderma noxium
Schizopora paradoxa
Neolentinus lepideus	HHB14362 ss-1
Gloeophyllum trabeum	(strain ATCC 11539 / FP-39264 / Madison 617)
Ganoderma sinense	ZZ0214-1
Dichomitus squalens	(strain LYAD-421)
Heterobasidion irregulare	TC 32-1
Bondarzewia mesenterica
Coprinopsis cinerea	(strain Okayama-7 / 130 / ATCC MYA-4618 / FGSC 9003)
Galerina marginata	(strain CBS 339.88)
Piloderma croceum	F 1598
Fibularhizoctonia sp.	CBS 109695
Pisolithus microcarpus	441
Rhizopogon vesiculosus
Jaapia argillacea	MUCL 33604
Saccharomyces cerevisiae	(strain ATCC 204508 / S288c)	Q3E835
neurospora crassa	(strain ATCC 24698 / 74-OR23-1A / CBS 708.71 / DSM 1257 / FGSC 987)	Q1K7Q5
Schizosaccharomyces pombe	(strain 972 / ATCC 24843)	O74807
Pneumocystis jirovecii	strain SE8
Saitoella complicata	(strain BCRC 22490 / CBS 7301 / JCM 7358 / NBRC 10748 / NRRL Y-17804)	A0A0E9NL70
Allomyces macrogynus	(strain ATCC 38327)	A0A0L0SJR2
Encephalitozoon intestinalis
Basidiobolus meristosporus	CBS 931.73
Smittium culicis
Spizellomyces punctatus	(strain DAOM BR117)	A0A0L0HRB0
Batrachochytrium dendrobatidis	(strain JAM81 / FGSC 10211)	F4P3E2
Mucor circinelloides f. lusitanicus	CBS 277.49	A0A168LR49
Jimgerdemannia flammicorona		A0A433CWE9
Rozella allomycis
Paramicrosporidium saccamoebae
Homo sapiens		Q8N2Z9
Drosophila melanogaster

## Sheet: CENP-X
Supplementary Data 1	CENP-X homologs
Species	Strain	Uniprot ID
Mixia osmundae	(strain CBS 9802 / IAM 14324 / JCM 22182 / KY 12970)	G7E2N8
Puccinia graminis f. sp. tritici	(strain CRL 75-36-700-3 / race SCCL)	E3KHN0
Melampsora larici-populina	(strain 98AG31 / pathotype 3-4-7)	F4RQY9
Leucosporidium creatinivorum
Microbotryum intermedium		A0A238FHJ6
Microbotryum saponariae		A0A2X0LAV3
Rhodosporidium toruloides	(strain NP11)	A0A2T0AI48
Ustilago maydis	(strain 521 / FGSC 9021)
Pseudozyma hubeiensis	(strain SY62)
Malassezia globosa	(strain ATCC MYA-4612 / CBS 7966)
Malassezia sympodialis	(strain ATCC 42132)
Tilletiopsis washingtonensis
Meira miltonrushii
Acaromyces ingoldii
Tilletiaria anomala	(strain ATCC 24038 / CBS 436.72 / UBC 951)
Pseudomicrostroma glucosiphilum
Jaminaea rosea
Tilletia indica-
Ceraceosorus guamensis
Wallemia mellicola	(strain ATCC MYA-4683 / CBS 633.66)
Wallemia ichthyophaga	(strain EXF-994 / CBS 113033)
Phaffia rhodozyma
Cryptococcus neoformans	(strain H99 / ATCC 208821 / CBS 10515 / FGSC 9487)
Tremella mesenterica
Trichosporon asahii var. asahii	(strain ATCC 90039 / CBS 2479 / JCM 2466 / KCTC 7840 / NCYC 2677 / UAMH 7654)
Cutaneotrichosporon oleaginosum
Calocera cornea	HHB12733
Dacryopinax primogenitus	(strain DJM 731)
Exidia glandulosa	HHB12029
Serendipita vermifera	MAFF 305830
Serendipita indica	(strain DSM 11827)
Rhizoctonia solani	AG-3 Rhs1AP
Thanatephorus cucumeris	(strain AG1-IB / isolate 7/3/14)
Sistotremastrum niveocremeum	HHB9708
Sistotremastrum suecicum	HHB10207 ss-3
Sphaerobolus stellatus
Pyrrhoderma noxium
Schizopora paradoxa
Neolentinus lepideus	HHB14362 ss-1
Gloeophyllum trabeum	(strain ATCC 11539 / FP-39264 / Madison 617)
Ganoderma sinense	ZZ0214-1
Dichomitus squalens	(strain LYAD-421)
Heterobasidion irregulare	TC 32-1
Bondarzewia mesenterica
Coprinopsis cinerea	(strain Okayama-7 / 130 / ATCC MYA-4618 / FGSC 9003)
Galerina marginata	(strain CBS 339.88)
Piloderma croceum	F 1598
Fibularhizoctonia sp.	CBS 109695
Pisolithus microcarpus	441
Rhizopogon vesiculosus
Jaapia argillacea	MUCL 33604
Saccharomyces cerevisiae	(strain ATCC 204508 / S288c)	Q3E829
neurospora crassa	(strain ATCC 24698 / 74-OR23-1A / CBS 708.71 / DSM 1257 / FGSC 987)	Q7SC05
Schizosaccharomyces pombe	(strain 972 / ATCC 24843)	O74896
Pneumocystis jirovecii	strain SE8	A0A0W4ZTV6
Saitoella complicata	(strain BCRC 22490 / CBS 7301 / JCM 7358 / NBRC 10748 / NRRL Y-17804)	A0A0E9NME3
Allomyces macrogynus	(strain ATCC 38327)	A0A0L0SDH2
Encephalitozoon intestinalis
Basidiobolus meristosporus	CBS 931.73	A0A1Y1XT29
Smittium culicis
Spizellomyces punctatus	(strain DAOM BR117)
Batrachochytrium dendrobatidis	(strain JAM81 / FGSC 10211)
Mucor circinelloides f. lusitanicus	CBS 277.49	A0A162TPX3
Jimgerdemannia flammicorona		A0A433Q2J2
Rozella allomycis
Paramicrosporidium saccamoebae
Homo sapiens		A8MT69
Drosophila melanogaster

## Sheet: CENP-L
Supplementary Data 1	CENP-L homologs
Species	Strain	Uniprot ID
Mixia osmundae	(strain CBS 9802 / IAM 14324 / JCM 22182 / KY 12970)
Puccinia graminis f. sp. tritici	(strain CRL 75-36-700-3 / race SCCL)
Melampsora larici-populina	(strain 98AG31 / pathotype 3-4-7)
Leucosporidium creatinivorum		A0A1Y2G1C6
Microbotryum intermedium
Microbotryum saponariae
Rhodosporidium toruloides	(strain NP11)	M7XDR7
Ustilago maydis	(strain 521 / FGSC 9021)	A0A0D1CVM7
Pseudozyma hubeiensis	(strain SY62)	R9P554
Malassezia globosa	(strain ATCC MYA-4612 / CBS 7966)
Malassezia sympodialis	(strain ATCC 42132)
Tilletiopsis washingtonensis		A0A316Z746
Meira miltonrushii
Acaromyces ingoldii		A0A316YTY0
Tilletiaria anomala	(strain ATCC 24038 / CBS 436.72 / UBC 951)	A0A066VXX4
Pseudomicrostroma glucosiphilum
Jaminaea rosea
Tilletia indica-
Ceraceosorus guamensis		A0A316VTF2
Wallemia mellicola	(strain ATCC MYA-4683 / CBS 633.66)
Wallemia ichthyophaga	(strain EXF-994 / CBS 113033)
Phaffia rhodozyma
Cryptococcus neoformans	(strain H99 / ATCC 208821 / CBS 10515 / FGSC 9487)
Tremella mesenterica
Trichosporon asahii var. asahi	(strain ATCC 90039 / CBS 2479 / JCM 2466 / KCTC 7840 / NCYC 2677 / UAMH 7654)
Cutaneotrichosporon oleaginosum
Calocera cornea	HHB12733
Dacryopinax primogenitus	(strain DJM 731)
Exidia glandulosa	HHB12029
Serendipita vermifera	MAFF 305830
Serendipita indica	(strain DSM 11827)
Rhizoctonia solani	AG-3 Rhs1AP
Thanatephorus cucumeris	(strain AG1-IB / isolate 7/3/14)
Sistotremastrum niveocremeum	HHB9708
Sistotremastrum suecicum	HHB10207 ss-3
Sphaerobolus stellatus
Pyrrhoderma noxium
Schizopora paradoxa
Neolentinus lepideus	HHB14362 ss-1
Gloeophyllum trabeum	(strain ATCC 11539 / FP-39264 / Madison 617)
Ganoderma sinense	ZZ0214-1
Dichomitus squalens	(strain LYAD-421)
Heterobasidion irregulare	TC 32-1
Bondarzewia mesenterica
Coprinopsis cinerea	(strain Okayama-7 / 130 / ATCC MYA-4618 / FGSC 9003)
Galerina marginata	(strain CBS 339.88)
Piloderma croceum	F 1598
Fibularhizoctonia sp.	CBS 109695
Pisolithus microcarpus	441
Rhizopogon vesiculosus
Jaapia argillacea	MUCL 33604
Saccharomyces cerevisiae	(strain ATCC 204508 / S288c)	P38265
neurospora crassa	(strain ATCC 24698 / 74-OR23-1A / CBS 708.71 / DSM 1257 / FGSC 987)	V5IM47
Schizosaccharomyces pombe	(strain 972 / ATCC 24843)	O36024
Pneumocystis jirovecii	strain SE8	L0PES1
Saitoella complicata	(strain BCRC 22490 / CBS 7301 / JCM 7358 / NBRC 10748 / NRRL Y-17804)	A0A0E9NBA3
Allomyces macrogynus	(strain ATCC 38327)
Encephalitozoon intestinalis
Basidiobolus meristosporus	CBS 931.73
Smittium culicis
Spizellomyces punctatus	(strain DAOM BR117)
Batrachochytrium dendrobatidis	(strain JAM81 / FGSC 10211)
Mucor circinelloides f. lusitanicus	CBS 277.49	A0A168GZ11
Jimgerdemannia flammicorona
Rozella allomycis
Paramicrosporidium saccamoebae
Homo sapiens		Q8N0S6
Drosophila melanogaster

## Sheet: CENP-N
Supplementary Data 1	CENP-N homologs
Species	Strain	Uniprot ID
Mixia osmundae	(strain CBS 9802 / IAM 14324 / JCM 22182 / KY 12970)
Puccinia graminis f. sp. tritici	(strain CRL 75-36-700-3 / race SCCL)
Melampsora larici-populina	(strain 98AG31 / pathotype 3-4-7)
Leucosporidium creatinivorum		A0A1Y2ER80
Microbotryum intermedium
Microbotryum saponariae
Rhodosporidium toruloides	(strain NP11)	M7WGR0
Ustilago maydis	(strain 521 / FGSC 9021)	YU309
Pseudozyma hubeiensis	(strain SY62)	R9P5Z8
Malassezia globosa	(strain ATCC MYA-4612 / CBS 7966)
Malassezia sympodialis	(strain ATCC 42132)
Tilletiopsis washingtonensis		A0A316ZBI6
Meira miltonrushii		A0A316VKX3
Acaromyces ingoldii		A0A316Z0B3
Tilletiaria anomala	(strain ATCC 24038 / CBS 436.72 / UBC 951)	A0A066VG45
Pseudomicrostroma glucosiphilum
Jaminaea rosea
Tilletia indica-
Ceraceosorus guamensis		A0A316VSE4
Wallemia mellicola	(strain ATCC MYA-4683 / CBS 633.66)	I4YJ43
Wallemia ichthyophaga	(strain EXF-994 / CBS 113033)	R9AGB9
Phaffia rhodozyma
Cryptococcus neoformans	(strain H99 / ATCC 208821 / CBS 10515 / FGSC 9487)
Tremella mesenterica
Trichosporon asahii var. asahi	(strain ATCC 90039 / CBS 2479 / JCM 2466 / KCTC 7840 / NCYC 2677 / UAMH 7654)
Cutaneotrichosporon oleaginosum
Calocera cornea	HHB12733
Dacryopinax primogenitus	(strain DJM 731)
Exidia glandulosa	HHB12029
Serendipita vermifera	MAFF 305830
Serendipita indica	(strain DSM 11827)
Rhizoctonia solani	AG-3 Rhs1AP
Thanatephorus cucumeris	(strain AG1-IB / isolate 7/3/14)
Sistotremastrum niveocremeum	HHB9708
Sistotremastrum suecicum	HHB10207 ss-3
Sphaerobolus stellatus
Pyrrhoderma noxium
Schizopora paradoxa
Neolentinus lepideus	HHB14362 ss-1
Gloeophyllum trabeum	(strain ATCC 11539 / FP-39264 / Madison 617)
Ganoderma sinense	ZZ0214-1
Dichomitus squalens	(strain LYAD-421)
Heterobasidion irregulare	TC 32-1
Bondarzewia mesenterica
Coprinopsis cinerea	(strain Okayama-7 / 130 / ATCC MYA-4618 / FGSC 9003)
Galerina marginata	(strain CBS 339.88)
Piloderma croceum	F 1598
Fibularhizoctonia sp.	CBS 109695
Pisolithus microcarpus	441
Rhizopogon vesiculosus
Jaapia argillacea	MUCL 33604
Saccharomyces cerevisiae	(strain ATCC 204508 / S288c)	P38907
neurospora crassa	(strain ATCC 24698 / 74-OR23-1A / CBS 708.71 / DSM 1257 / FGSC 987)	Q7RY00
Schizosaccharomyces pombe	(strain 972 / ATCC 24843)	Q9C0W0
Pneumocystis jirovecii	strain SE8	A0A0W4ZWC7
Saitoella complicata	(strain BCRC 22490 / CBS 7301 / JCM 7358 / NBRC 10748 / NRRL Y-17804)	A0A0E9NGD5
Allomyces macrogynus	(strain ATCC 38327)
Encephalitozoon intestinalis
Basidiobolus meristosporus	CBS 931.73
Smittium culicis
Spizellomyces punctatus	(strain DAOM BR117)
Batrachochytrium dendrobatidis	(strain JAM81 / FGSC 10211)
Mucor circinelloides f. lusitanicus	CBS 277.49	A0A0C9MSE6
Jimgerdemannia flammicorona		A0A433PYD8
Rozella allomycis
Paramicrosporidium saccamoebae
Homo sapiens		Q96H22
Drosophila melanogaster

## Sheet: CENP-H
Supplementary Data 1	CENP-H homologs
Species	Strain	Uniprot ID
Mixia osmundae	(strain CBS 9802 / IAM 14324 / JCM 22182 / KY 12970)
Puccinia graminis f. sp. tritici	(strain CRL 75-36-700-3 / race SCCL)
Melampsora larici-populina	(strain 98AG31 / pathotype 3-4-7)
Leucosporidium creatinivorum
Microbotryum intermedium
Microbotryum saponariae
Rhodosporidium toruloides	(strain NP11)	M7WD46
Ustilago maydis	(strain 521 / FGSC 9021)	A0A0D1DX98
Pseudozyma hubeiensis	(strain SY62)	R9NVN9
Malassezia globosa	(strain ATCC MYA-4612 / CBS 7966)
Malassezia sympodialis	(strain ATCC 42132)
Tilletiopsis washingtonensis		A0A316Z443
Meira miltonrushii		A0A316VAH4
Acaromyces ingoldii		A0A316YYQ5
Tilletiaria anomala	(strain ATCC 24038 / CBS 436.72 / UBC 951)
Pseudomicrostroma glucosiphilum
Jaminaea rosea
Tilletia indica-
Ceraceosorus guamensis
Wallemia mellicola	(strain ATCC MYA-4683 / CBS 633.66)
Wallemia ichthyophaga	(strain EXF-994 / CBS 113033)
Phaffia rhodozyma
Cryptococcus neoformans	(strain H99 / ATCC 208821 / CBS 10515 / FGSC 9487)
Tremella mesenterica
Trichosporon asahii var. asahi	(strain ATCC 90039 / CBS 2479 / JCM 2466 / KCTC 7840 / NCYC 2677 / UAMH 7654)
Cutaneotrichosporon oleaginosum
Calocera cornea	HHB12733
Dacryopinax primogenitus	(strain DJM 731)
Exidia glandulosa	HHB12029
Serendipita vermifera	MAFF 305830
Serendipita indica	(strain DSM 11827)
Rhizoctonia solani	AG-3 Rhs1AP
Thanatephorus cucumeris	(strain AG1-IB / isolate 7/3/14)
Sistotremastrum niveocremeum	HHB9708
Sistotremastrum suecicum	HHB10207 ss-3
Sphaerobolus stellatus
Pyrrhoderma noxium
Schizopora paradoxa
Neolentinus lepideus	HHB14362 ss-1
Gloeophyllum trabeum	(strain ATCC 11539 / FP-39264 / Madison 617)
Ganoderma sinense	ZZ0214-1
Dichomitus squalens	(strain LYAD-421)
Heterobasidion irregulare	TC 32-1
Bondarzewia mesenterica
Coprinopsis cinerea	(strain Okayama-7 / 130 / ATCC MYA-4618 / FGSC 9003)
Galerina marginata	(strain CBS 339.88)
Piloderma croceum	F 1598
Fibularhizoctonia sp.	CBS 109695
Pisolithus microcarpus	441
Rhizopogon vesiculosus
Jaapia argillacea	MUCL 33604
Saccharomyces cerevisiae	(strain ATCC 204508 / S288c)	Q12262
neurospora crassa	(strain ATCC 24698 / 74-OR23-1A / CBS 708.71 / DSM 1257 / FGSC 987)	Q7S057
Schizosaccharomyces pombe	(strain 972 / ATCC 24843)	O94261
Pneumocystis jirovecii	strain SE8	L0PG58
Saitoella complicata	(strain BCRC 22490 / CBS 7301 / JCM 7358 / NBRC 10748 / NRRL Y-17804)	A0A0E9NE62
Allomyces macrogynus	(strain ATCC 38327)
Encephalitozoon intestinalis
Basidiobolus meristosporus	CBS 931.73	A0A1Y1Y8Z8
Smittium culicis
Spizellomyces punctatus	(strain DAOM BR117)	A0A0L0HRS8
Batrachochytrium dendrobatidis	(strain JAM81 / FGSC 10211)
Mucor circinelloides f. lusitanicus	CBS 277.49	A0A168NSX4
Jimgerdemannia flammicorona
Rozella allomycis
Paramicrosporidium saccamoebae
Homo sapiens		Q9H3R5
Drosophila melanogaster

## Sheet: CENP-I
Supplementary Data 1	CENP-I homologs
Species	Strain	Uniprot ID
Mixia osmundae	(strain CBS 9802 / IAM 14324 / JCM 22182 / KY 12970)
Puccinia graminis f. sp. tritici	(strain CRL 75-36-700-3 / race SCCL)
Melampsora larici-populina	(strain 98AG31 / pathotype 3-4-7)
Leucosporidium creatinivorum		A0A1Y2FX86
Microbotryum intermedium
Microbotryum saponariae
Rhodosporidium toruloides	(strain NP11)	M7WTK9
Ustilago maydis	(strain 521 / FGSC 9021)	A0A0D1DXU8
Pseudozyma hubeiensis	(strain SY62)	R9NYD4
Malassezia globosa	(strain ATCC MYA-4612 / CBS 7966)
Malassezia sympodialis	(strain ATCC 42132)	A0A1M8A6Z2
Tilletiopsis washingtonensis		A0A316Z6E9
Meira miltonrushii		A0A316VDN5
Acaromyces ingoldii		A0A316YVQ9
Tilletiaria anomala	(strain ATCC 24038 / CBS 436.72 / UBC 951)	A0A066VVK2
Pseudomicrostroma glucosiphilum
Jaminaea rosea
Tilletia indica-
Ceraceosorus guamensis		A0A316VP28
Wallemia mellicola	(strain ATCC MYA-4683 / CBS 633.66)	A0A4T0MY12
Wallemia ichthyophaga	(strain EXF-994 / CBS 113033)	R9AB10
Phaffia rhodozyma
Cryptococcus neoformans	(strain H99 / ATCC 208821 / CBS 10515 / FGSC 9487)
Tremella mesenterica
Trichosporon asahii var. asahi	(strain ATCC 90039 / CBS 2479 / JCM 2466 / KCTC 7840 / NCYC 2677 / UAMH 7654)
Cutaneotrichosporon oleaginosum
Calocera cornea	HHB12733
Dacryopinax primogenitus	(strain DJM 731)
Exidia glandulosa	HHB12029
Serendipita vermifera	MAFF 305830
Serendipita indica	(strain DSM 11827)
Rhizoctonia solani	AG-3 Rhs1AP
Thanatephorus cucumeris	(strain AG1-IB / isolate 7/3/14)
Sistotremastrum niveocremeum	HHB9708
Sistotremastrum suecicum	HHB10207 ss-3
Sphaerobolus stellatus
Pyrrhoderma noxium
Schizopora paradoxa
Neolentinus lepideus	HHB14362 ss-1
Gloeophyllum trabeum	(strain ATCC 11539 / FP-39264 / Madison 617)
Ganoderma sinense	ZZ0214-1
Dichomitus squalens	(strain LYAD-421)
Heterobasidion irregulare	TC 32-1
Bondarzewia mesenterica
Coprinopsis cinerea	(strain Okayama-7 / 130 / ATCC MYA-4618 / FGSC 9003)
Galerina marginata	(strain CBS 339.88)
Piloderma croceum	F 1598
Fibularhizoctonia sp.	CBS 109695
Pisolithus microcarpus	441
Rhizopogon vesiculosus
Jaapia argillacea	MUCL 33604
Saccharomyces cerevisiae	(strain ATCC 204508 / S288c)	Q12748
neurospora crassa	(strain ATCC 24698 / 74-OR23-1A / CBS 708.71 / DSM 1257 / FGSC 987)	Q1K7M1
Schizosaccharomyces pombe	(strain 972 / ATCC 24843)	P87227
Pneumocystis jirovecii	strain SE8	L0PGI3
Saitoella complicata	(strain BCRC 22490 / CBS 7301 / JCM 7358 / NBRC 10748 / NRRL Y-17804)	A0A0E9NGX2
Allomyces macrogynus	(strain ATCC 38327)
Encephalitozoon intestinalis
Basidiobolus meristosporus	CBS 931.73	A0A1Y1ZB45
Smittium culicis
Spizellomyces punctatus	(strain DAOM BR117)	A0A0L0HUV9
Batrachochytrium dendrobatidis	(strain JAM81 / FGSC 10211)
Mucor circinelloides f. lusitanicus	CBS 277.49	A0A168J4Z7
Jimgerdemannia flammicorona		A0A433QW52
Rozella allomycis
Paramicrosporidium saccamoebae
Homo sapiens		Q92674
Drosophila melanogaster

[truncated: 17 more sheets: CENP-K, CENP-M, CENP-O, CENP-P, CENP-Q, CENP-U, CENP-R, Mis12, Dsn1, Nnf1, Nsl1, Knl1, Zwint, Spc24, Spc25, Nuf2, Ndc80]
