# Supplementary material for: Bridgin connects the outer kinetochore to centromeric chromatin
Source: Nat Commun. 2021 Jan 8;12:146. doi: 10.1038/s41467-020-20161-9 (PMC7794384; doi:10.1038/s41467-020-20161-9)
Supplement: Supplementary file 5 — Supplementary Data 2 [file 41467_2020_20161_MOESM5_ESM.xlsx]

## Sheet: Untagged control
Supplementary Data 2
Database Name: cRAP; Uniprot_Proteome_C.neoformans.H99
Search Engine: Mascot
Version: Mascot in Proteome Discoverer 2.1.1.21
Samples: H99
Fragment Tolerance: 0.80 Da (Monoisotopic)
Parent Tolerance: 10.0 PPM (Monoisotopic)
Fixed Modifications: +57 on C (Carbamidomethyl)
Variable Modifications: +16 on M (Oxidation), +42 on Peptide N-Terminal (Acetyl)
Database: cRAP; Uniprot_Proteome_C.neoformans.H99 (unknown version, 0 entries)
Digestion Enzyme: Trypsin
Max Missed Cleavages: 2
Description	Accession Number	Alternate ID	Molecular Weight	Total Spectrum Count	Total Unique Spectrum Count	Percent Coverage	Total Unique Peptide Count
Kinetochore protein Mis13/DSN1 OS=Cryptococcus neoformans var. grubii serotype A (strain H99 / ATCC 208821 / CBS 10515 / FGSC 9487) GN=CNAG_03484 PE=4 SV=1	J9VVR5_CRYNH	CNAG_03484	69 kDa	0	0	0	0
Thyroid hormone receptor interactor 13 OS=Cryptococcus neoformans var. grubii serotype A (strain H99 / ATCC 208821 / CBS 10515 / FGSC 9487) GN=CNAG_02578 PE=3 SV=2	J9VND0_CRYNH	CNAG_02578	64 kDa	613	69	0.656	44
Kinetochore protein Mis12/MTW1 OS=Cryptococcus neoformans var. grubii serotype A (strain H99 / ATCC 208821 / CBS 10515 / FGSC 9487) GN=CNAG_04157 PE=4 SV=2	J9VR34_CRYNH	CNAG_04157	37 kDa	0	0	0	0
Kinetochore protein Spc7/SPC105 OS=Cryptococcus neoformans var. grubii serotype A (strain H99 / ATCC 208821 / CBS 10515 / FGSC 9487) GN=CNAG_06087 PE=4 SV=2	J9W032_CRYNH	CNAG_06087	121 kDa	0	0	0	0
Uncharacterized protein OS=Cryptococcus neoformans var. grubii serotype A (strain H99 / ATCC 208821 / CBS 10515 / FGSC 9487) GN=CNAG_04479 PE=4 SV=2	J9VX48_CRYNH	CNAG_04479	50 kDa	0	0	0	0
Histone H4 OS=Cryptococcus neoformans var. grubii serotype A (strain H99 / ATCC 208821 / CBS 10515 / FGSC 9487) GN=CNAG_01648 PE=3 SV=1	J9VUB1_CRYNH	CNAG_01648	11 kDa	0	0	0	0
Cluster of Hsp71-like protein OS=Cryptococcus neoformans var. grubii serotype A (strain H99 / ATCC 208821 / CBS 10515 / FGSC 9487) GN=CNAG_01727 PE=3 SV=1 (J9VZ70_CRYNH)	J9VZ70_CRYNH [2]	CNAG_01727	70 kDa	39	24	0.347	20
Hsp71-like protein OS=Cryptococcus neoformans var. grubii serotype A (strain H99 / ATCC 208821 / CBS 10515 / FGSC 9487) GN=CNAG_01727 PE=3 SV=1	J9VZ70_CRYNH	CNAG_01727	70 kDa	38	23	0.347	19
Hsp72-like protein OS=Cryptococcus neoformans var. grubii serotype A (strain H99 / ATCC 208821 / CBS 10515 / FGSC 9487) GN=CNAG_01750 PE=3 SV=1	J9VU43_CRYNH	CNAG_01750	70 kDa	29	17	0.263	14
ATPase OS=Cryptococcus neoformans var. grubii serotype A (strain H99 / ATCC 208821 / CBS 10515 / FGSC 9487) GN=CNAG_01340 PE=4 SV=2	J9VSV5_CRYNH	CNAG_01340	173 kDa	0	0	0	0
Elongation factor 1-alpha OS=Cryptococcus neoformans var. grubii serotype A (strain H99 / ATCC 208821 / CBS 10515 / FGSC 9487) GN=CNAG_06125 PE=3 SV=1	J9W2J0_CRYNH	CNAG_06125	50 kDa	29	11	0.252	10
Uncharacterized protein OS=Cryptococcus neoformans var. grubii serotype A (strain H99 / ATCC 208821 / CBS 10515 / FGSC 9487) GN=CNAG_01903 PE=4 SV=2	J9VZK6_CRYNH	CNAG_01903	141 kDa	0	0	0	0
Kinetochore protein NDC80 OS=Cryptococcus neoformans var. grubii serotype A (strain H99 / ATCC 208821 / CBS 10515 / FGSC 9487) GN=CNAG_07635 PE=4 SV=2	J9VMS7_CRYNH	CNAG_07635	75 kDa	0	0	0	0
Hsp75-like protein OS=Cryptococcus neoformans var. grubii serotype A (strain H99 / ATCC 208821 / CBS 10515 / FGSC 9487) GN=CNAG_00334 PE=3 SV=1	J9VEL7_CRYNH	CNAG_00334	67 kDa	24	20	0.36	18
Pantoate-beta-alanine ligase OS=Cryptococcus neoformans var. grubii serotype A (strain H99 / ATCC 208821 / CBS 10515 / FGSC 9487) GN=CNAG_07414 PE=3 SV=1	J9VSJ7_CRYNH	CNAG_07414	45 kDa	96	23	0.475	16
Kinetochore protein Spc25, fungi type OS=Cryptococcus neoformans var. grubii serotype A (strain H99 / ATCC 208821 / CBS 10515 / FGSC 9487) GN=CNAG_02193 PE=4 SV=2	J9VMC1_CRYNH	CNAG_02193	34 kDa	7	4	0.186	4
Uncharacterized protein OS=Cryptococcus neoformans var. grubii serotype A (strain H99 / ATCC 208821 / CBS 10515 / FGSC 9487) GN=CNAG_04300 PE=4 SV=2	J9VUF4_CRYNH	CNAG_04300	24 kDa	0	0	0	0
Histone H2B OS=Cryptococcus neoformans var. grubii serotype A (strain H99 / ATCC 208821 / CBS 10515 / FGSC 9487) GN=CNAG_06746 PE=3 SV=1	J9VKB8_CRYNH	CNAG_06746	15 kDa	1	1	0.0576	1
Chaperone OS=Cryptococcus neoformans var. grubii serotype A (strain H99 / ATCC 208821 / CBS 10515 / FGSC 9487) GN=CNAG_04348 PE=4 SV=1	J9VWT6_CRYNH	CNAG_04348	40 kDa	0	0	0	0
Uncharacterized protein OS=Cryptococcus neoformans var. grubii serotype A (strain H99 / ATCC 208821 / CBS 10515 / FGSC 9487) GN=CNAG_03715 PE=4 SV=2	J9VIH9_CRYNH	CNAG_03715	40 kDa	0	0	0	0
FK506-binding protein OS=Cryptococcus neoformans var. grubii serotype A (strain H99 / ATCC 208821 / CBS 10515 / FGSC 9487) GN=CNAG_01148 PE=3 SV=2	J9VKK7_CRYNH	CNAG_01148	45 kDa	0	0	0	0
Cluster of Histone H3 OS=Cryptococcus neoformans var. grubii serotype A (strain H99 / ATCC 208821 / CBS 10515 / FGSC 9487) GN=CNAG_06745 PE=3 SV=1 (J9VMZ0_CRYNH)	J9VMZ0_CRYNH [2]	CNAG_06745	16 kDa	0	0	0	0
Histone H3 OS=Cryptococcus neoformans var. grubii serotype A (strain H99 / ATCC 208821 / CBS 10515 / FGSC 9487) GN=CNAG_06745 PE=3 SV=1	J9VMZ0_CRYNH	CNAG_06745	16 kDa	0	0	0	0
Histone H3 OS=Cryptococcus neoformans var. grubii serotype A (strain H99 / ATCC 208821 / CBS 10515 / FGSC 9487) GN=CNAG_04828 PE=3 SV=1	J9VSI7_CRYNH	CNAG_04828	16 kDa	0	0	0	0
Nucleolar protein 58 OS=Cryptococcus neoformans var. grubii serotype A (strain H99 / ATCC 208821 / CBS 10515 / FGSC 9487) GN=CNAG_05976 PE=4 SV=1	J9VP81_CRYNH	CNAG_05976	62 kDa	0	0	0	0
Kinetochore protein Nuf2 OS=Cryptococcus neoformans var. grubii serotype A (strain H99 / ATCC 208821 / CBS 10515 / FGSC 9487) GN=CNAG_00680 PE=4 SV=2	J9VJL9_CRYNH	CNAG_00680	52 kDa	1	1	0.0267	1
Centromere protein C OS=Cryptococcus neoformans var. grubii serotype A (strain H99 / ATCC 208821 / CBS 10515 / FGSC 9487) GN=CNAG_05391 PE=4 SV=1	J9VX29_CRYNH	CNAG_05391	75 kDa	0	0	0	0
Elongation factor 3 OS=Cryptococcus neoformans var. grubii serotype A (strain H99 / ATCC 208821 / CBS 10515 / FGSC 9487) GN=CNAG_01117 PE=4 SV=2	J9VQZ9_CRYNH	CNAG_01117	116 kDa	1	1	0.0104	1
rRNA 2'-O-methyltransferase fibrillarin OS=Cryptococcus neoformans var. grubii serotype A (strain H99 / ATCC 208821 / CBS 10515 / FGSC 9487) GN=CNAG_06919 PE=3 SV=1	J9VR32_CRYNH	CNAG_06919	33 kDa	0	0	0	0
Histone H2A OS=Cryptococcus neoformans var. grubii serotype A (strain H99 / ATCC 208821 / CBS 10515 / FGSC 9487) GN=CNAG_06747 PE=3 SV=1	J9VG26_CRYNH	CNAG_06747	14 kDa	1	1	0.0687	1
Cluster of ADP,ATP carrier protein OS=Cryptococcus neoformans var. grubii serotype A (strain H99 / ATCC 208821 / CBS 10515 / FGSC 9487) GN=CNAG_06101 PE=3 SV=1 (J9VY34_CRYNH)	J9VY34_CRYNH [2]	CNAG_06101	34 kDa	10	8	0.23	7
ADP,ATP carrier protein OS=Cryptococcus neoformans var. grubii serotype A (strain H99 / ATCC 208821 / CBS 10515 / FGSC 9487) GN=CNAG_06101 PE=3 SV=1	J9VY34_CRYNH	CNAG_06101	34 kDa	10	8	0.23	7
ADP,ATP carrier protein OS=Cryptococcus neoformans var. grubii serotype A (strain H99 / ATCC 208821 / CBS 10515 / FGSC 9487) GN=CNAG_06102 PE=3 SV=1	J9VV25_CRYNH	CNAG_06102	35 kDa	5	4	0.113	4
Pim1 protein RNA transporter 2 OS=Cryptococcus neoformans var. grubii serotype A (strain H99 / ATCC 208821 / CBS 10515 / FGSC 9487) GN=CNAG_06545 PE=4 SV=1	J9VVU6_CRYNH	CNAG_06545	64 kDa	0	0	0	0
Nucleolar protein 56 OS=Cryptococcus neoformans var. grubii serotype A (strain H99 / ATCC 208821 / CBS 10515 / FGSC 9487) GN=CNAG_02209 PE=4 SV=1	J9VQB5_CRYNH	CNAG_02209	63 kDa	0	0	0	0
Kinetochore protein Spc24, fungi type OS=Cryptococcus neoformans var. grubii serotype A (strain H99 / ATCC 208821 / CBS 10515 / FGSC 9487) GN=CNAG_00423 PE=4 SV=1	J9VGT1_CRYNH	CNAG_00423	25 kDa	0	0	0	0
DNA helicase OS=Cryptococcus neoformans var. grubii serotype A (strain H99 / ATCC 208821 / CBS 10515 / FGSC 9487) GN=CNAG_03962 PE=3 SV=1	J9VGF6_CRYNH	CNAG_03962	107 kDa	0	0	0	0
ATP-dependent RNA helicase eIF4A OS=Cryptococcus neoformans var. grubii serotype A (strain H99 / ATCC 208821 / CBS 10515 / FGSC 9487) GN=CNAG_00785 PE=4 SV=1	J9VHS2_CRYNH	CNAG_00785	45 kDa	1	1	0.0249	1
Hsp90-like protein OS=Cryptococcus neoformans var. grubii serotype A (strain H99 / ATCC 208821 / CBS 10515 / FGSC 9487) GN=CNAG_06150 PE=3 SV=1	J9VVA4_CRYNH	CNAG_06150	79 kDa	14	14	0.209	14
Uncharacterized protein OS=Cryptococcus neoformans var. grubii serotype A (strain H99 / ATCC 208821 / CBS 10515 / FGSC 9487) GN=CNAG_02129 PE=4 SV=1	J9VVE7_CRYNH	CNAG_02129	102 kDa	1	1	0.0143	1
FACT complex subunit SPT16 OS=Cryptococcus neoformans var. grubii serotype A (strain H99 / ATCC 208821 / CBS 10515 / FGSC 9487) GN=CNAG_01726 PE=4 SV=1	J9VUL6_CRYNH	CNAG_01726	116 kDa	0	0	0	0
Guanine nucleotide-binding protein subunit beta-like protein OS=Cryptococcus neoformans var. grubii serotype A (strain H99 / ATCC 208821 / CBS 10515 / FGSC 9487) GN=CNAG_05465 PE=1 SV=1	J9W3X8_CRYNH	CNAG_05465	34 kDa	3	3	0.102	3
Pre-mRNA-splicing factor ATP-dependent RNA helicase DHX15/PRP43 OS=Cryptococcus neoformans var. grubii serotype A (strain H99 / ATCC 208821 / CBS 10515 / FGSC 9487) GN=CNAG_06626 PE=4 SV=1	J9VRA8_CRYNH	CNAG_06626	88 kDa	0	0	0	0
ATP-dependent RNA helicase ded1 OS=Cryptococcus neoformans var. grubii serotype A (strain H99 / ATCC 208821 / CBS 10515 / FGSC 9487) GN=CNAG_00809 PE=3 SV=1	J9VMP7_CRYNH	CNAG_00809	68 kDa	0	0	0	0
Uncharacterized protein OS=Cryptococcus neoformans var. grubii serotype A (strain H99 / ATCC 208821 / CBS 10515 / FGSC 9487) GN=CNAG_06683 PE=4 SV=1	J9VWA2_CRYNH	CNAG_06683	177 kDa	0	0	0	0
Voltage-dependent anion channel protein 2 OS=Cryptococcus neoformans var. grubii serotype A (strain H99 / ATCC 208821 / CBS 10515 / FGSC 9487) GN=CNAG_02974 PE=4 SV=1	J9VHP1_CRYNH	CNAG_02974	31 kDa	13	13	0.445	12
Serine/threonine-protein phosphatase OS=Cryptococcus neoformans var. grubii serotype A (strain H99 / ATCC 208821 / CBS 10515 / FGSC 9487) GN=CNAG_03706 PE=3 SV=1	J9VIH2_CRYNH	CNAG_03706	36 kDa	0	0	0	0
DNA helicase OS=Cryptococcus neoformans var. grubii serotype A (strain H99 / ATCC 208821 / CBS 10515 / FGSC 9487) GN=CNAG_03341 PE=3 SV=1	J9VT26_CRYNH	CNAG_03341	105 kDa	0	0	0	0
Histone H2A OS=Cryptococcus neoformans var. grubii serotype A (strain H99 / ATCC 208821 / CBS 10515 / FGSC 9487) GN=CNAG_05221 PE=3 SV=1	J9VM28_CRYNH	CNAG_05221	15 kDa	1	1	0.0652	1
Tubulin beta chain OS=Cryptococcus neoformans var. grubii serotype A (strain H99 / ATCC 208821 / CBS 10515 / FGSC 9487) GN=CNAG_01840 PE=3 SV=2	J9W1R2_CRYNH	CNAG_01840	50 kDa	0	0	0	0
U3 small nucleolar RNA-associated protein 5 OS=Cryptococcus neoformans var. grubii serotype A (strain H99 / ATCC 208821 / CBS 10515 / FGSC 9487) GN=CNAG_03602 PE=4 SV=1	J9VI77_CRYNH	CNAG_03602	75 kDa	0	0	0	0
rRNA biogenesis protein RRP5 OS=Cryptococcus neoformans var. grubii serotype A (strain H99 / ATCC 208821 / CBS 10515 / FGSC 9487) GN=CNAG_02437 PE=4 SV=1	J9VLR6_CRYNH	CNAG_02437	163 kDa	0	0	0	0
ATP synthase subunit beta OS=Cryptococcus neoformans var. grubii serotype A (strain H99 / ATCC 208821 / CBS 10515 / FGSC 9487) GN=CNAG_05918 PE=3 SV=1	J9VPP7_CRYNH	CNAG_05918	59 kDa	11	9	0.227	9
Nucleolin OS=Cryptococcus neoformans var. grubii serotype A (strain H99 / ATCC 208821 / CBS 10515 / FGSC 9487) GN=CNAG_07362 PE=4 SV=1C	J9VLN9_CRYNH	CNAG_07362	47 kDa	0	0	0	0
Glucose-regulated protein OS=Cryptococcus neoformans var. grubii serotype A (strain H99 / ATCC 208821 / CBS 10515 / FGSC 9487) GN=CNAG_06443 PE=3 SV=1	J9VW24_CRYNH	CNAG_06443	74 kDa	13	10	0.172	10
DNA helicase OS=Cryptococcus neoformans var. grubii serotype A (strain H99 / ATCC 208821 / CBS 10515 / FGSC 9487) GN=CNAG_05825 PE=3 SV=1	J9VU53_CRYNH	CNAG_05825	89 kDa	0	0	0	0
Uncharacterized protein OS=Cryptococcus neoformans var. grubii serotype A (strain H99 / ATCC 208821 / CBS 10515 / FGSC 9487) GN=CNAG_03886 PE=4 SV=1	J9VJ17_CRYNH	CNAG_03886	84 kDa	0	0	0	0
DNA helicase OS=Cryptococcus neoformans var. grubii serotype A (strain H99 / ATCC 208821 / CBS 10515 / FGSC 9487) GN=CNAG_00099 PE=3 SV=1	J9VFV9_CRYNH	CNAG_00099	95 kDa	0	0	0	0
DNA helicase OS=Cryptococcus neoformans var. grubii serotype A (strain H99 / ATCC 208821 / CBS 10515 / FGSC 9487) GN=CNAG_06182 PE=3 SV=1	J9W0E5_CRYNH	CNAG_06182	108 kDa	0	0	0	0
Uncharacterized protein OS=Cryptococcus neoformans var. grubii serotype A (strain H99 / ATCC 208821 / CBS 10515 / FGSC 9487) GN=CNAG_00083 PE=4 SV=1	J9VKK0_CRYNH	CNAG_00083	110 kDa	0	0	0	0
Uncharacterized protein OS=Cryptococcus neoformans var. grubii serotype A (strain H99 / ATCC 208821 / CBS 10515 / FGSC 9487) GN=CNAG_01334 PE=4 SV=2	J9VMY5_CRYNH (+1)	CNAG_01334	140 kDa	0	0	0	0
Solute carrier family 25 (Mitochondrial phosphate transporter), member 3 OS=Cryptococcus neoformans var. grubii serotype A (strain H99 / ATCC 208821 / CBS 10515 / FGSC 9487) GN=CNAG_06377 PE=3 SV=1	J9W358_CRYNH	CNAG_06377	39 kDa	5	5	0.165	5
Large subunit ribosomal protein L4e OS=Cryptococcus neoformans var. grubii serotype A (strain H99 / ATCC 208821 / CBS 10515 / FGSC 9487) GN=CNAG_04762 PE=4 SV=1	J9W0B1_CRYNH	CNAG_04762	39 kDa	2	2	0.0523	2
Argonaute OS=Cryptococcus neoformans var. grubii serotype A (strain H99 / ATCC 208821 / CBS 10515 / FGSC 9487) GN=CNAG_04609 PE=3 SV=2	J9VW13_CRYNH	CNAG_04609	102 kDa	0	0	0	0
Large subunit ribosomal protein L7Ae OS=Cryptococcus neoformans var. grubii serotype A (strain H99 / ATCC 208821 / CBS 10515 / FGSC 9487) GN=CNAG_05555 PE=4 SV=1	J9VX05_CRYNH	CNAG_05555	29 kDa	1	1	0.0414	1
ATP-dependent RNA helicase SUB2 OS=Cryptococcus neoformans var. grubii serotype A (strain H99 / ATCC 208821 / CBS 10515 / FGSC 9487) GN=CNAG_00741 PE=4 SV=1	J9VHK8_CRYNH	CNAG_00741	48 kDa	1	1	0.0233	1
Replication factor A1 OS=Cryptococcus neoformans var. grubii serotype A (strain H99 / ATCC 208821 / CBS 10515 / FGSC 9487) GN=CNAG_01144 PE=4 SV=1	J9VNK9_CRYNH	CNAG_01144	68 kDa	1	1	0.0457	1
Kinesin family member 20/23 OS=Cryptococcus neoformans var. grubii serotype A (strain H99 / ATCC 208821 / CBS 10515 / FGSC 9487) GN=CNAG_02051 PE=3 SV=1	J9VNC9_CRYNH	CNAG_02051	112 kDa	0	0	0	0
U3 small nucleolar RNA-associated protein 10 OS=Cryptococcus neoformans var. grubii serotype A (strain H99 / ATCC 208821 / CBS 10515 / FGSC 9487) GN=CNAG_04370 PE=4 SV=1	J9VUK9_CRYNH	CNAG_04370	222 kDa	0	0	0	0
40S ribosomal protein S0 OS=Cryptococcus neoformans var. grubii serotype A (strain H99 / ATCC 208821 / CBS 10515 / FGSC 9487) GN=RPS0 PE=3 SV=1	J9VYP1_CRYNH	RPS0	31 kDa	3	2	0.0651	2
Structural maintenance of chromosomes protein OS=Cryptococcus neoformans var. grubii serotype A (strain H99 / ATCC 208821 / CBS 10515 / FGSC 9487) GN=CNAG_01167 PE=3 SV=2	J9VL63_CRYNH	CNAG_01167	139 kDa	0	0	0	0
Uncharacterized protein OS=Cryptococcus neoformans var. grubii serotype A (strain H99 / ATCC 208821 / CBS 10515 / FGSC 9487) GN=CNAG_02134 PE=4 SV=1	J9VVE2_CRYNH	CNAG_02134	74 kDa	0	0	0	0
U3 small nucleolar RNA-associated protein 13 OS=Cryptococcus neoformans var. grubii serotype A (strain H99 / ATCC 208821 / CBS 10515 / FGSC 9487) GN=CNAG_02982 PE=4 SV=2	J9VPS2_CRYNH	CNAG_02982	104 kDa	0	0	0	0
ATP-dependent RNA helicase DBP2-A OS=Cryptococcus neoformans var. grubii serotype A (strain H99 / ATCC 208821 / CBS 10515 / FGSC 9487) GN=CNAG_07676 PE=3 SV=2	J9VPI4_CRYNH	CNAG_07676	58 kDa	1	1	0.0223	1
FACT complex subunit POB3 OS=Cryptococcus neoformans var. grubii serotype A (strain H99 / ATCC 208821 / CBS 10515 / FGSC 9487) GN=CNAG_05661 PE=3 SV=1	J9VXA2_CRYNH	CNAG_05661	66 kDa	0	0	0	0
CCR4-NOT transcriptional complex subunit CAF120 OS=Cryptococcus neoformans var. grubii serotype A (strain H99 / ATCC 208821 / CBS 10515 / FGSC 9487) GN=CNAG_00777 PE=4 SV=2	J9VFR6_CRYNH	CNAG_00777	179 kDa	20	15	0.14	15
60S acidic ribosomal protein P0 OS=Cryptococcus neoformans var. grubii serotype A (strain H99 / ATCC 208821 / CBS 10515 / FGSC 9487) GN=CNAG_03577 PE=3 SV=1	J9VVZ9_CRYNH	CNAG_03577	33 kDa	6	5	0.25	5
Cytoplasmic protein OS=Cryptococcus neoformans var. grubii serotype A (strain H99 / ATCC 208821 / CBS 10515 / FGSC 9487) GN=CNAG_02943 PE=4 SV=2	J9VMC0_CRYNH (+1)	CNAG_02943	69 kDa	0	0	0	0
Tubulin alpha chain OS=Cryptococcus neoformans var. grubii serotype A (strain H99 / ATCC 208821 / CBS 10515 / FGSC 9487) GN=CNAG_03787 PE=3 SV=1	J9VL11_CRYNH	CNAG_03787	50 kDa	0	0	0	0
DNA polymerase phi subunit OS=Cryptococcus neoformans var. grubii serotype A (strain H99 / ATCC 208821 / CBS 10515 / FGSC 9487) GN=CNAG_01641 PE=4 SV=2	J9VWQ7_CRYNH	CNAG_01641	130 kDa	0	0	0	0
Structural maintenance of chromosomes protein OS=Cryptococcus neoformans var. grubii serotype A (strain H99 / ATCC 208821 / CBS 10515 / FGSC 9487) GN=CNAG_03767 PE=3 SV=2	J9VGJ9_CRYNH	CNAG_03767	141 kDa	0	0	0	0
Ribosome biogenesis protein UTP30 OS=Cryptococcus neoformans var. grubii serotype A (strain H99 / ATCC 208821 / CBS 10515 / FGSC 9487) GN=CNAG_06535 PE=4 SV=1	J9VVT7_CRYNH	CNAG_06535	39 kDa	0	0	0	0
Ribosome biogenesis protein MAK21 OS=Cryptococcus neoformans var. grubii serotype A (strain H99 / ATCC 208821 / CBS 10515 / FGSC 9487) GN=CNAG_04365 PE=4 SV=1	J9VUK5_CRYNH	CNAG_04365	125 kDa	0	0	0	0
sp|GFP_AEQVI|	sp|GFP_AEQVI|		27 kDa	0	0	0	0
Chaperone regulator OS=Cryptococcus neoformans var. grubii serotype A (strain H99 / ATCC 208821 / CBS 10515 / FGSC 9487) GN=CNAG_03944 PE=3 SV=1	J9VLJ8_CRYNH	CNAG_03944	44 kDa	1	1	0.0273	1
40S ribosomal protein S1 OS=Cryptococcus neoformans var. grubii serotype A (strain H99 / ATCC 208821 / CBS 10515 / FGSC 9487) GN=RPS1 PE=3 SV=1	J9VLP5_CRYNH	RPS1	29 kDa	3	3	0.12	3
Histone deacetylase OS=Cryptococcus neoformans var. grubii serotype A (strain H99 / ATCC 208821 / CBS 10515 / FGSC 9487) GN=CNAG_01563 PE=4 SV=1	J9VU19_CRYNH	CNAG_01563	80 kDa	0	0	0	0
Poly(RC)-binding protein 2/3/4 OS=Cryptococcus neoformans var. grubii serotype A (strain H99 / ATCC 208821 / CBS 10515 / FGSC 9487) GN=CNAG_04584 PE=4 SV=1	J9VW36_CRYNH	CNAG_04584	37 kDa	0	0	0	0
60S ribosomal protein L6 OS=Cryptococcus neoformans var. grubii serotype A (strain H99 / ATCC 208821 / CBS 10515 / FGSC 9487) GN=CNAG_02234 PE=3 SV=1	J9VSJ2_CRYNH	CNAG_02234	25 kDa	0	0	0	0
Large subunit ribosomal protein L7e OS=Cryptococcus neoformans var. grubii serotype A (strain H99 / ATCC 208821 / CBS 10515 / FGSC 9487) GN=CNAG_00656 PE=4 SV=1	J9VM66_CRYNH	CNAG_00656	28 kDa	0	0	0	0
U3 small nucleolar ribonucleoprotein protein MPP10 OS=Cryptococcus neoformans var. grubii serotype A (strain H99 / ATCC 208821 / CBS 10515 / FGSC 9487) GN=CNAG_07494 PE=3 SV=1	J9VPF6_CRYNH	CNAG_07494	85 kDa	0	0	0	0
Uncharacterized protein OS=Cryptococcus neoformans var. grubii serotype A (strain H99 / ATCC 208821 / CBS 10515 / FGSC 9487) GN=CNAG_01842 PE=4 SV=2	J9VUB6_CRYNH	CNAG_01842	170 kDa	0	0	0	0
UDP-glucose 6-dehydrogenase OS=Cryptococcus neoformans var. grubii serotype A (strain H99 / ATCC 208821 / CBS 10515 / FGSC 9487) GN=CNAG_04969 PE=3 SV=1	J9VR87_CRYNH	CNAG_04969	51 kDa	0	0	0	0
Small subunit ribosomal protein S3 OS=Cryptococcus neoformans var. grubii serotype A (strain H99 / ATCC 208821 / CBS 10515 / FGSC 9487) GN=CNAG_00116 PE=3 SV=1	J9VD88_CRYNH	CNAG_00116	28 kDa	2	2	0.0992	2
Importin beta-4 subunit OS=Cryptococcus neoformans var. grubii serotype A (strain H99 / ATCC 208821 / CBS 10515 / FGSC 9487) GN=CNAG_05884 PE=4 SV=2	J9VUB5_CRYNH	CNAG_05884	118 kDa	0	0	0	0
Uncharacterized protein OS=Cryptococcus neoformans var. grubii serotype A (strain H99 / ATCC 208821 / CBS 10515 / FGSC 9487) GN=CNAG_04788 PE=4 SV=1	J9VT63_CRYNH	CNAG_04788	244 kDa	0	0	0	0
ATP-dependent DNA helicase 2 subunit 2 OS=Cryptococcus neoformans var. grubii serotype A (strain H99 / ATCC 208821 / CBS 10515 / FGSC 9487) GN=CNAG_03637 PE=4 SV=2	J9VN62_CRYNH	CNAG_03637	94 kDa	0	0	0	0
Translation initiation factor aIF-2 OS=Cryptococcus neoformans var. grubii serotype A (strain H99 / ATCC 208821 / CBS 10515 / FGSC 9487) GN=CNAG_03606 PE=4 SV=1	J9VN41_CRYNH	CNAG_03606	134 kDa	0	0	0	0
Large subunit ribosomal protein L18-A OS=Cryptococcus neoformans var. grubii serotype A (strain H99 / ATCC 208821 / CBS 10515 / FGSC 9487) GN=CNAG_01224 PE=4 SV=1	J9VT96_CRYNH	CNAG_01224	21 kDa	1	1	0.0579	1
60S ribosomal protein L20 OS=Cryptococcus neoformans var. grubii serotype A (strain H99 / ATCC 208821 / CBS 10515 / FGSC 9487) GN=CNAG_04726 PE=3 SV=1	J9VTC1_CRYNH	CNAG_04726	20 kDa	0	0	0	0
Cluster of Catalase OS=Cryptococcus neoformans var. grubii serotype A (strain H99 / ATCC 208821 / CBS 10515 / FGSC 9487) GN=CNAG_04981 PE=3 SV=1 (J9VLB9_CRYNH)	J9VLB9_CRYNH [2]	CNAG_04981	80 kDa	0	0	0	0
Catalase OS=Cryptococcus neoformans var. grubii serotype A (strain H99 / ATCC 208821 / CBS 10515 / FGSC 9487) GN=CNAG_04981 PE=3 SV=1	J9VLB9_CRYNH	CNAG_04981	80 kDa	0	0	0	0
Catalase OS=Cryptococcus neoformans var. grubii serotype A (strain H99 / ATCC 208821 / CBS 10515 / FGSC 9487) GN=CNAG_00575 PE=3 SV=1	J9VH55_CRYNH	CNAG_00575	77 kDa	0	0	0	0
Paired amphipathic helix protein Sin3a OS=Cryptococcus neoformans var. grubii serotype A (strain H99 / ATCC 208821 / CBS 10515 / FGSC 9487) GN=CNAG_02981 PE=4 SV=2	J9VJV1_CRYNH	CNAG_02981	146 kDa	0	0	0	0
Cohesin complex subunit SCC1 OS=Cryptococcus neoformans var. grubii serotype A (strain H99 / ATCC 208821 / CBS 10515 / FGSC 9487) GN=CNAG_01023 PE=4 SV=1	J9VR75_CRYNH	CNAG_01023	72 kDa	0	0	0	0
Uncharacterized protein OS=Cryptococcus neoformans var. grubii serotype A (strain H99 / ATCC 208821 / CBS 10515 / FGSC 9487) GN=CNAG_04708 PE=4 SV=1	J9W0E6_CRYNH	CNAG_04708	75 kDa	0	0	0	0
Elongation factor 2 OS=Cryptococcus neoformans var. grubii serotype A (strain H99 / ATCC 208821 / CBS 10515 / FGSC 9487) GN=CNAG_06840 PE=4 SV=2	J9VJJ6_CRYNH	CNAG_06840	93 kDa	3	3	0.0334	3
Chaperone DnaK OS=Cryptococcus neoformans var. grubii serotype A (strain H99 / ATCC 208821 / CBS 10515 / FGSC 9487) GN=CNAG_05199 PE=3 SV=1	J9VPF5_CRYNH	CNAG_05199	72 kDa	4	2	0.0403	2
Uncharacterized protein OS=Cryptococcus neoformans var. grubii serotype A (strain H99 / ATCC 208821 / CBS 10515 / FGSC 9487) GN=CNAG_03959 PE=4 SV=1	J9VLL1_CRYNH	CNAG_03959	23 kDa	1	1	0.0563	1
Actin OS=Cryptococcus neoformans var. grubii serotype A (strain H99 / ATCC 208821 / CBS 10515 / FGSC 9487) GN=CNAG_00483 PE=3 SV=2	ACT_CRYNH	CNAG_00483	42 kDa	6	6	0.165	5
Uncharacterized protein OS=Cryptococcus neoformans var. grubii serotype A (strain H99 / ATCC 208821 / CBS 10515 / FGSC 9487) GN=CNAG_06687 PE=4 SV=1	J9VTQ6_CRYNH	CNAG_06687	186 kDa	0	0	0	0
ATP-dependent helicase STH1/SNF2 OS=Cryptococcus neoformans var. grubii serotype A (strain H99 / ATCC 208821 / CBS 10515 / FGSC 9487) GN=CNAG_01863 PE=4 SV=1	J9VZH5_CRYNH	CNAG_01863	162 kDa	0	0	0	0
DNA helicase OS=Cryptococcus neoformans var. grubii serotype A (strain H99 / ATCC 208821 / CBS 10515 / FGSC 9487) GN=CNAG_04052 PE=3 SV=1	J9VGN6_CRYNH	CNAG_04052	83 kDa	0	0	0	0
Kinesin-like protein OS=Cryptococcus neoformans var. grubii serotype A (strain H99 / ATCC 208821 / CBS 10515 / FGSC 9487) GN=CNAG_06335 PE=3 SV=1	J9VWE4_CRYNH	CNAG_06335	91 kDa	0	0	0	0
Periodic tryptophan protein 2 OS=Cryptococcus neoformans var. grubii serotype A (strain H99 / ATCC 208821 / CBS 10515 / FGSC 9487) GN=CNAG_03124 PE=4 SV=1	J9VUQ9_CRYNH	CNAG_03124	98 kDa	0	0	0	0
Uncharacterized protein OS=Cryptococcus neoformans var. grubii serotype A (strain H99 / ATCC 208821 / CBS 10515 / FGSC 9487) GN=CNAG_02788 PE=4 SV=1	J9VMV9_CRYNH	CNAG_02788	43 kDa	0	0	0	0
Transaldolase OS=Cryptococcus neoformans var. grubii serotype A (strain H99 / ATCC 208821 / CBS 10515 / FGSC 9487) GN=CNAG_01984 PE=3 SV=1	J9VV89_CRYNH	CNAG_01984	35 kDa	19	18	0.57	16
ATP synthase subunit alpha OS=Cryptococcus neoformans var. grubii serotype A (strain H99 / ATCC 208821 / CBS 10515 / FGSC 9487) GN=CNAG_05750 PE=3 SV=1	J9VP88_CRYNH	CNAG_05750	58 kDa	5	5	0.12	5
Large subunit ribosomal protein L12 OS=Cryptococcus neoformans var. grubii serotype A (strain H99 / ATCC 208821 / CBS 10515 / FGSC 9487) GN=CNAG_01480 PE=3 SV=1	J9VTA4_CRYNH	CNAG_01480	18 kDa	3	3	0.23	3
Small subunit ribosomal protein S9 OS=Cryptococcus neoformans var. grubii serotype A (strain H99 / ATCC 208821 / CBS 10515 / FGSC 9487) GN=CNAG_02331 PE=3 SV=1	J9VMN2_CRYNH	CNAG_02331	22 kDa	0	0	0	0
RNA cytidine acetyltransferase OS=Cryptococcus neoformans var. grubii serotype A (strain H99 / ATCC 208821 / CBS 10515 / FGSC 9487) GN=NAT10 PE=3 SV=1	J9VVX1_CRYNH	NAT10	118 kDa	0	0	0	0
Uncharacterized protein OS=Cryptococcus neoformans var. grubii serotype A (strain H99 / ATCC 208821 / CBS 10515 / FGSC 9487) GN=CNAG_01145 PE=4 SV=1	J9VTG2_CRYNH	CNAG_01145	42 kDa	0	0	0	0
U3 small nucleolar ribonucleoprotein IMP4 OS=Cryptococcus neoformans var. grubii serotype A (strain H99 / ATCC 208821 / CBS 10515 / FGSC 9487) GN=CNAG_07630 PE=4 SV=1	J9VS23_CRYNH	CNAG_07630	33 kDa	0	0	0	0
Uncharacterized protein OS=Cryptococcus neoformans var. grubii serotype A (strain H99 / ATCC 208821 / CBS 10515 / FGSC 9487) GN=CNAG_03285 PE=4 SV=2	J9VXS5_CRYNH	CNAG_03285	55 kDa	0	0	0	0
Uncharacterized protein OS=Cryptococcus neoformans var. grubii serotype A (strain H99 / ATCC 208821 / CBS 10515 / FGSC 9487) GN=CNAG_07979 PE=4 SV=1	T2BNK2_CRYNH	CNAG_07979	41 kDa	0	0	0	0
U3 small nucleolar RNA-associated protein 12 OS=Cryptococcus neoformans var. grubii serotype A (strain H99 / ATCC 208821 / CBS 10515 / FGSC 9487) GN=CNAG_05101 PE=4 SV=2	J9VLP6_CRYNH	CNAG_05101	110 kDa	0	0	0	0
Uncharacterized protein OS=Cryptococcus neoformans var. grubii serotype A (strain H99 / ATCC 208821 / CBS 10515 / FGSC 9487) GN=CNAG_06475 PE=4 SV=1	J9VW54_CRYNH	CNAG_06475	96 kDa	20	4	0.0721	3
Hsp60-like protein OS=Cryptococcus neoformans var. grubii serotype A (strain H99 / ATCC 208821 / CBS 10515 / FGSC 9487) GN=CNAG_03891 PE=3 SV=1	J9VJ21_CRYNH	CNAG_03891	61 kDa	11	10	0.22	10
40S ribosomal protein S4 OS=Cryptococcus neoformans var. grubii serotype A (strain H99 / ATCC 208821 / CBS 10515 / FGSC 9487) GN=CNAG_00640 PE=3 SV=1	J9VF99_CRYNH	CNAG_00640	30 kDa	1	1	0.0456	1
Heat shock protein OS=Cryptococcus neoformans var. grubii serotype A (strain H99 / ATCC 208821 / CBS 10515 / FGSC 9487) GN=CNAG_07347 PE=3 SV=1	J9VL88_CRYNH	CNAG_07347	100 kDa	0	0	0	0
Large subunit ribosomal protein L5e OS=Cryptococcus neoformans var. grubii serotype A (strain H99 / ATCC 208821 / CBS 10515 / FGSC 9487) GN=CNAG_02928 PE=3 SV=1	J9VMD3_CRYNH	CNAG_02928	35 kDa	0	0	0	0
Chaperone activator OS=Cryptococcus neoformans var. grubii serotype A (strain H99 / ATCC 208821 / CBS 10515 / FGSC 9487) GN=CNAG_00305 PE=4 SV=2	J9VIP1_CRYNH (+1)	CNAG_00305	42 kDa	1	1	0.0279	1
T-complex protein 1 subunit zeta OS=Cryptococcus neoformans var. grubii serotype A (strain H99 / ATCC 208821 / CBS 10515 / FGSC 9487) GN=CNAG_04304 PE=3 SV=1	J9VZ71_CRYNH	CNAG_04304	60 kDa	0	0	0	0
Ribosomal protein OS=Cryptococcus neoformans var. grubii serotype A (strain H99 / ATCC 208821 / CBS 10515 / FGSC 9487) GN=CNAG_02144 PE=3 SV=1	J9VQI1_CRYNH	CNAG_02144	26 kDa	0	0	0	0
Eukaryotic translation initiation factor 3 subunit A OS=Cryptococcus neoformans var. grubii serotype A (strain H99 / ATCC 208821 / CBS 10515 / FGSC 9487) GN=TIF32 PE=3 SV=1	J9VMY2_CRYNH	TIF32	106 kDa	0	0	0	0
Homoserine dehydrogenase OS=Cryptococcus neoformans var. grubii serotype A (strain H99 / ATCC 208821 / CBS 10515 / FGSC 9487) GN=CNAG_04776 PE=3 SV=1	J9VVM7_CRYNH	CNAG_04776	40 kDa	0	0	0	0
Eukaryotic translation initiation factor 3 subunit G OS=Cryptococcus neoformans var. grubii serotype A (strain H99 / ATCC 208821 / CBS 10515 / FGSC 9487) GN=TIF35 PE=3 SV=1	J9VN60_CRYNH	TIF35	32 kDa	0	0	0	0
Large subunit ribosomal protein L8 OS=Cryptococcus neoformans var. grubii serotype A (strain H99 / ATCC 208821 / CBS 10515 / FGSC 9487) GN=CNAG_05232 PE=4 SV=1	J9VJ71_CRYNH	CNAG_05232	27 kDa	0	0	0	0
Coatomer subunit beta OS=Cryptococcus neoformans var. grubii serotype A (strain H99 / ATCC 208821 / CBS 10515 / FGSC 9487) GN=CNAG_03299 PE=4 SV=2	J9VXU0_CRYNH	CNAG_03299	106 kDa	0	0	0	0
H/ACA ribonucleoprotein complex subunit 4 OS=Cryptococcus neoformans var. grubii serotype A (strain H99 / ATCC 208821 / CBS 10515 / FGSC 9487) GN=CNAG_01168 PE=4 SV=1	J9VKI8_CRYNH	CNAG_01168	57 kDa	0	0	0	0
5-methyltetrahydropteroyltriglutamate-homocysteine S-methyltransferase OS=Cryptococcus neoformans var. grubii serotype A (strain H99 / ATCC 208821 / CBS 10515 / FGSC 9487) GN=CNAG_01890 PE=3 SV=1	J9VXF1_CRYNH	CNAG_01890	85 kDa	6	6	0.106	6
RNA-binding protein Musashi OS=Cryptococcus neoformans var. grubii serotype A (strain H99 / ATCC 208821 / CBS 10515 / FGSC 9487) GN=CNAG_06474 PE=4 SV=2	J9VZ23_CRYNH	CNAG_06474	50 kDa	12	9	0.206	9
Homoisocitrate dehydrogenase OS=Cryptococcus neoformans var. grubii serotype A (strain H99 / ATCC 208821 / CBS 10515 / FGSC 9487) GN=CNAG_01264 PE=4 SV=1	J9VKX7_CRYNH	CNAG_01264	39 kDa	1	1	0.0297	1
Histone H3 OS=Cryptococcus neoformans var. grubii serotype A (strain H99 / ATCC 208821 / CBS 10515 / FGSC 9487) GN=CNAG_00063 PE=3 SV=1	J9VFS1_CRYNH	CNAG_00063	18 kDa	0	0	0	0
Eukaryotic translation initiation factor 3 subunit I OS=Cryptococcus neoformans var. grubii serotype A (strain H99 / ATCC 208821 / CBS 10515 / FGSC 9487) GN=TIF34 PE=3 SV=1	J9VEG9_CRYNH	TIF34	38 kDa	0	0	0	0
Uncharacterized protein OS=Cryptococcus neoformans var. grubii serotype A (strain H99 / ATCC 208821 / CBS 10515 / FGSC 9487) GN=CNAG_02701 PE=4 SV=2	J9VN30_CRYNH	CNAG_02701	71 kDa	0	0	0	0
Peptide chain release factor 1 OS=Cryptococcus neoformans var. grubii serotype A (strain H99 / ATCC 208821 / CBS 10515 / FGSC 9487) GN=CNAG_02948 PE=4 SV=2	J9VMB6_CRYNH	CNAG_02948	49 kDa	0	0	0	0
Ribonucleoprotein-associated protein OS=Cryptococcus neoformans var. grubii serotype A (strain H99 / ATCC 208821 / CBS 10515 / FGSC 9487) GN=CNAG_03435 PE=4 SV=1	J9VVL6_CRYNH	CNAG_03435	14 kDa	0	0	0	0
NET1-associated nuclear protein 1 (U3 small nucleolar RNA-associated protein 17) OS=Cryptococcus neoformans var. grubii serotype A (strain H99 / ATCC 208821 / CBS 10515 / FGSC 9487) GN=CNAG_03645 PE=4 SV=2	J9VN70_CRYNH (+1)	CNAG_03645	117 kDa	0	0	0	0
Ribosome biogenesis protein ERB1 OS=Cryptococcus neoformans var. grubii serotype A (strain H99 / ATCC 208821 / CBS 10515 / FGSC 9487) GN=ERB1 PE=3 SV=1	J9VP66_CRYNH	ERB1	93 kDa	0	0	0	0
DNA-directed RNA polymerase I and III subunit RPAC1 OS=Cryptococcus neoformans var. grubii serotype A (strain H99 / ATCC 208821 / CBS 10515 / FGSC 9487) GN=CNAG_01179 PE=4 SV=1	J9VTD6_CRYNH	CNAG_01179	40 kDa	0	0	0	0
Heat shock 70kDa protein 4 OS=Cryptococcus neoformans var. grubii serotype A (strain H99 / ATCC 208821 / CBS 10515 / FGSC 9487) GN=CNAG_06208 PE=3 SV=1	J9W2T4_CRYNH	CNAG_06208	86 kDa	3	3	0.0505	3
Glyceraldehyde-3-phosphate dehydrogenase OS=Cryptococcus neoformans var. grubii serotype A (strain H99 / ATCC 208821 / CBS 10515 / FGSC 9487) GN=CNAG_06699 PE=3 SV=1	J9VRH1_CRYNH	CNAG_06699	36 kDa	7	7	0.198	7
Uncharacterized protein OS=Cryptococcus neoformans var. grubii serotype A (strain H99 / ATCC 208821 / CBS 10515 / FGSC 9487) GN=CNAG_07361 PE=4 SV=1	J9VJ33_CRYNH	CNAG_07361	33 kDa	14	8	0.237	7
Large subunit ribosomal protein L33-b OS=Cryptococcus neoformans var. grubii serotype A (strain H99 / ATCC 208821 / CBS 10515 / FGSC 9487) GN=CNAG_05800 PE=4 SV=1	J9VU28_CRYNH	CNAG_05800	12 kDa	0	0	0	0
RAN protein binding protein OS=Cryptococcus neoformans var. grubii serotype A (strain H99 / ATCC 208821 / CBS 10515 / FGSC 9487) GN=CNAG_03722 PE=4 SV=2	J9VGF1_CRYNH	CNAG_03722	57 kDa	2	2	0.046	2
Osomolarity two-component system, response regulator SKN7 OS=Cryptococcus neoformans var. grubii serotype A (strain H99 / ATCC 208821 / CBS 10515 / FGSC 9487) GN=CNAG_03409 PE=4 SV=1	J9VQU1_CRYNH	CNAG_03409	113 kDa	0	0	0	0
Large subunit ribosomal protein L3 OS=Cryptococcus neoformans var. grubii serotype A (strain H99 / ATCC 208821 / CBS 10515 / FGSC 9487) GN=CNAG_01884 PE=3 SV=1	J9VXE8_CRYNH	CNAG_01884	44 kDa	0	0	0	0
Uncharacterized protein OS=Cryptococcus neoformans var. grubii serotype A (strain H99 / ATCC 208821 / CBS 10515 / FGSC 9487) GN=CNAG_07941 PE=4 SV=1	J9VZ10_CRYNH	CNAG_07941	84 kDa	8	8	0.125	8
Nuclear pore protein OS=Cryptococcus neoformans var. grubii serotype A (strain H99 / ATCC 208821 / CBS 10515 / FGSC 9487) GN=CNAG_02816 PE=3 SV=2	J9VHL2_CRYNH	CNAG_02816	106 kDa	0	0	0	0
Pre-mRNA-processing factor 19 OS=Cryptococcus neoformans var. grubii serotype A (strain H99 / ATCC 208821 / CBS 10515 / FGSC 9487) GN=CNAG_01733 PE=4 SV=1	J9W1J2_CRYNH	CNAG_01733	54 kDa	0	0	0	0
Cohesin complex subunit SA-1/2 OS=Cryptococcus neoformans var. grubii serotype A (strain H99 / ATCC 208821 / CBS 10515 / FGSC 9487) GN=CNAG_00812 PE=4 SV=1	J9VFU2_CRYNH	CNAG_00812	132 kDa	0	0	0	0
Nucleolar protein 4 OS=Cryptococcus neoformans var. grubii serotype A (strain H99 / ATCC 208821 / CBS 10515 / FGSC 9487) GN=CNAG_06472 PE=4 SV=1	J9W146_CRYNH	CNAG_06472	109 kDa	0	0	0	0
Uncharacterized protein OS=Cryptococcus neoformans var. grubii serotype A (strain H99 / ATCC 208821 / CBS 10515 / FGSC 9487) GN=CNAG_03057 PE=4 SV=1	J9VHI0_CRYNH	CNAG_03057	81 kDa	0	0	0	0
Uncharacterized protein OS=Cryptococcus neoformans var. grubii serotype A (strain H99 / ATCC 208821 / CBS 10515 / FGSC 9487) GN=CNAG_07982 PE=4 SV=1	T2BP18_CRYNH	CNAG_07982	58 kDa	0	0	0	0
DNA binding protein Ncp1 OS=Cryptococcus neoformans var. grubii serotype A (strain H99 / ATCC 208821 / CBS 10515 / FGSC 9487) GN=CNAG_03771 PE=4 SV=2	J9VFX9_CRYNH (+1)	CNAG_03771	63 kDa	0	0	0	0
ATP-dependent DNA helicase II subunit 1 OS=Cryptococcus neoformans var. grubii serotype A (strain H99 / ATCC 208821 / CBS 10515 / FGSC 9487) GN=CNAG_04220 PE=4 SV=2	J9VR83_CRYNH	CNAG_04220	85 kDa	0	0	0	0
Transcription factor STE12 OS=Cryptococcus neoformans var. grubii serotype A (strain H99 / ATCC 208821 / CBS 10515 / FGSC 9487) GN=CNAG_01454 PE=4 SV=1	J9VSJ3_CRYNH	CNAG_01454	93 kDa	0	0	0	0
U3 small nucleolar RNA-associated protein 3 OS=Cryptococcus neoformans var. grubii serotype A (strain H99 / ATCC 208821 / CBS 10515 / FGSC 9487) GN=CNAG_06367 PE=4 SV=1	J9W350_CRYNH	CNAG_06367	83 kDa	0	0	0	0
40S ribosomal protein S6 OS=Cryptococcus neoformans var. grubii serotype A (strain H99 / ATCC 208821 / CBS 10515 / FGSC 9487) GN=CNAG_01152 PE=3 SV=1	J9VL75_CRYNH (+1)	CNAG_01152	27 kDa	0	0	0	0
Ribosomal RNA-processing protein 7 OS=Cryptococcus neoformans var. grubii serotype A (strain H99 / ATCC 208821 / CBS 10515 / FGSC 9487) GN=CNAG_03513 PE=4 SV=1	J9VTI7_CRYNH	CNAG_03513	44 kDa	0	0	0	0
Protein BMH2 OS=Cryptococcus neoformans var. grubii serotype A (strain H99 / ATCC 208821 / CBS 10515 / FGSC 9487) GN=CNAG_05235 PE=3 SV=1	J9VS17_CRYNH	CNAG_05235	29 kDa	11	11	0.457	11
Polyadenylate-binding protein OS=Cryptococcus neoformans var. grubii serotype A (strain H99 / ATCC 208821 / CBS 10515 / FGSC 9487) GN=CNAG_04441 PE=3 SV=1	J9VUR9_CRYNH	CNAG_04441	72 kDa	0	0	0	0
Elongation factor 1-gamma OS=Cryptococcus neoformans var. grubii serotype A (strain H99 / ATCC 208821 / CBS 10515 / FGSC 9487) GN=CNAG_00417 PE=4 SV=1	J9VLI9_CRYNH	CNAG_00417	47 kDa	3	3	0.0644	3
Large subunit ribosomal protein L23 OS=Cryptococcus neoformans var. grubii serotype A (strain H99 / ATCC 208821 / CBS 10515 / FGSC 9487) GN=CNAG_01976 PE=3 SV=1	J9W225_CRYNH	CNAG_01976	15 kDa	2	2	0.109	1
Small subunit ribosomal protein S16 OS=Cryptococcus neoformans var. grubii serotype A (strain H99 / ATCC 208821 / CBS 10515 / FGSC 9487) GN=CNAG_03780 PE=3 SV=1	J9VFY8_CRYNH	CNAG_03780	15 kDa	2	2	0.171	2
Small subunit ribosomal protein S5 OS=Cryptococcus neoformans var. grubii serotype A (strain H99 / ATCC 208821 / CBS 10515 / FGSC 9487) GN=CNAG_01990 PE=3 SV=1	J9VZS2_CRYNH	CNAG_01990	23 kDa	2	2	0.122	2
Large subunit acidic ribosomal protein P2 OS=Cryptococcus neoformans var. grubii serotype A (strain H99 / ATCC 208821 / CBS 10515 / FGSC 9487) GN=CNAG_05762 PE=3 SV=1	J9VNN9_CRYNH	CNAG_05762	11 kDa	1	1	0.108	1
40S ribosomal protein S7 OS=Cryptococcus neoformans var. grubii serotype A (strain H99 / ATCC 208821 / CBS 10515 / FGSC 9487) GN=CNAG_04445 PE=3 SV=1	J9VZI7_CRYNH	CNAG_04445	22 kDa	3	3	0.161	3
ATP-dependent RNA helicase DBP5 OS=Cryptococcus neoformans var. grubii serotype A (strain H99 / ATCC 208821 / CBS 10515 / FGSC 9487) GN=CNAG_04362 PE=3 SV=2	J9VS53_CRYNH	CNAG_04362	60 kDa	0	0	0	0
Importin subunit beta-1 OS=Cryptococcus neoformans var. grubii serotype A (strain H99 / ATCC 208821 / CBS 10515 / FGSC 9487) GN=CNAG_00988 PE=4 SV=1	J9VRB1_CRYNH	CNAG_00988	94 kDa	0	0	0	0
Large subunit ribosomal protein L10-like OS=Cryptococcus neoformans var. grubii serotype A (strain H99 / ATCC 208821 / CBS 10515 / FGSC 9487) GN=CNAG_03739 PE=4 SV=1	J9VKV8_CRYNH	CNAG_03739	25 kDa	1	1	0.037	1
Uncharacterized protein OS=Cryptococcus neoformans var. grubii serotype A (strain H99 / ATCC 208821 / CBS 10515 / FGSC 9487) GN=CNAG_02263 PE=4 SV=2	J9VV32_CRYNH	CNAG_02263	38 kDa	0	0	0	0
Large subunit ribosomal protein L13e OS=Cryptococcus neoformans var. grubii serotype A (strain H99 / ATCC 208821 / CBS 10515 / FGSC 9487) GN=CNAG_06095 PE=4 SV=1	J9W2G5_CRYNH	CNAG_06095	23 kDa	0	0	0	0
Large subunit acidic ribosomal protein P1 OS=Cryptococcus neoformans var. grubii serotype A (strain H99 / ATCC 208821 / CBS 10515 / FGSC 9487) GN=CNAG_00655 PE=3 SV=1	J9VJJ1_CRYNH	CNAG_00655	11 kDa	1	1	0.33	1
Phosphatase OS=Cryptococcus neoformans var. grubii serotype A (strain H99 / ATCC 208821 / CBS 10515 / FGSC 9487) GN=CNAG_01744 PE=4 SV=1	J9VX38_CRYNH	CNAG_01744	44 kDa	0	0	0	0
Eukaryotic translation initiation factor 3 subunit M OS=Cryptococcus neoformans var. grubii serotype A (strain H99 / ATCC 208821 / CBS 10515 / FGSC 9487) GN=CNAG_00509 PE=3 SV=1	J9VLR5_CRYNH	CNAG_00509	49 kDa	0	0	0	0
White collar 2 protein OS=Cryptococcus neoformans var. grubii serotype A (strain H99 / ATCC 208821 / CBS 10515 / FGSC 9487) GN=CNAG_02435 PE=4 SV=1	J9VS39_CRYNH	CNAG_02435	42 kDa	0	0	0	0
Kinesin-like protein OS=Cryptococcus neoformans var. grubii serotype A (strain H99 / ATCC 208821 / CBS 10515 / FGSC 9487) GN=CNAG_05752 PE=3 SV=2	J9VWJ2_CRYNH	CNAG_05752	83 kDa	0	0	0	0
ATP-dependent RNA helicase DRS1 OS=Cryptococcus neoformans var. grubii serotype A (strain H99 / ATCC 208821 / CBS 10515 / FGSC 9487) GN=CNAG_01140 PE=4 SV=1	J9VTG6_CRYNH	CNAG_01140	90 kDa	0	0	0	0
U3 small nucleolar RNA-associated protein 4 OS=Cryptococcus neoformans var. grubii serotype A (strain H99 / ATCC 208821 / CBS 10515 / FGSC 9487) GN=CNAG_06005 PE=4 SV=1	J9VVE8_CRYNH	CNAG_06005	105 kDa	0	0	0	0
18S rRNA biogenesis protein RCL1 OS=Cryptococcus neoformans var. grubii serotype A (strain H99 / ATCC 208821 / CBS 10515 / FGSC 9487) GN=CNAG_03246 PE=4 SV=1	J9VPT6_CRYNH	CNAG_03246	40 kDa	0	0	0	0
6-phosphogluconate dehydrogenase, decarboxylating OS=Cryptococcus neoformans var. grubii serotype A (strain H99 / ATCC 208821 / CBS 10515 / FGSC 9487) GN=CNAG_07561 PE=3 SV=1	J9VI11_CRYNH	CNAG_07561	54 kDa	4	4	0.0896	4
Chlorophyll synthesis pathway protein BchC OS=Cryptococcus neoformans var. grubii serotype A (strain H99 / ATCC 208821 / CBS 10515 / FGSC 9487) GN=CNAG_01558 PE=3 SV=1	J9VU15_CRYNH	CNAG_01558	38 kDa	6	6	0.212	6
Inorganic pyrophosphatase OS=Cryptococcus neoformans var. grubii serotype A (strain H99 / ATCC 208821 / CBS 10515 / FGSC 9487) GN=CNAG_02545 PE=4 SV=2	J9VM09_CRYNH	CNAG_02545	35 kDa	5	5	0.199	5
Large subunit ribosomal protein L27e OS=Cryptococcus neoformans var. grubii serotype A (strain H99 / ATCC 208821 / CBS 10515 / FGSC 9487) GN=CNAG_00779 PE=4 SV=1	J9VMM1_CRYNH	CNAG_00779	16 kDa	0	0	0	0
Ubiquinol-cytochrome c reductase core subunit 2 OS=Cryptococcus neoformans var. grubii serotype A (strain H99 / ATCC 208821 / CBS 10515 / FGSC 9487) GN=CNAG_05179 PE=4 SV=1	J9VPD8_CRYNH	CNAG_05179	45 kDa	1	1	0.0392	1
40S ribosomal protein S21 OS=Cryptococcus neoformans var. grubii serotype A (strain H99 / ATCC 208821 / CBS 10515 / FGSC 9487) GN=CNAG_01300 PE=3 SV=1	J9VK51_CRYNH	CNAG_01300	9 kDa	2	2	0.241	2
Sulfate adenylyltransferase OS=Cryptococcus neoformans var. grubii serotype A (strain H99 / ATCC 208821 / CBS 10515 / FGSC 9487) GN=MET3 PE=2 SV=1	MET3_CRYNH	MET3	65 kDa	0	0	0	0
Large subunit ribosomal protein L30e OS=Cryptococcus neoformans var. grubii serotype A (strain H99 / ATCC 208821 / CBS 10515 / FGSC 9487) GN=CNAG_00232 PE=4 SV=1	J9VG91_CRYNH	CNAG_00232	12 kDa	2	1	0.168	1
GTP-binding nuclear protein OS=Cryptococcus neoformans var. grubii serotype A (strain H99 / ATCC 208821 / CBS 10515 / FGSC 9487) GN=CNAG_02257 PE=3 SV=1	J9VQ82_CRYNH	CNAG_02257	24 kDa	0	0	0	0
Urease accessory protein UreG OS=Cryptococcus neoformans var. grubii serotype A (strain H99 / ATCC 208821 / CBS 10515 / FGSC 9487) GN=CNAG_00678 PE=3 SV=1	J9VEN6_CRYNH	CNAG_00678	34 kDa	0	0	0	0
N-acetyl-gamma-glutamyl-phosphate reductase OS=Cryptococcus neoformans var. grubii serotype A (strain H99 / ATCC 208821 / CBS 10515 / FGSC 9487) GN=CNAG_05753 PE=3 SV=1	J9VRN8_CRYNH	CNAG_05753	101 kDa	1	1	0.0119	1
DNA-directed RNA polymerase III subunit RPC3 OS=Cryptococcus neoformans var. grubii serotype A (strain H99 / ATCC 208821 / CBS 10515 / FGSC 9487) GN=CNAG_02025 PE=4 SV=2	J9VVQ9_CRYNH	CNAG_02025	63 kDa	0	0	0	0
Small subunit ribosomal protein S2 OS=Cryptococcus neoformans var. grubii serotype A (strain H99 / ATCC 208821 / CBS 10515 / FGSC 9487) GN=CNAG_06605 PE=3 SV=1	J9VW40_CRYNH	CNAG_06605	28 kDa	0	0	0	0
Transcription elongation factor SPT5 OS=Cryptococcus neoformans var. grubii serotype A (strain H99 / ATCC 208821 / CBS 10515 / FGSC 9487) GN=CNAG_00641 PE=3 SV=1	J9VJH9_CRYNH	CNAG_00641	124 kDa	0	0	0	0
U3 small nucleolar RNA-associated protein 7 OS=Cryptococcus neoformans var. grubii serotype A (strain H99 / ATCC 208821 / CBS 10515 / FGSC 9487) GN=CNAG_06748 PE=4 SV=1	J9VFD0_CRYNH	CNAG_06748	69 kDa	0	0	0	0
Glutamate-5-semialdehyde dehydrogenase OS=Cryptococcus neoformans var. grubii serotype A (strain H99 / ATCC 208821 / CBS 10515 / FGSC 9487) GN=CNAG_04990 PE=3 SV=1	J9VRA9_CRYNH	CNAG_04990	49 kDa	0	0	0	0
Nucleolar essential protein 1 OS=Cryptococcus neoformans var. grubii serotype A (strain H99 / ATCC 208821 / CBS 10515 / FGSC 9487) GN=CNAG_04770 PE=4 SV=1	J9VSN7_CRYNH	CNAG_04770	36 kDa	0	0	0	0
U3 small nucleolar ribonucleoprotein IMP3 OS=Cryptococcus neoformans var. grubii serotype A (strain H99 / ATCC 208821 / CBS 10515 / FGSC 9487) GN=CNAG_07864 PE=4 SV=1	J9VTR3_CRYNH	CNAG_07864	21 kDa	0	0	0	0
Cytoplasmic protein OS=Cryptococcus neoformans var. grubii serotype A (strain H99 / ATCC 208821 / CBS 10515 / FGSC 9487) GN=CNAG_01780 PE=4 SV=1	J9VU67_CRYNH	CNAG_01780	41 kDa	0	0	0	0
Proteasome subunit alpha type OS=Cryptococcus neoformans var. grubii serotype A (strain H99 / ATCC 208821 / CBS 10515 / FGSC 9487) GN=CNAG_05269 PE=3 SV=1	J9VJA7_CRYNH	CNAG_05269	28 kDa	0	0	0	0
Chromatin structure-remodeling complex protein RSC7 OS=Cryptococcus neoformans var. grubii serotype A (strain H99 / ATCC 208821 / CBS 10515 / FGSC 9487) GN=CNAG_00372 PE=4 SV=2	J9VDY8_CRYNH	CNAG_00372	82 kDa	0	0	0	0
Proteasome subunit alpha type OS=Cryptococcus neoformans var. grubii serotype A (strain H99 / ATCC 208821 / CBS 10515 / FGSC 9487) GN=CNAG_04071 PE=3 SV=1	J9VJH4_CRYNH	CNAG_04071	32 kDa	0	0	0	0
26S protease regulatory subunit 6B OS=Cryptococcus neoformans var. grubii serotype A (strain H99 / ATCC 208821 / CBS 10515 / FGSC 9487) GN=CNAG_03904 PE=3 SV=1	J9VLG3_CRYNH	CNAG_03904	47 kDa	0	0	0	0
RNA helicase OS=Cryptococcus neoformans var. grubii serotype A (strain H99 / ATCC 208821 / CBS 10515 / FGSC 9487) GN=CNAG_03603 PE=3 SV=1	J9VFH9_CRYNH	CNAG_03603	60 kDa	0	0	0	0
Uncharacterized protein OS=Cryptococcus neoformans var. grubii serotype A (strain H99 / ATCC 208821 / CBS 10515 / FGSC 9487) GN=CNAG_03777 PE=4 SV=2	J9VGK9_CRYNH	CNAG_03777	60 kDa	0	0	0	0
Ribosome biogenesis protein ENP2 OS=Cryptococcus neoformans var. grubii serotype A (strain H99 / ATCC 208821 / CBS 10515 / FGSC 9487) GN=CNAG_04062 PE=4 SV=1	J9VGP6_CRYNH	CNAG_04062	85 kDa	0	0	0	0
Actin binding protein OS=Cryptococcus neoformans var. grubii serotype A (strain H99 / ATCC 208821 / CBS 10515 / FGSC 9487) GN=CNAG_04196 PE=3 SV=1	J9VRR4_CRYNH	CNAG_04196	44 kDa	0	0	0	0
rRNA-processing protein EFG1 OS=Cryptococcus neoformans var. grubii serotype A (strain H99 / ATCC 208821 / CBS 10515 / FGSC 9487) GN=CNAG_06412 PE=4 SV=1	J9W389_CRYNH	CNAG_06412	32 kDa	0	0	0	0
Uncharacterized protein OS=Cryptococcus neoformans var. grubii serotype A (strain H99 / ATCC 208821 / CBS 10515 / FGSC 9487) GN=CNAG_05422 PE=4 SV=1	J9W3R3_CRYNH	CNAG_05422	104 kDa	0	0	0	0
60S ribosomal export protein NMD3 OS=Cryptococcus neoformans var. grubii serotype A (strain H99 / ATCC 208821 / CBS 10515 / FGSC 9487) GN=CNAG_02672 PE=3 SV=1	J9VQP6_CRYNH	CNAG_02672	63 kDa	0	0	0	0
E3 ubiquitin-protein ligase TRIP12 OS=Cryptococcus neoformans var. grubii serotype A (strain H99 / ATCC 208821 / CBS 10515 / FGSC 9487) GN=CNAG_01251 PE=4 SV=1	J9VT74_CRYNH	CNAG_01251	211 kDa	0	0	0	0
ATP-dependent RNA helicase DBP3 OS=Cryptococcus neoformans var. grubii serotype A (strain H99 / ATCC 208821 / CBS 10515 / FGSC 9487) GN=CNAG_02502 PE=3 SV=1	J9VUD2_CRYNH	CNAG_02502	67 kDa	0	0	0	0
Large subunit ribosomal protein L11 OS=Cryptococcus neoformans var. grubii serotype A (strain H99 / ATCC 208821 / CBS 10515 / FGSC 9487) GN=CNAG_07839 PE=3 SV=1	J9VV50_CRYNH	CNAG_07839	20 kDa	2	2	0.12	2
Small subunit ribosomal protein S22-A OS=Cryptococcus neoformans var. grubii serotype A (strain H99 / ATCC 208821 / CBS 10515 / FGSC 9487) GN=CNAG_01951 PE=3 SV=1	J9VXK6_CRYNH	CNAG_01951	14 kDa	0	0	0	0
Glutamate dehydrogenase OS=Cryptococcus neoformans var. grubii serotype A (strain H99 / ATCC 208821 / CBS 10515 / FGSC 9487) GN=CNAG_01577 PE=3 SV=1	J9VTK1_CRYNH	CNAG_01577	49 kDa	2	2	0.0599	2
Transketolase OS=Cryptococcus neoformans var. grubii serotype A (strain H99 / ATCC 208821 / CBS 10515 / FGSC 9487) GN=CNAG_07445 PE=3 SV=1	J9VL23_CRYNH	CNAG_07445	74 kDa	0	0	0	0
Small subunit ribosomal protein S11 OS=Cryptococcus neoformans var. grubii serotype A (strain H99 / ATCC 208821 / CBS 10515 / FGSC 9487) GN=CNAG_00672 PE=3 SV=1	J9VHE4_CRYNH	CNAG_00672	18 kDa	0	0	0	0
Large subunit ribosomal protein L22 OS=Cryptococcus neoformans var. grubii serotype A (strain H99 / ATCC 208821 / CBS 10515 / FGSC 9487) GN=CNAG_06447 PE=3 SV=1	J9VZ02_CRYNH	CNAG_06447	21 kDa	0	0	0	0
Fatty acid synthase subunit alpha, fungi type OS=Cryptococcus neoformans var. grubii serotype A (strain H99 / ATCC 208821 / CBS 10515 / FGSC 9487) GN=CNAG_02100 PE=4 SV=1	J9VSX5_CRYNH	CNAG_02100	158 kDa	4	1	0.00417	1
Transitional endoplasmic reticulum ATPase OS=Cryptococcus neoformans var. grubii serotype A (strain H99 / ATCC 208821 / CBS 10515 / FGSC 9487) GN=CNAG_04851 PE=3 SV=1	J9VXL1_CRYNH	CNAG_04851	89 kDa	0	0	0	0
Large subunit ribosomal protein L24e OS=Cryptococcus neoformans var. grubii serotype A (strain H99 / ATCC 208821 / CBS 10515 / FGSC 9487) GN=CNAG_03283 PE=4 SV=1	J9VQI0_CRYNH	CNAG_03283	17 kDa	0	0	0	0
Uncharacterized protein OS=Cryptococcus neoformans var. grubii serotype A (strain H99 / ATCC 208821 / CBS 10515 / FGSC 9487) GN=CNAG_02218 PE=4 SV=2	J9VMA2_CRYNH	CNAG_02218	110 kDa	0	0	0	0
Importin beta-2 subunit OS=Cryptococcus neoformans var. grubii serotype A (strain H99 / ATCC 208821 / CBS 10515 / FGSC 9487) GN=CNAG_02457 PE=4 SV=1	J9VLP2_CRYNH	CNAG_02457	102 kDa	0	0	0	0
Coatomer subunit alpha OS=Cryptococcus neoformans var. grubii serotype A (strain H99 / ATCC 208821 / CBS 10515 / FGSC 9487) GN=CNAG_03554 PE=4 SV=1	J9VR74_CRYNH	CNAG_03554	136 kDa	0	0	0	0
Small subunit ribosomal protein S17 OS=Cryptococcus neoformans var. grubii serotype A (strain H99 / ATCC 208821 / CBS 10515 / FGSC 9487) GN=CNAG_01170 PE=3 SV=1	J9VTE3_CRYNH	CNAG_01170	16 kDa	1	1	0.0769	1
Eukaryotic translation initiation factor 3 subunit H OS=Cryptococcus neoformans var. grubii serotype A (strain H99 / ATCC 208821 / CBS 10515 / FGSC 9487) GN=CNAG_02507 PE=3 SV=1	J9VUC7_CRYNH	CNAG_02507	41 kDa	0	0	0	0
Large subunit ribosomal protein L13 OS=Cryptococcus neoformans var. grubii serotype A (strain H99 / ATCC 208821 / CBS 10515 / FGSC 9487) GN=CNAG_06231 PE=3 SV=1	J9W0I6_CRYNH	CNAG_06231	22 kDa	0	0	0	0
Dynamin GTPase OS=Cryptococcus neoformans var. grubii serotype A (strain H99 / ATCC 208821 / CBS 10515 / FGSC 9487) GN=CNAG_01655 PE=3 SV=1	J9W1A7_CRYNH	CNAG_01655	91 kDa	0	0	0	0
DNA-directed RNA polymerase subunit OS=Cryptococcus neoformans var. grubii serotype A (strain H99 / ATCC 208821 / CBS 10515 / FGSC 9487) GN=CNAG_02166 PE=3 SV=1	J9VSQ4_CRYNH	CNAG_02166	196 kDa	0	0	0	0
Glycerol-3-phosphate dehydrogenase [NAD(+)] OS=Cryptococcus neoformans var. grubii serotype A (strain H99 / ATCC 208821 / CBS 10515 / FGSC 9487) GN=CNAG_01745 PE=3 SV=1	J9VU38_CRYNH	CNAG_01745	42 kDa	0	0	0	0
26S protease regulatory subunit 10B OS=Cryptococcus neoformans var. grubii serotype A (strain H99 / ATCC 208821 / CBS 10515 / FGSC 9487) GN=CNAG_04906 PE=3 SV=1	J9VSR2_CRYNH	CNAG_04906	45 kDa	0	0	0	0
rRNA-processing protein EBP2 OS=Cryptococcus neoformans var. grubii serotype A (strain H99 / ATCC 208821 / CBS 10515 / FGSC 9487) GN=CNAG_01236 PE=4 SV=1	J9VT86_CRYNH	CNAG_01236	44 kDa	0	0	0	0
CMGC/CDK/CDK5 protein kinase OS=Cryptococcus neoformans var. grubii serotype A (strain H99 / ATCC 208821 / CBS 10515 / FGSC 9487) GN=CNAG_08022 PE=3 SV=1	T2BQ21_CRYNH	CNAG_08022	48 kDa	2	2	0.0536	2
Pumilio-family RNA binding protein OS=Cryptococcus neoformans var. grubii serotype A (strain H99 / ATCC 208821 / CBS 10515 / FGSC 9487) GN=CNAG_02810 PE=4 SV=2	J9VI91_CRYNH (+1)	CNAG_02810	102 kDa	0	0	0	0
V-type proton ATPase subunit C OS=Cryptococcus neoformans var. grubii serotype A (strain H99 / ATCC 208821 / CBS 10515 / FGSC 9487) GN=CNAG_07590 PE=3 SV=1	J9VWC2_CRYNH	CNAG_07590	45 kDa	0	0	0	0
Parafibromin OS=Cryptococcus neoformans var. grubii serotype A (strain H99 / ATCC 208821 / CBS 10515 / FGSC 9487) GN=CNAG_02290 PE=4 SV=1	J9VM38_CRYNH	CNAG_02290	46 kDa	0	0	0	0
Pre-mRNA-splicing factor SLU7 OS=Cryptococcus neoformans var. grubii serotype A (strain H99 / ATCC 208821 / CBS 10515 / FGSC 9487) GN=CNAG_01159 PE=4 SV=2	J9VNJ4_CRYNH	CNAG_01159	65 kDa	0	0	0	0
Lupus La protein OS=Cryptococcus neoformans var. grubii serotype A (strain H99 / ATCC 208821 / CBS 10515 / FGSC 9487) GN=CNAG_02301 PE=4 SV=1	J9VQ46_CRYNH	CNAG_02301	57 kDa	0	0	0	0
DNA-directed RNA polymerase subunit OS=Cryptococcus neoformans var. grubii serotype A (strain H99 / ATCC 208821 / CBS 10515 / FGSC 9487) GN=CNAG_05936 PE=3 SV=2	J9VX09_CRYNH	CNAG_05936	163 kDa	0	0	0	0
Ribosome production factor 2 OS=Cryptococcus neoformans var. grubii serotype A (strain H99 / ATCC 208821 / CBS 10515 / FGSC 9487) GN=CNAG_01187 PE=4 SV=1	J9VNG8_CRYNH	CNAG_01187	36 kDa	0	0	0	0
Cytoplasmic protein OS=Cryptococcus neoformans var. grubii serotype A (strain H99 / ATCC 208821 / CBS 10515 / FGSC 9487) GN=CNAG_04899 PE=4 SV=2	J9VV74_CRYNH	CNAG_04899	41 kDa	0	0	0	0
Rab GDP dissociation inhibitor OS=Cryptococcus neoformans var. grubii serotype A (strain H99 / ATCC 208821 / CBS 10515 / FGSC 9487) GN=CNAG_03591 PE=3 SV=1	J9VRB5_CRYNH	CNAG_03591	50 kDa	0	0	0	0
Upstream activation factor subunit UAF30 OS=Cryptococcus neoformans var. grubii serotype A (strain H99 / ATCC 208821 / CBS 10515 / FGSC 9487) GN=CNAG_01790 PE=4 SV=2	J9VU72_CRYNH	CNAG_01790	29 kDa	0	0	0	0
Complement component 1 Q subcomponent-binding protein, mitochondrial OS=Cryptococcus neoformans var. grubii serotype A (strain H99 / ATCC 208821 / CBS 10515 / FGSC 9487) GN=CNAG_00280 PE=4 SV=1	J9VEI4_CRYNH	CNAG_00280	29 kDa	0	0	0	0
Uncharacterized protein OS=Cryptococcus neoformans var. grubii serotype A (strain H99 / ATCC 208821 / CBS 10515 / FGSC 9487) GN=CNAG_03023 PE=4 SV=2	J9VM45_CRYNH	CNAG_03023	152 kDa	0	0	0	0
Transcription factor OS=Cryptococcus neoformans var. grubii serotype A (strain H99 / ATCC 208821 / CBS 10515 / FGSC 9487) GN=CNAG_01438 PE=4 SV=1	J9VSK5_CRYNH	CNAG_01438	101 kDa	0	0	0	0
Uncharacterized protein OS=Cryptococcus neoformans var. grubii serotype A (strain H99 / ATCC 208821 / CBS 10515 / FGSC 9487) GN=CNAG_07593 PE=4 SV=2	J9VTP6_CRYNH	CNAG_07593	62 kDa	0	0	0	0
Nucleolar protein 12 OS=Cryptococcus neoformans var. grubii serotype A (strain H99 / ATCC 208821 / CBS 10515 / FGSC 9487) GN=CNAG_01564 PE=4 SV=1	J9VYN9_CRYNH	CNAG_01564	65 kDa	0	0	0	0
DNA-directed RNA polymerase subunit beta OS=Cryptococcus neoformans var. grubii serotype A (strain H99 / ATCC 208821 / CBS 10515 / FGSC 9487) GN=CNAG_04513 PE=3 SV=2	J9VRY2_CRYNH	CNAG_04513	134 kDa	0	0	0	0
Uncharacterized protein OS=Cryptococcus neoformans var. grubii serotype A (strain H99 / ATCC 208821 / CBS 10515 / FGSC 9487) GN=CNAG_06195 PE=4 SV=2	J9VW14_CRYNH	CNAG_06195	44 kDa	0	0	0	0
ATP-citrate synthase OS=Cryptococcus neoformans var. grubii serotype A (strain H99 / ATCC 208821 / CBS 10515 / FGSC 9487) GN=CNAG_04640 PE=3 SV=1	J9W0K1_CRYNH	CNAG_04640	125 kDa	2	2	0.0235	2
Fructose-bisphosphate aldolase 1 OS=Cryptococcus neoformans var. grubii serotype A (strain H99 / ATCC 208821 / CBS 10515 / FGSC 9487) GN=CNAG_06770 PE=4 SV=1	J9VI18_CRYNH	CNAG_06770	39 kDa	5	4	0.181	4
Sulfite reductase (NADPH) hemoprotein, beta-component OS=Cryptococcus neoformans var. grubii serotype A (strain H99 / ATCC 208821 / CBS 10515 / FGSC 9487) GN=CNAG_05070 PE=3 SV=2	J9VNZ3_CRYNH	CNAG_05070	150 kDa	1	1	0.0196	1
Ketol-acid reductoisomerase, mitochondrial OS=Cryptococcus neoformans var. grubii serotype A (strain H99 / ATCC 208821 / CBS 10515 / FGSC 9487) GN=CNAG_05725 PE=3 SV=1	J9VP67_CRYNH	CNAG_05725	44 kDa	2	2	0.0499	2
Uncharacterized protein OS=Cryptococcus neoformans var. grubii serotype A (strain H99 / ATCC 208821 / CBS 10515 / FGSC 9487) GN=CNAG_06118 PE=4 SV=2	J9VVQ7_CRYNH	CNAG_06118	94 kDa	0	0	0	0
Large subunit ribosomal protein L9e OS=Cryptococcus neoformans var. grubii serotype A (strain H99 / ATCC 208821 / CBS 10515 / FGSC 9487) GN=CNAG_00034 PE=4 SV=1	J9VDR3_CRYNH	CNAG_00034	21 kDa	0	0	0	0
Dynamin GTPase OS=Cryptococcus neoformans var. grubii serotype A (strain H99 / ATCC 208821 / CBS 10515 / FGSC 9487) GN=CNAG_00565 PE=3 SV=1	J9VH45_CRYNH	CNAG_00565	77 kDa	0	0	0	0
ADP-ribosylation factor OS=Cryptococcus neoformans var. grubii serotype A (strain H99 / ATCC 208821 / CBS 10515 / FGSC 9487) GN=CNAG_03251 PE=3 SV=1	J9VPU1_CRYNH	CNAG_03251	21 kDa	2	2	0.115	2
Uncharacterized protein OS=Cryptococcus neoformans var. grubii serotype A (strain H99 / ATCC 208821 / CBS 10515 / FGSC 9487) GN=CNAG_00626 PE=4 SV=1	J9VJG7_CRYNH	CNAG_00626	24 kDa	3	3	0.161	3
Succinate--CoA ligase [ADP-forming] subunit beta, mitochondrial OS=Cryptococcus neoformans var. grubii serotype A (strain H99 / ATCC 208821 / CBS 10515 / FGSC 9487) GN=CNAG_00747 PE=3 SV=1	J9VEX3_CRYNH	CNAG_00747	45 kDa	0	0	0	0
Large subunit ribosomal protein L28e OS=Cryptococcus neoformans var. grubii serotype A (strain H99 / ATCC 208821 / CBS 10515 / FGSC 9487) GN=CNAG_04068 PE=4 SV=1	J9VHC1_CRYNH	CNAG_04068	17 kDa	0	0	0	0
Importin subunit alpha OS=Cryptococcus neoformans var. grubii serotype A (strain H99 / ATCC 208821 / CBS 10515 / FGSC 9487) GN=CNAG_01361 PE=3 SV=1	J9VJY5_CRYNH	CNAG_01361	59 kDa	0	0	0	0
Cytoplasmic protein OS=Cryptococcus neoformans var. grubii serotype A (strain H99 / ATCC 208821 / CBS 10515 / FGSC 9487) GN=CNAG_04698 PE=4 SV=1	J9W0F1_CRYNH	CNAG_04698	18 kDa	0	0	0	0
RNA polymerase-associated protein CTR9 OS=Cryptococcus neoformans var. grubii serotype A (strain H99 / ATCC 208821 / CBS 10515 / FGSC 9487) GN=CNAG_06754 PE=4 SV=2	J9VI31_CRYNH	CNAG_06754	132 kDa	0	0	0	0
Clustered mitochondria protein homolog OS=Cryptococcus neoformans var. grubii serotype A (strain H99 / ATCC 208821 / CBS 10515 / FGSC 9487) GN=CLU1 PE=3 SV=1	J9VYI2_CRYNH	CLU1	164 kDa	0	0	0	0
Cluster of Mitogen-activated protein kinase HOG1 OS=Cryptococcus neoformans var. grubii serotype A (strain H99 / ATCC 208821 / CBS 10515 / FGSC 9487) GN=HOG1 PE=1 SV=1 (HOG1_CRYNH)	HOG1_CRYNH [3]	HOG1	41 kDa	0	0	0	0
Mitogen-activated protein kinase HOG1 OS=Cryptococcus neoformans var. grubii serotype A (strain H99 / ATCC 208821 / CBS 10515 / FGSC 9487) GN=HOG1 PE=1 SV=1	HOG1_CRYNH	HOG1	41 kDa	0	0	0	0
Mitogen-activated protein kinase OS=Cryptococcus neoformans var. grubii serotype A (strain H99 / ATCC 208821 / CBS 10515 / FGSC 9487) GN=CNAG_04514 PE=3 SV=1	J9VSI6_CRYNH	CNAG_04514	48 kDa	0	0	0	0
Mitogen-activated protein kinase OS=Cryptococcus neoformans var. grubii serotype A (strain H99 / ATCC 208821 / CBS 10515 / FGSC 9487) GN=CNAG_02511 PE=3 SV=1	J9VPG9_CRYNH	CNAG_02511	42 kDa	0	0	0	0
Uncharacterized protein OS=Cryptococcus neoformans var. grubii serotype A (strain H99 / ATCC 208821 / CBS 10515 / FGSC 9487) GN=CNAG_04484 PE=4 SV=1	J9VSG0_CRYNH	CNAG_04484	123 kDa	0	0	0	0
Mitochondrial import inner membrane translocase subunit TIM44 OS=Cryptococcus neoformans var. grubii serotype A (strain H99 / ATCC 208821 / CBS 10515 / FGSC 9487) GN=CNAG_06630 PE=3 SV=1	J9VW63_CRYNH	CNAG_06630	51 kDa	0	0	0	0
DNA-directed RNA polymerase III subunit RPC4 OS=Cryptococcus neoformans var. grubii serotype A (strain H99 / ATCC 208821 / CBS 10515 / FGSC 9487) GN=CNAG_02520 PE=4 SV=1	J9VM36_CRYNH	CNAG_02520	49 kDa	0	0	0	0
Coatomer subunit delta OS=Cryptococcus neoformans var. grubii serotype A (strain H99 / ATCC 208821 / CBS 10515 / FGSC 9487) GN=CNAG_01414 PE=3 SV=1	J9VQ41_CRYNH	CNAG_01414	28 kDa	0	0	0	0
Nucleolysin TIA-1/TIAR OS=Cryptococcus neoformans var. grubii serotype A (strain H99 / ATCC 208821 / CBS 10515 / FGSC 9487) GN=CNAG_01413 PE=4 SV=1	J9VSM6_CRYNH	CNAG_01413	46 kDa	0	0	0	0
Uncharacterized protein OS=Cryptococcus neoformans var. grubii serotype A (strain H99 / ATCC 208821 / CBS 10515 / FGSC 9487) GN=CNAG_03790 PE=4 SV=1	J9VFZ7_CRYNH	CNAG_03790	43 kDa	0	0	0	0
DNA repair protein Rad5 OS=Cryptococcus neoformans var. grubii serotype A (strain H99 / ATCC 208821 / CBS 10515 / FGSC 9487) GN=CNAG_05102 PE=4 SV=2	J9VIU2_CRYNH	CNAG_05102	99 kDa	0	0	0	0
Prohibitin PHB1 OS=Cryptococcus neoformans var. grubii serotype A (strain H99 / ATCC 208821 / CBS 10515 / FGSC 9487) GN=CNAG_00088 PE=4 SV=1	J9VKK6_CRYNH	CNAG_00088	30 kDa	0	0	0	0
Eukaryotic translation initiation factor 3 subunit E OS=Cryptococcus neoformans var. grubii serotype A (strain H99 / ATCC 208821 / CBS 10515 / FGSC 9487) GN=INT6 PE=3 SV=1	J9W2D7_CRYNH	INT6	52 kDa	0	0	0	0
RuvB-like helicase OS=Cryptococcus neoformans var. grubii serotype A (strain H99 / ATCC 208821 / CBS 10515 / FGSC 9487) GN=CNAG_00108 PE=3 SV=1	J9VKM9_CRYNH	CNAG_00108	52 kDa	0	0	0	0
NEK protein kinase OS=Cryptococcus neoformans var. grubii serotype A (strain H99 / ATCC 208821 / CBS 10515 / FGSC 9487) GN=CNAG_04148 PE=4 SV=1	J9VRL4_CRYNH	CNAG_04148	81 kDa	0	0	0	0
Ribosome biogenesis protein BRX1 OS=Cryptococcus neoformans var. grubii serotype A (strain H99 / ATCC 208821 / CBS 10515 / FGSC 9487) GN=CNAG_02382 PE=4 SV=1	J9VS82_CRYNH	CNAG_02382	33 kDa	0	0	0	0
RNA polymerase II transcription factor OS=Cryptococcus neoformans var. grubii serotype A (strain H99 / ATCC 208821 / CBS 10515 / FGSC 9487) GN=CNAG_04460 PE=3 SV=1	J9VZK0_CRYNH	CNAG_04460	55 kDa	0	0	0	0
Carboxypeptidase OS=Cryptococcus neoformans var. grubii serotype A (strain H99 / ATCC 208821 / CBS 10515 / FGSC 9487) GN=CNAG_01879 PE=3 SV=1	J9W1U6_CRYNH	CNAG_01879	58 kDa	0	0	0	0
ATP-dependent RNA helicase ROK1 OS=Cryptococcus neoformans var. grubii serotype A (strain H99 / ATCC 208821 / CBS 10515 / FGSC 9487) GN=CNAG_03205 PE=4 SV=1	J9VPQ3_CRYNH	CNAG_03205	67 kDa	0	0	0	0
Pre-mRNA-splicing factor CEF1 OS=Cryptococcus neoformans var. grubii serotype A (strain H99 / ATCC 208821 / CBS 10515 / FGSC 9487) GN=CNAG_02671 PE=4 SV=2	J9VKR8_CRYNH	CNAG_02671	93 kDa	2	1	0.00955	1
U3 small nucleolar RNA-associated protein 6 OS=Cryptococcus neoformans var. grubii serotype A (strain H99 / ATCC 208821 / CBS 10515 / FGSC 9487) GN=CNAG_04044 PE=4 SV=1	J9VLS5_CRYNH	CNAG_04044	51 kDa	0	0	0	0
Periodic tryptophan protein 1 OS=Cryptococcus neoformans var. grubii serotype A (strain H99 / ATCC 208821 / CBS 10515 / FGSC 9487) GN=CNAG_04694 PE=4 SV=1	J9VY31_CRYNH	CNAG_04694	64 kDa	0	0	0	0
Sterol-4alpha-carboxylate 3-dehydrogenase (Decarboxylating) OS=Cryptococcus neoformans var. grubii serotype A (strain H99 / ATCC 208821 / CBS 10515 / FGSC 9487) GN=CNAG_04605 PE=4 SV=1	J9W0N0_CRYNH	CNAG_04605	49 kDa	0	0	0	0
Uncharacterized protein OS=Cryptococcus neoformans var. grubii serotype A (strain H99 / ATCC 208821 / CBS 10515 / FGSC 9487) GN=CNAG_00337 PE=4 SV=1	J9VGL2_CRYNH	CNAG_00337	88 kDa	0	0	0	0
Protein BFR2 OS=Cryptococcus neoformans var. grubii serotype A (strain H99 / ATCC 208821 / CBS 10515 / FGSC 9487) GN=CNAG_04395 PE=4 SV=1	J9VUN1_CRYNH	CNAG_04395	50 kDa	0	0	0	0
H/ACA ribonucleoprotein complex subunit OS=Cryptococcus neoformans var. grubii serotype A (strain H99 / ATCC 208821 / CBS 10515 / FGSC 9487) GN=CNAG_04259 PE=3 SV=1	J9VWL8_CRYNH	CNAG_04259	21 kDa	0	0	0	0
Uncharacterized protein OS=Cryptococcus neoformans var. grubii serotype A (strain H99 / ATCC 208821 / CBS 10515 / FGSC 9487) GN=CNAG_05153 PE=4 SV=1	J9VJN2_CRYNH	CNAG_05153	102 kDa	0	0	0	0
Uncharacterized protein OS=Cryptococcus neoformans var. grubii serotype A (strain H99 / ATCC 208821 / CBS 10515 / FGSC 9487) GN=CNAG_00514 PE=4 SV=2	J9VLR9_CRYNH	CNAG_00514	91 kDa	0	0	0	0
Phosphoketolase OS=Cryptococcus neoformans var. grubii serotype A (strain H99 / ATCC 208821 / CBS 10515 / FGSC 9487) GN=CNAG_02230 PE=4 SV=2	J9VMW1_CRYNH	CNAG_02230	95 kDa	0	0	0	0
Pin2-interacting protein X1 OS=Cryptococcus neoformans var. grubii serotype A (strain H99 / ATCC 208821 / CBS 10515 / FGSC 9487) GN=CNAG_06126 PE=4 SV=1	J9VY60_CRYNH	CNAG_06126	44 kDa	0	0	0	0
Small nuclear ribonucleoprotein B and B OS=Cryptococcus neoformans var. grubii serotype A (strain H99 / ATCC 208821 / CBS 10515 / FGSC 9487) GN=CNAG_04840 PE=4 SV=2	J9W045_CRYNH	CNAG_04840	21 kDa	0	0	0	0
Ribosomal protein OS=Cryptococcus neoformans var. grubii serotype A (strain H99 / ATCC 208821 / CBS 10515 / FGSC 9487) GN=CNAG_01819 PE=3 SV=1	J9W1P4_CRYNH	CNAG_01819	29 kDa	0	0	0	0
26S protease regulatory subunit 8 OS=Cryptococcus neoformans var. grubii serotype A (strain H99 / ATCC 208821 / CBS 10515 / FGSC 9487) GN=CNAG_04666 PE=3 SV=1	J9VVW9_CRYNH	CNAG_04666	45 kDa	0	0	0	0
Replication factor C subunit 2/4 OS=Cryptococcus neoformans var. grubii serotype A (strain H99 / ATCC 208821 / CBS 10515 / FGSC 9487) GN=CNAG_05409 PE=4 SV=1	J9VWI5_CRYNH	CNAG_05409	40 kDa	0	0	0	0
Uncharacterized protein OS=Cryptococcus neoformans var. grubii serotype A (strain H99 / ATCC 208821 / CBS 10515 / FGSC 9487) GN=CNAG_04790 PE=4 SV=1	J9VVL4_CRYNH	CNAG_04790	36 kDa	0	0	0	0
U3 small nucleolar RNA-associated protein 18 OS=Cryptococcus neoformans var. grubii serotype A (strain H99 / ATCC 208821 / CBS 10515 / FGSC 9487) GN=CNAG_06798 PE=4 SV=2	J9VF89_CRYNH	CNAG_06798	67 kDa	0	0	0	0
53 kDa brg1-associated factor b OS=Cryptococcus neoformans var. grubii serotype A (strain H99 / ATCC 208821 / CBS 10515 / FGSC 9487) GN=CNAG_04048 PE=3 SV=1	J9VHA2_CRYNH	CNAG_04048	53 kDa	0	0	0	0
Ribosomal RNA-processing protein 9 OS=Cryptococcus neoformans var. grubii serotype A (strain H99 / ATCC 208821 / CBS 10515 / FGSC 9487) GN=CNAG_04802 PE=4 SV=1	J9VXU3_CRYNH	CNAG_04802	60 kDa	0	0	0	0
Transcription activator snf2l1 OS=Cryptococcus neoformans var. grubii serotype A (strain H99 / ATCC 208821 / CBS 10515 / FGSC 9487) GN=CNAG_05552 PE=4 SV=2	J9W1V5_CRYNH	CNAG_05552	126 kDa	0	0	0	0
Uncharacterized protein OS=Cryptococcus neoformans var. grubii serotype A (strain H99 / ATCC 208821 / CBS 10515 / FGSC 9487) GN=CNAG_05556 PE=3 SV=1	J9VXK4_CRYNH	CNAG_05556	11 kDa	3	3	0.344	3
Large subunit ribosomal protein L23 OS=Cryptococcus neoformans var. grubii serotype A (strain H99 / ATCC 208821 / CBS 10515 / FGSC 9487) GN=CNAG_03053 PE=3 SV=1	J9VGW3_CRYNH	CNAG_03053	17 kDa	3	2	0.143	2
Malate dehydrogenase OS=Cryptococcus neoformans var. grubii serotype A (strain H99 / ATCC 208821 / CBS 10515 / FGSC 9487) GN=CNAG_03225 PE=3 SV=1	J9VXN5_CRYNH	CNAG_03225	36 kDa	6	6	0.263	6
Tryptophan synthase OS=Cryptococcus neoformans var. grubii serotype A (strain H99 / ATCC 208821 / CBS 10515 / FGSC 9487) GN=CNAG_00649 PE=3 SV=1	J9VFA7_CRYNH	CNAG_00649	77 kDa	1	1	0.014	1
Homocitrate synthase, mitochondrial OS=Cryptococcus neoformans var. grubii serotype A (strain H99 / ATCC 208821 / CBS 10515 / FGSC 9487) GN=CNAG_00992 PE=3 SV=1	J9VTV3_CRYNH	CNAG_00992	54 kDa	0	0	0	0
Nucleoside diphosphate kinase OS=Cryptococcus neoformans var. grubii serotype A (strain H99 / ATCC 208821 / CBS 10515 / FGSC 9487) GN=CNAG_02285 PE=3 SV=1	J9VM42_CRYNH	CNAG_02285	17 kDa	1	1	0.112	1
Large subunit ribosomal protein L14 OS=Cryptococcus neoformans var. grubii serotype A (strain H99 / ATCC 208821 / CBS 10515 / FGSC 9487) GN=CNAG_02923 PE=3 SV=1	J9VMD7_CRYNH	CNAG_02923	16 kDa	2	2	0.134	2
Small subunit ribosomal protein S18 OS=Cryptococcus neoformans var. grubii serotype A (strain H99 / ATCC 208821 / CBS 10515 / FGSC 9487) GN=CNAG_04883 PE=3 SV=1	J9VXH5_CRYNH	CNAG_04883	18 kDa	1	1	0.071	1
Small subunit ribosomal protein S13e OS=Cryptococcus neoformans var. grubii serotype A (strain H99 / ATCC 208821 / CBS 10515 / FGSC 9487) GN=CNAG_01153 PE=3 SV=1	J9VKK2_CRYNH	CNAG_01153	17 kDa	0	0	0	0
Isocitrate dehydrogenase [NAD] subunit, mitochondrial OS=Cryptococcus neoformans var. grubii serotype A (strain H99 / ATCC 208821 / CBS 10515 / FGSC 9487) GN=CNAG_07363 PE=3 SV=1	J9VGW8_CRYNH	CNAG_07363	41 kDa	0	0	0	0
FK506-binding protein 1 OS=Cryptococcus neoformans var. grubii serotype A (strain H99 / ATCC 208821 / CBS 10515 / FGSC 9487) GN=FRR1 PE=3 SV=1	FKBP_CRYNH	FRR1	12 kDa	2	2	0.194	2
Nucleoprotein TPR OS=Cryptococcus neoformans var. grubii serotype A (strain H99 / ATCC 208821 / CBS 10515 / FGSC 9487) GN=CNAG_07925 PE=4 SV=2	J9VW84_CRYNH	CNAG_07925	154 kDa	0	0	0	0
Cytoplasmic protein OS=Cryptococcus neoformans var. grubii serotype A (strain H99 / ATCC 208821 / CBS 10515 / FGSC 9487) GN=CNAG_01182 PE=4 SV=1	J9VKH4_CRYNH	CNAG_01182	38 kDa	0	0	0	0
Replication factor A3 OS=Cryptococcus neoformans var. grubii serotype A (strain H99 / ATCC 208821 / CBS 10515 / FGSC 9487) GN=CNAG_03813 PE=4 SV=1	J9VL31_CRYNH	CNAG_03813	12 kDa	0	0	0	0
GTPase activating protein OS=Cryptococcus neoformans var. grubii serotype A (strain H99 / ATCC 208821 / CBS 10515 / FGSC 9487) GN=CNAG_02458 PE=4 SV=2	J9VPP9_CRYNH	CNAG_02458	124 kDa	0	0	0	0
T-complex protein 1 subunit gamma OS=Cryptococcus neoformans var. grubii serotype A (strain H99 / ATCC 208821 / CBS 10515 / FGSC 9487) GN=CNAG_02710 PE=3 SV=1	J9VN22_CRYNH	CNAG_02710	61 kDa	0	0	0	0
Septin OS=Cryptococcus neoformans var. grubii serotype A (strain H99 / ATCC 208821 / CBS 10515 / FGSC 9487) GN=CNAG_01740 PE=3 SV=1	J9VU34_CRYNH	CNAG_01740	44 kDa	0	0	0	0
V-type proton ATPase subunit OS=Cryptococcus neoformans var. grubii serotype A (strain H99 / ATCC 208821 / CBS 10515 / FGSC 9487) GN=CNAG_00448 PE=3 SV=1	J9VLL6_CRYNH	CNAG_00448	40 kDa	0	0	0	0
V-type proton ATPase catalytic subunit A OS=Cryptococcus neoformans var. grubii serotype A (strain H99 / ATCC 208821 / CBS 10515 / FGSC 9487) GN=CNAG_02326 PE=3 SV=2	J9VM05_CRYNH	CNAG_02326	68 kDa	0	0	0	0
Eukaryotic translation initiation factor 3 subunit L OS=Cryptococcus neoformans var. grubii serotype A (strain H99 / ATCC 208821 / CBS 10515 / FGSC 9487) GN=CNAG_05105 PE=3 SV=1	J9VRM8_CRYNH	CNAG_05105	71 kDa	0	0	0	0
40S ribosomal protein S8 OS=Cryptococcus neoformans var. grubii serotype A (strain H99 / ATCC 208821 / CBS 10515 / FGSC 9487) GN=CNAG_03198 PE=3 SV=1	J9VXL7_CRYNH	CNAG_03198	24 kDa	0	0	0	0
DNA-directed RNA polymerase I, II, and III subunit RPABC3 OS=Cryptococcus neoformans var. grubii serotype A (strain H99 / ATCC 208821 / CBS 10515 / FGSC 9487) GN=CNAG_04286 PE=4 SV=1	J9VRE0_CRYNH	CNAG_04286	18 kDa	0	0	0	0
Mannose-1-phosphate guanyltransferase OS=Cryptococcus neoformans var. grubii serotype A (strain H99 / ATCC 208821 / CBS 10515 / FGSC 9487) GN=CNAG_01813 PE=4 SV=2	J9VZD5_CRYNH	CNAG_01813	40 kDa	0	0	0	0
Condensin complex subunit 1 OS=Cryptococcus neoformans var. grubii serotype A (strain H99 / ATCC 208821 / CBS 10515 / FGSC 9487) GN=CNAG_01959 PE=3 SV=2	J9VZP7_CRYNH	CNAG_01959	159 kDa	0	0	0	0
Aspartate-tRNA(Asn) ligase OS=Cryptococcus neoformans var. grubii serotype A (strain H99 / ATCC 208821 / CBS 10515 / FGSC 9487) GN=CNAG_03563 PE=3 SV=2	J9VQN2_CRYNH	CNAG_03563	101 kDa	0	0	0	0
U3 small nucleolar RNA-associated protein 15 OS=Cryptococcus neoformans var. grubii serotype A (strain H99 / ATCC 208821 / CBS 10515 / FGSC 9487) GN=CNAG_00775 PE=4 SV=1	J9VHR4_CRYNH	CNAG_00775	58 kDa	0	0	0	0
Nucleolar protein 15 OS=Cryptococcus neoformans var. grubii serotype A (strain H99 / ATCC 208821 / CBS 10515 / FGSC 9487) GN=CNAG_07511 PE=4 SV=1	J9VJX9_CRYNH	CNAG_07511	52 kDa	0	0	0	0
Uncharacterized protein OS=Cryptococcus neoformans var. grubii serotype A (strain H99 / ATCC 208821 / CBS 10515 / FGSC 9487) GN=CNAG_01270 PE=4 SV=1	J9VK83_CRYNH	CNAG_01270	49 kDa	0	0	0	0
U2-associated protein SR140 OS=Cryptococcus neoformans var. grubii serotype A (strain H99 / ATCC 208821 / CBS 10515 / FGSC 9487) GN=CNAG_06685 PE=4 SV=2	J9VND8_CRYNH	CNAG_06685	81 kDa	0	0	0	0
Splicing factor 3B subunit 2 OS=Cryptococcus neoformans var. grubii serotype A (strain H99 / ATCC 208821 / CBS 10515 / FGSC 9487) GN=CNAG_03267 PE=4 SV=1	J9VQG8_CRYNH	CNAG_03267	66 kDa	0	0	0	0
Mitotic spindle assembly checkpoint protein MAD2B OS=Cryptococcus neoformans var. grubii serotype A (strain H99 / ATCC 208821 / CBS 10515 / FGSC 9487) GN=CNAG_06373 PE=4 SV=2	J9VYT7_CRYNH	CNAG_06373	25 kDa	0	0	0	0
RuvB-like helicase OS=Cryptococcus neoformans var. grubii serotype A (strain H99 / ATCC 208821 / CBS 10515 / FGSC 9487) GN=CNAG_00705 PE=3 SV=1	J9VMB8_CRYNH	CNAG_00705	51 kDa	0	0	0	0
Replication factor A2 OS=Cryptococcus neoformans var. grubii serotype A (strain H99 / ATCC 208821 / CBS 10515 / FGSC 9487) GN=CNAG_01316 PE=4 SV=1	J9VN02_CRYNH	CNAG_01316	29 kDa	0	0	0	0
Ribosomal protein L15 OS=Cryptococcus neoformans var. grubii serotype A (strain H99 / ATCC 208821 / CBS 10515 / FGSC 9487) GN=CNAG_01486 PE=3 SV=1	J9VTA9_CRYNH	CNAG_01486	24 kDa	0	0	0	0
Homoserine kinase OS=Cryptococcus neoformans var. grubii serotype A (strain H99 / ATCC 208821 / CBS 10515 / FGSC 9487) GN=CNAG_04156 PE=3 SV=1	J9VU26_CRYNH	CNAG_04156	38 kDa	0	0	0	0
Uncharacterized protein OS=Cryptococcus neoformans var. grubii serotype A (strain H99 / ATCC 208821 / CBS 10515 / FGSC 9487) GN=CNAG_05359 PE=4 SV=1	J9VZA3_CRYNH	CNAG_05359	39 kDa	1	1	0.0371	1
RNA-binding protein rnp24 OS=Cryptococcus neoformans var. grubii serotype A (strain H99 / ATCC 208821 / CBS 10515 / FGSC 9487) GN=CNAG_00706 PE=4 SV=1	J9VHH7_CRYNH	CNAG_00706	49 kDa	0	0	0	0
26S protease regulatory subunit 7 OS=Cryptococcus neoformans var. grubii serotype A (strain H99 / ATCC 208821 / CBS 10515 / FGSC 9487) GN=CNAG_07719 PE=3 SV=2	J9VQC7_CRYNH	CNAG_07719	50 kDa	0	0	0	0
Uncharacterized protein OS=Cryptococcus neoformans var. grubii serotype A (strain H99 / ATCC 208821 / CBS 10515 / FGSC 9487) GN=CNAG_02890 PE=4 SV=2	J9VK35_CRYNH	CNAG_02890	44 kDa	0	0	0	0
Mitochondrial import inner membrane translocase subunit TIM50 OS=Cryptococcus neoformans var. grubii serotype A (strain H99 / ATCC 208821 / CBS 10515 / FGSC 9487) GN=CNAG_00533 PE=4 SV=1	J9VLT8_CRYNH	CNAG_00533	57 kDa	0	0	0	0
Transcription initiation factor TFIID subunit 7 OS=Cryptococcus neoformans var. grubii serotype A (strain H99 / ATCC 208821 / CBS 10515 / FGSC 9487) GN=CNAG_00606 PE=4 SV=1	J9VH83_CRYNH	CNAG_00606	80 kDa	0	0	0	0
Alpha-ketoglutarate catabolism dioxygenase OS=Cryptococcus neoformans var. grubii serotype A (strain H99 / ATCC 208821 / CBS 10515 / FGSC 9487) GN=CNAG_03389 PE=4 SV=2	J9VT66_CRYNH	CNAG_03389	48 kDa	0	0	0	0
Uncharacterized protein OS=Cryptococcus neoformans var. grubii serotype A (strain H99 / ATCC 208821 / CBS 10515 / FGSC 9487) GN=CNAG_00845 PE=4 SV=1	J9VHW8_CRYNH	CNAG_00845	42 kDa	0	0	0	0
Replication factor C subunit 3/5 OS=Cryptococcus neoformans var. grubii serotype A (strain H99 / ATCC 208821 / CBS 10515 / FGSC 9487) GN=CNAG_03956 PE=4 SV=2	J9VJ78_CRYNH	CNAG_03956	41 kDa	0	0	0	0
Uncharacterized protein OS=Cryptococcus neoformans var. grubii serotype A (strain H99 / ATCC 208821 / CBS 10515 / FGSC 9487) GN=CNAG_01859 PE=4 SV=1	J9VZH0_CRYNH	CNAG_01859	96 kDa	0	0	0	0
Signal transducer OS=Cryptococcus neoformans var. grubii serotype A (strain H99 / ATCC 208821 / CBS 10515 / FGSC 9487) GN=CNAG_01909 PE=4 SV=1	J9W1X4_CRYNH	CNAG_01909	100 kDa	0	0	0	0
Cytoplasmic protein OS=Cryptococcus neoformans var. grubii serotype A (strain H99 / ATCC 208821 / CBS 10515 / FGSC 9487) GN=CNAG_06295 PE=4 SV=1	J9W301_CRYNH	CNAG_06295	43 kDa	0	0	0	0
Small subunit ribosomal protein S14 OS=Cryptococcus neoformans var. grubii serotype A (strain H99 / ATCC 208821 / CBS 10515 / FGSC 9487) GN=CNAG_05904 PE=3 SV=1	J9VUD6_CRYNH	CNAG_05904	16 kDa	1	1	0.0867	1
ATP-dependent RNA helicase DHX8/PRP22 OS=Cryptococcus neoformans var. grubii serotype A (strain H99 / ATCC 208821 / CBS 10515 / FGSC 9487) GN=CNAG_00960 PE=4 SV=1	J9VP24_CRYNH	CNAG_00960	132 kDa	0	0	0	0
Histone deacetylase complex subunit OS=Cryptococcus neoformans var. grubii serotype A (strain H99 / ATCC 208821 / CBS 10515 / FGSC 9487) GN=CNAG_04679 PE=4 SV=1	J9VY42_CRYNH	CNAG_04679	35 kDa	0	0	0	0
Uncharacterized protein OS=Cryptococcus neoformans var. grubii serotype A (strain H99 / ATCC 208821 / CBS 10515 / FGSC 9487) GN=CNAG_06273 PE=4 SV=1	J9VVM5_CRYNH	CNAG_06273	34 kDa	0	0	0	0
Protein YOP1 OS=Cryptococcus neoformans var. grubii serotype A (strain H99 / ATCC 208821 / CBS 10515 / FGSC 9487) GN=CNAG_06646 PE=3 SV=1	J9VRC5_CRYNH	CNAG_06646	23 kDa	1	1	0.0631	1
DNA-directed RNA polymerase I, II, and III subunit rpabc5 OS=Cryptococcus neoformans var. grubii serotype A (strain H99 / ATCC 208821 / CBS 10515 / FGSC 9487) GN=CNAG_06734 PE=3 SV=2	J9VMZ9_CRYNH	CNAG_06734	8 kDa	0	0	0	0
Adenylate kinase isoenzyme 6 homolog OS=Cryptococcus neoformans var. grubii serotype A (strain H99 / ATCC 208821 / CBS 10515 / FGSC 9487) GN=CNAG_05597 PE=3 SV=1	J9W465_CRYNH	CNAG_05597	23 kDa	0	0	0	0
Large subunit ribosomal protein L21e OS=Cryptococcus neoformans var. grubii serotype A (strain H99 / ATCC 208821 / CBS 10515 / FGSC 9487) GN=CNAG_02330 PE=4 SV=1	J9VSC4_CRYNH	CNAG_02330	19 kDa	0	0	0	0
DNA-directed RNA polymerase III subunit RPC5 OS=Cryptococcus neoformans var. grubii serotype A (strain H99 / ATCC 208821 / CBS 10515 / FGSC 9487) GN=CNAG_07374 PE=4 SV=2	J9VJG3_CRYNH	CNAG_07374	40 kDa	0	0	0	0
U6 snRNA-associated Sm-like protein LSm3 OS=Cryptococcus neoformans var. grubii serotype A (strain H99 / ATCC 208821 / CBS 10515 / FGSC 9487) GN=CNAG_00781 PE=4 SV=1	J9VF22_CRYNH	CNAG_00781	10 kDa	0	0	0	0
Eukaryotic translation initiation factor 3 subunit C OS=Cryptococcus neoformans var. grubii serotype A (strain H99 / ATCC 208821 / CBS 10515 / FGSC 9487) GN=NIP1 PE=3 SV=1	J9VMC5_CRYNH	NIP1	99 kDa	0	0	0	0
Tip120-family protein OS=Cryptococcus neoformans var. grubii serotype A (strain H99 / ATCC 208821 / CBS 10515 / FGSC 9487) GN=CNAG_07108 PE=4 SV=1	J9VQT6_CRYNH	CNAG_07108	138 kDa	0	0	0	0
40S ribosomal protein S26 OS=Cryptococcus neoformans var. grubii serotype A (strain H99 / ATCC 208821 / CBS 10515 / FGSC 9487) GN=CNAG_05525 PE=3 SV=1	J9VZT6_CRYNH	CNAG_05525	15 kDa	0	0	0	0
Ran-binding protein 1 OS=Cryptococcus neoformans var. grubii serotype A (strain H99 / ATCC 208821 / CBS 10515 / FGSC 9487) GN=CNAG_00065 PE=4 SV=1	J9VDT9_CRYNH	CNAG_00065	26 kDa	4	4	0.303	4
Uncharacterized protein OS=Cryptococcus neoformans var. grubii serotype A (strain H99 / ATCC 208821 / CBS 10515 / FGSC 9487) GN=CNAG_05699 PE=4 SV=2	J9VNH9_CRYNH	CNAG_05699	104 kDa	0	0	0	0
Voltage-gated potassium channel protein beta-2 subunit OS=Cryptococcus neoformans var. grubii serotype A (strain H99 / ATCC 208821 / CBS 10515 / FGSC 9487) GN=CNAG_04209 PE=4 SV=1	J9VR76_CRYNH	CNAG_04209	40 kDa	0	0	0	0
Large subunit ribosomal protein L14e OS=Cryptococcus neoformans var. grubii serotype A (strain H99 / ATCC 208821 / CBS 10515 / FGSC 9487) GN=CNAG_04799 PE=4 SV=1	J9VSL1_CRYNH	CNAG_04799	15 kDa	1	1	0.0863	1
Solute carrier family 25 (Mitochondrial phosphate transporter), member 3 OS=Cryptococcus neoformans var. grubii serotype A (strain H99 / ATCC 208821 / CBS 10515 / FGSC 9487) GN=CNAG_03824 PE=3 SV=1	J9VNQ3_CRYNH	CNAG_03824	34 kDa	0	0	0	0
Large subunit ribosomal protein L24 OS=Cryptococcus neoformans var. grubii serotype A (strain H99 / ATCC 208821 / CBS 10515 / FGSC 9487) GN=CNAG_04021 PE=4 SV=1	J9VPA5_CRYNH	CNAG_04021	15 kDa	0	0	0	0
Protein transporter SEC31 OS=Cryptococcus neoformans var. grubii serotype A (strain H99 / ATCC 208821 / CBS 10515 / FGSC 9487) GN=CNAG_04803 PE=4 SV=2	J9VT51_CRYNH	CNAG_04803	154 kDa	0	0	0	0
Peptidyl-prolyl cis-trans isomerase D OS=Cryptococcus neoformans var. grubii serotype A (strain H99 / ATCC 208821 / CBS 10515 / FGSC 9487) GN=CNAG_05932 PE=4 SV=1	J9VS61_CRYNH	CNAG_05932	41 kDa	0	0	0	0
ATP synthase subunit gamma OS=Cryptococcus neoformans var. grubii serotype A (strain H99 / ATCC 208821 / CBS 10515 / FGSC 9487) GN=CNAG_02485 PE=3 SV=1	J9VRV1_CRYNH	CNAG_02485	31 kDa	1	1	0.0382	1
Eukaryotic translation initiation factor 3 subunit F OS=Cryptococcus neoformans var. grubii serotype A (strain H99 / ATCC 208821 / CBS 10515 / FGSC 9487) GN=CNAG_06563 PE=3 SV=1	J9VNL9_CRYNH	CNAG_06563	33 kDa	0	0	0	0
Branched-chain-amino-acid aminotransferase OS=Cryptococcus neoformans var. grubii serotype A (strain H99 / ATCC 208821 / CBS 10515 / FGSC 9487) GN=CNAG_06370 PE=3 SV=1	J9VWH6_CRYNH	CNAG_06370	47 kDa	0	0	0	0
DNA topoisomerase 2-associated protein PAT1 OS=Cryptococcus neoformans var. grubii serotype A (strain H99 / ATCC 208821 / CBS 10515 / FGSC 9487) GN=CNAG_00665 PE=4 SV=1	J9VJK2_CRYNH	CNAG_00665	91 kDa	0	0	0	0
Uncharacterized protein OS=Cryptococcus neoformans var. grubii serotype A (strain H99 / ATCC 208821 / CBS 10515 / FGSC 9487) GN=CNAG_03458 PE=4 SV=2	J9VQZ0_CRYNH	CNAG_03458	25 kDa	0	0	0	0
Uncharacterized protein OS=Cryptococcus neoformans var. grubii serotype A (strain H99 / ATCC 208821 / CBS 10515 / FGSC 9487) GN=CNAG_01276 PE=4 SV=2	J9VN44_CRYNH	CNAG_01276	131 kDa	0	0	0	0
Tricarboxylate carrier OS=Cryptococcus neoformans var. grubii serotype A (strain H99 / ATCC 208821 / CBS 10515 / FGSC 9487) GN=CNAG_06096 PE=3 SV=1	J9VY28_CRYNH	CNAG_06096	32 kDa	0	0	0	0
Splicing factor 3A subunit 1 OS=Cryptococcus neoformans var. grubii serotype A (strain H99 / ATCC 208821 / CBS 10515 / FGSC 9487) GN=CNAG_00111 PE=4 SV=1	J9VDY5_CRYNH	CNAG_00111	85 kDa	0	0	0	0
Uncharacterized protein OS=Cryptococcus neoformans var. grubii serotype A (strain H99 / ATCC 208821 / CBS 10515 / FGSC 9487) GN=CNAG_05789 PE=4 SV=1	J9VPC7_CRYNH	CNAG_05789	43 kDa	0	0	0	0
Peptide alpha-N-acetyltransferase OS=Cryptococcus neoformans var. grubii serotype A (strain H99 / ATCC 208821 / CBS 10515 / FGSC 9487) GN=CNAG_02110 PE=4 SV=2	J9VSW4_CRYNH	CNAG_02110	97 kDa	0	0	0	0
T-complex protein 1 subunit delta OS=Cryptococcus neoformans var. grubii serotype A (strain H99 / ATCC 208821 / CBS 10515 / FGSC 9487) GN=CNAG_03459 PE=3 SV=1	J9VVP1_CRYNH	CNAG_03459	57 kDa	0	0	0	0
Cytochrome b5 reductase OS=Cryptococcus neoformans var. grubii serotype A (strain H99 / ATCC 208821 / CBS 10515 / FGSC 9487) GN=CNAG_05462 PE=4 SV=1	J9VWT4_CRYNH	CNAG_05462	38 kDa	1	1	0.0341	1
Mitochondrial import receptor subunit TOM40 OS=Cryptococcus neoformans var. grubii serotype A (strain H99 / ATCC 208821 / CBS 10515 / FGSC 9487) GN=CNAG_03931 PE=4 SV=1	J9VJ56_CRYNH	CNAG_03931	41 kDa	0	0	0	0
DNA repair protein RAD7 OS=Cryptococcus neoformans var. grubii serotype A (strain H99 / ATCC 208821 / CBS 10515 / FGSC 9487) GN=CNAG_05198 PE=4 SV=1	J9VJS1_CRYNH	CNAG_05198	66 kDa	0	0	0	0
Chromatin structure-remodeling complex subunit RSC1/2 OS=Cryptococcus neoformans var. grubii serotype A (strain H99 / ATCC 208821 / CBS 10515 / FGSC 9487) GN=CNAG_06068 PE=4 SV=2	J9VUZ1_CRYNH	CNAG_06068	98 kDa	0	0	0	0
U3 small nucleolar RNA-associated protein 23 OS=Cryptococcus neoformans var. grubii serotype A (strain H99 / ATCC 208821 / CBS 10515 / FGSC 9487) GN=CNAG_06007 PE=4 SV=2	J9W296_CRYNH	CNAG_06007	32 kDa	0	0	0	0
Replication factor C subunit 3/5 OS=Cryptococcus neoformans var. grubii serotype A (strain H99 / ATCC 208821 / CBS 10515 / FGSC 9487) GN=CNAG_06333 PE=4 SV=1	J9VYQ9_CRYNH	CNAG_06333	41 kDa	0	0	0	0
26S protease regulatory subunit 6A-B OS=Cryptococcus neoformans var. grubii serotype A (strain H99 / ATCC 208821 / CBS 10515 / FGSC 9487) GN=CNAG_06153 PE=3 SV=1	J9W2N9_CRYNH	CNAG_06153	52 kDa	0	0	0	0
Uncharacterized protein OS=Cryptococcus neoformans var. grubii serotype A (strain H99 / ATCC 208821 / CBS 10515 / FGSC 9487) GN=CNAG_04973 PE=4 SV=2	J9VJ34_CRYNH	CNAG_04973	116 kDa	0	0	0	0
Uncharacterized protein OS=Cryptococcus neoformans var. grubii serotype A (strain H99 / ATCC 208821 / CBS 10515 / FGSC 9487) GN=CNAG_02350 PE=4 SV=2	J9VSA6_CRYNH	CNAG_02350	32 kDa	0	0	0	0
ATP-dependent Clp protease ATP-binding subunit ClpB OS=Cryptococcus neoformans var. grubii serotype A (strain H99 / ATCC 208821 / CBS 10515 / FGSC 9487) GN=CNAG_03347 PE=4 SV=1	J9VQM9_CRYNH	CNAG_03347	92 kDa	0	0	0	0
Nucleolar protein 6 OS=Cryptococcus neoformans var. grubii serotype A (strain H99 / ATCC 208821 / CBS 10515 / FGSC 9487) GN=CNAG_01132 PE=4 SV=1	J9VQY7_CRYNH	CNAG_01132	35 kDa	0	0	0	0
Nucleolar complex protein 2 OS=Cryptococcus neoformans var. grubii serotype A (strain H99 / ATCC 208821 / CBS 10515 / FGSC 9487) GN=CNAG_07878 PE=4 SV=1	J9VWU2_CRYNH	CNAG_07878	84 kDa	0	0	0	0
Uncharacterized protein OS=Cryptococcus neoformans var. grubii serotype A (strain H99 / ATCC 208821 / CBS 10515 / FGSC 9487) GN=CNAG_04709 PE=4 SV=1	J9VY17_CRYNH	CNAG_04709	40 kDa	0	0	0	0
CDC7 protein kinase OS=Cryptococcus neoformans var. grubii serotype A (strain H99 / ATCC 208821 / CBS 10515 / FGSC 9487) GN=CNAG_00636 PE=4 SV=2	J9VJH5_CRYNH	CNAG_00636	78 kDa	0	0	0	0
Uncharacterized protein OS=Cryptococcus neoformans var. grubii serotype A (strain H99 / ATCC 208821 / CBS 10515 / FGSC 9487) GN=CNAG_05131 PE=4 SV=1	J9VLV3_CRYNH	CNAG_05131	25 kDa	0	0	0	0
RNA helicase OS=Cryptococcus neoformans var. grubii serotype A (strain H99 / ATCC 208821 / CBS 10515 / FGSC 9487) GN=CNAG_00764 PE=3 SV=2	J9VMK8_CRYNH	CNAG_00764	95 kDa	0	0	0	0
Ribosomal RNA methyltransferase Nop2 OS=Cryptococcus neoformans var. grubii serotype A (strain H99 / ATCC 208821 / CBS 10515 / FGSC 9487) GN=CNAG_03724 PE=3 SV=1	J9VNF3_CRYNH	CNAG_03724	76 kDa	0	0	0	0
Nuclear protein OS=Cryptococcus neoformans var. grubii serotype A (strain H99 / ATCC 208821 / CBS 10515 / FGSC 9487) GN=CNAG_05642 PE=4 SV=1	J9VXS6_CRYNH	CNAG_05642	120 kDa	0	0	0	0
Pre-rRNA-processing protein PNO1 OS=Cryptococcus neoformans var. grubii serotype A (strain H99 / ATCC 208821 / CBS 10515 / FGSC 9487) GN=CNAG_00603 PE=4 SV=1	J9VF68_CRYNH	CNAG_00603	29 kDa	0	0	0	0
Nucleoporin SEH1 OS=Cryptococcus neoformans var. grubii serotype A (strain H99 / ATCC 208821 / CBS 10515 / FGSC 9487) GN=CNAG_06772 PE=4 SV=1	J9VKA1_CRYNH	CNAG_06772	44 kDa	0	0	0	0
Phenylalanine-tRNA ligase, alpha subunit OS=Cryptococcus neoformans var. grubii serotype A (strain H99 / ATCC 208821 / CBS 10515 / FGSC 9487) GN=CNAG_04800 PE=4 SV=1	J9VVK6_CRYNH	CNAG_04800	58 kDa	0	0	0	0
Protein phosphatase 2 (Formerly 2A), regulatory subunit A OS=Cryptococcus neoformans var. grubii serotype A (strain H99 / ATCC 208821 / CBS 10515 / FGSC 9487) GN=CNAG_07914 PE=4 SV=2	J9W0H1_CRYNH	CNAG_07914	67 kDa	0	0	0	0
Mitochondrial carrier protein OS=Cryptococcus neoformans var. grubii serotype A (strain H99 / ATCC 208821 / CBS 10515 / FGSC 9487) GN=CNAG_00512 PE=4 SV=2	J9VEY5_CRYNH	CNAG_00512	50 kDa	0	0	0	0
Uncharacterized protein OS=Cryptococcus neoformans var. grubii serotype A (strain H99 / ATCC 208821 / CBS 10515 / FGSC 9487) GN=CNAG_03781 PE=4 SV=1	J9VGL4_CRYNH	CNAG_03781	99 kDa	0	0	0	0
Pre-mRNA-splicing factor ISY1 OS=Cryptococcus neoformans var. grubii serotype A (strain H99 / ATCC 208821 / CBS 10515 / FGSC 9487) GN=CNAG_01271 PE=4 SV=1	J9VN49_CRYNH	CNAG_01271	39 kDa	0	0	0	0
Essential nuclear protein 1 OS=Cryptococcus neoformans var. grubii serotype A (strain H99 / ATCC 208821 / CBS 10515 / FGSC 9487) GN=CNAG_06948 PE=4 SV=1	J9VT64_CRYNH	CNAG_06948	52 kDa	0	0	0	0
Exosome complex component RRP4 OS=Cryptococcus neoformans var. grubii serotype A (strain H99 / ATCC 208821 / CBS 10515 / FGSC 9487) GN=CNAG_00089 PE=4 SV=1	J9VFU7_CRYNH	CNAG_00089	36 kDa	0	0	0	0
Transcription factor IIIB 90 kDa subunit OS=Cryptococcus neoformans var. grubii serotype A (strain H99 / ATCC 208821 / CBS 10515 / FGSC 9487) GN=CNAG_05905 PE=4 SV=2	J9VWX5_CRYNH	CNAG_05905	79 kDa	0	0	0	0
Large subunit ribosomal protein L7 OS=Cryptococcus neoformans var. grubii serotype A (strain H99 / ATCC 208821 / CBS 10515 / FGSC 9487) GN=CNAG_01650 PE=4 SV=1	J9W1A2_CRYNH	CNAG_01650	33 kDa	0	0	0	0
WD repeat and SOF domain-containing protein 1 OS=Cryptococcus neoformans var. grubii serotype A (strain H99 / ATCC 208821 / CBS 10515 / FGSC 9487) GN=CNAG_07957 PE=4 SV=1	T2BQF4_CRYNH	CNAG_07957	56 kDa	0	0	0	0
Polynucleotide kinase 3'-phosphatase OS=Cryptococcus neoformans var. grubii serotype A (strain H99 / ATCC 208821 / CBS 10515 / FGSC 9487) GN=CNAG_00810 PE=4 SV=2	J9VHU0_CRYNH	CNAG_00810	50 kDa	0	0	0	0
Mitotic spindle assembly checkpoint protein MAD2 OS=Cryptococcus neoformans var. grubii serotype A (strain H99 / ATCC 208821 / CBS 10515 / FGSC 9487) GN=CNAG_01638 PE=4 SV=1	J9VUA1_CRYNH	CNAG_01638	25 kDa	6	4	0.132	3
DNA-directed RNA polymerase I, II, and III subunit RPABC1 OS=Cryptococcus neoformans var. grubii serotype A (strain H99 / ATCC 208821 / CBS 10515 / FGSC 9487) GN=CNAG_00793 PE=3 SV=1	J9VK16_CRYNH	CNAG_00793	30 kDa	0	0	0	0
Proteasome subunit alpha type OS=Cryptococcus neoformans var. grubii serotype A (strain H99 / ATCC 208821 / CBS 10515 / FGSC 9487) GN=CNAG_05475 PE=3 SV=1	J9VWU5_CRYNH	CNAG_05475	26 kDa	0	0	0	0
Uncharacterized protein OS=Cryptococcus neoformans var. grubii serotype A (strain H99 / ATCC 208821 / CBS 10515 / FGSC 9487) GN=CNAG_03809 PE=4 SV=2	J9VNN8_CRYNH	CNAG_03809	72 kDa	0	0	0	0
Uncharacterized protein OS=Cryptococcus neoformans var. grubii serotype A (strain H99 / ATCC 208821 / CBS 10515 / FGSC 9487) GN=CNAG_03175 PE=4 SV=1	J9VPN0_CRYNH	CNAG_03175	43 kDa	3	2	0.0802	2
STE/STE11 protein kinase OS=Cryptococcus neoformans var. grubii serotype A (strain H99 / ATCC 208821 / CBS 10515 / FGSC 9487) GN=CNAG_06980 PE=4 SV=1	J9VSI4_CRYNH	CNAG_06980	135 kDa	0	0	0	0
Protein MAK16 OS=Cryptococcus neoformans var. grubii serotype A (strain H99 / ATCC 208821 / CBS 10515 / FGSC 9487) GN=CNAG_05755 PE=3 SV=1	J9VTY7_CRYNH	CNAG_05755	40 kDa	0	0	0	0
Uncharacterized protein OS=Cryptococcus neoformans var. grubii serotype A (strain H99 / ATCC 208821 / CBS 10515 / FGSC 9487) GN=CNAG_00055 PE=4 SV=1	J9VDT0_CRYNH	CNAG_00055	42 kDa	0	0	0	0
ATPase OS=Cryptococcus neoformans var. grubii serotype A (strain H99 / ATCC 208821 / CBS 10515 / FGSC 9487) GN=CNAG_05393 PE=4 SV=2	J9W3N5_CRYNH	CNAG_05393	69 kDa	0	0	0	0
Peroxiredoxin (Alkyl hydroperoxide reductase subunit C) OS=Cryptococcus neoformans var. grubii serotype A (strain H99 / ATCC 208821 / CBS 10515 / FGSC 9487) GN=CNAG_03482 PE=4 SV=2	J9VQF1_CRYNH	CNAG_03482	25 kDa	3	3	0.14	3
Small subunit ribosomal protein S25e OS=Cryptococcus neoformans var. grubii serotype A (strain H99 / ATCC 208821 / CBS 10515 / FGSC 9487) GN=CNAG_02359 PE=4 SV=1	J9VUU8_CRYNH	CNAG_02359	12 kDa	0	0	0	0
Cytochrome c oxidase subunit 2 OS=Cryptococcus neoformans var. grubii serotype A (strain H99 / ATCC 208821 / CBS 10515 / FGSC 9487) GN=COII PE=3 SV=1	Q85SZ4_CRYNH	COII	28 kDa	0	0	0	0
U3 small nucleolar RNA-associated protein 22 OS=Cryptococcus neoformans var. grubii serotype A (strain H99 / ATCC 208821 / CBS 10515 / FGSC 9487) GN=CNAG_01146 PE=3 SV=2	J9VQX4_CRYNH	CNAG_01146	138 kDa	0	0	0	0
AP-1 complex subunit mu-1 OS=Cryptococcus neoformans var. grubii serotype A (strain H99 / ATCC 208821 / CBS 10515 / FGSC 9487) GN=CNAG_03317 PE=3 SV=2	J9VQK6_CRYNH	CNAG_03317	50 kDa	0	0	0	0
Uncharacterized protein OS=Cryptococcus neoformans var. grubii serotype A (strain H99 / ATCC 208821 / CBS 10515 / FGSC 9487) GN=CNAG_02917 PE=3 SV=1	J9VPZ5_CRYNH	CNAG_02917	32 kDa	0	0	0	0
Uncharacterized protein OS=Cryptococcus neoformans var. grubii serotype A (strain H99 / ATCC 208821 / CBS 10515 / FGSC 9487) GN=CNAG_01291 PE=4 SV=1	J9VN29_CRYNH	CNAG_01291	16 kDa	0	0	0	0
Cytochrome c OS=Cryptococcus neoformans var. grubii serotype A (strain H99 / ATCC 208821 / CBS 10515 / FGSC 9487) GN=CNAG_00716 PE=3 SV=1	J9VHI6_CRYNH	CNAG_00716	12 kDa	3	3	0.333	3
U3 small nucleolar RNA-associated protein 21 OS=Cryptococcus neoformans var. grubii serotype A (strain H99 / ATCC 208821 / CBS 10515 / FGSC 9487) GN=CNAG_07439 PE=4 SV=2	J9VTF0_CRYNH	CNAG_07439	104 kDa	0	0	0	0
Protein transporter SEC13 OS=Cryptococcus neoformans var. grubii serotype A (strain H99 / ATCC 208821 / CBS 10515 / FGSC 9487) GN=CNAG_04194 PE=4 SV=1	J9VU63_CRYNH	CNAG_04194	36 kDa	0	0	0	0
Mitochondrial import inner membrane translocase subunit TIM8 OS=Cryptococcus neoformans var. grubii serotype A (strain H99 / ATCC 208821 / CBS 10515 / FGSC 9487) GN=CNAG_05844 PE=3 SV=2	J9VPH9_CRYNH	CNAG_05844	10 kDa	1	1	0.114	1
40S ribosomal protein S27 OS=Cryptococcus neoformans var. grubii serotype A (strain H99 / ATCC 208821 / CBS 10515 / FGSC 9487) GN=CNAG_03303 PE=3 SV=1	J9VVA3_CRYNH	CNAG_03303	9 kDa	2	2	0.193	1
CMGC/CDK/CDC2 protein kinase OS=Cryptococcus neoformans var. grubii serotype A (strain H99 / ATCC 208821 / CBS 10515 / FGSC 9487) GN=CNAG_01664 PE=3 SV=1	J9VUC9_CRYNH	CNAG_01664	34 kDa	0	0	0	0
sp|KRHB4_HUMAN|	sp|KRHB4_HUMAN|		65 kDa	1	1	0.0117	1
CCR4-NOT transcription complex subunit 1 OS=Cryptococcus neoformans var. grubii serotype A (strain H99 / ATCC 208821 / CBS 10515 / FGSC 9487) GN=CNAG_02936 PE=4 SV=1	J9VJY9_CRYNH	CNAG_02936	253 kDa	0	0	0	0
UDP-glucuronate decarboxylase OS=Cryptococcus neoformans var. grubii serotype A (strain H99 / ATCC 208821 / CBS 10515 / FGSC 9487) GN=CNAG_03322 PE=4 SV=1	J9VQK9_CRYNH	CNAG_03322	47 kDa	1	1	0.0268	1
Transformer-2 protein OS=Cryptococcus neoformans var. grubii serotype A (strain H99 / ATCC 208821 / CBS 10515 / FGSC 9487) GN=CNAG_00260 PE=4 SV=2	J9VEH0_CRYNH	CNAG_00260	33 kDa	1	1	0.0281	1
Condensin complex subunit 3 OS=Cryptococcus neoformans var. grubii serotype A (strain H99 / ATCC 208821 / CBS 10515 / FGSC 9487) GN=CNAG_00681 PE=4 SV=1	J9VM93_CRYNH (+1)	CNAG_00681	102 kDa	0	0	0	0
Uncharacterized protein OS=Cryptococcus neoformans var. grubii serotype A (strain H99 / ATCC 208821 / CBS 10515 / FGSC 9487) GN=CNAG_04165 PE=4 SV=2	J9VYW8_CRYNH	CNAG_04165	34 kDa	0	0	0	0
Uncharacterized protein OS=Cryptococcus neoformans var. grubii serotype A (strain H99 / ATCC 208821 / CBS 10515 / FGSC 9487) GN=CNAG_07322 PE=4 SV=1	J9VE82_CRYNH	CNAG_07322	82 kDa	0	0	0	0
U3 small nucleolar RNA-associated protein 14 OS=Cryptococcus neoformans var. grubii serotype A (strain H99 / ATCC 208821 / CBS 10515 / FGSC 9487) GN=CNAG_06766 PE=4 SV=2	J9VKA3_CRYNH	CNAG_06766	107 kDa	0	0	0	0
Uncharacterized protein OS=Cryptococcus neoformans var. grubii serotype A (strain H99 / ATCC 208821 / CBS 10515 / FGSC 9487) GN=CNAG_01293 PE=4 SV=2	J9VQF4_CRYNH	CNAG_01293	225 kDa	0	0	0	0
DNA topoisomerase I OS=Cryptococcus neoformans var. grubii serotype A (strain H99 / ATCC 208821 / CBS 10515 / FGSC 9487) GN=CNAG_04190 PE=4 SV=2	J9VR61_CRYNH	CNAG_04190	106 kDa	0	0	0	0
RNA polymerase II-associated factor 1 OS=Cryptococcus neoformans var. grubii serotype A (strain H99 / ATCC 208821 / CBS 10515 / FGSC 9487) GN=CNAG_02232 PE=4 SV=1	J9VQ96_CRYNH	CNAG_02232	50 kDa	0	0	0	0
E3 ubiquitin-protein ligase UHRF1 OS=Cryptococcus neoformans var. grubii serotype A (strain H99 / ATCC 208821 / CBS 10515 / FGSC 9487) GN=CNAG_00677 PE=4 SV=2	J9VHE9_CRYNH	CNAG_00677	38 kDa	0	0	0	0
Adenylyl cyclase-associated protein OS=Cryptococcus neoformans var. grubii serotype A (strain H99 / ATCC 208821 / CBS 10515 / FGSC 9487) GN=CNAG_05218 PE=3 SV=2	J9VJT0_CRYNH	CNAG_05218	53 kDa	0	0	0	0
Coatomer subunit epsilon OS=Cryptococcus neoformans var. grubii serotype A (strain H99 / ATCC 208821 / CBS 10515 / FGSC 9487) GN=CNAG_01211 PE=3 SV=1	J9VKE9_CRYNH	CNAG_01211	33 kDa	0	0	0	0
T-complex protein 1 subunit epsilon OS=Cryptococcus neoformans var. grubii serotype A (strain H99 / ATCC 208821 / CBS 10515 / FGSC 9487) GN=CNAG_00058 PE=3 SV=1	J9VFR5_CRYNH	CNAG_00058	60 kDa	0	0	0	0
Pescadillo homolog OS=Cryptococcus neoformans var. grubii serotype A (strain H99 / ATCC 208821 / CBS 10515 / FGSC 9487) GN=NOP7 PE=3 SV=1	J9VFJ7_CRYNH	NOP7	71 kDa	0	0	0	0
Uncharacterized protein OS=Cryptococcus neoformans var. grubii serotype A (strain H99 / ATCC 208821 / CBS 10515 / FGSC 9487) GN=CNAG_04934 PE=4 SV=1	J9VR54_CRYNH	CNAG_04934	31 kDa	0	0	0	0
1-pyrroline-5-carboxylate dehydrogenase OS=Cryptococcus neoformans var. grubii serotype A (strain H99 / ATCC 208821 / CBS 10515 / FGSC 9487) GN=CNAG_05602 PE=4 SV=1	J9W469_CRYNH	CNAG_05602	60 kDa	0	0	0	0
Pre-mRNA-splicing factor SYF1 OS=Cryptococcus neoformans var. grubii serotype A (strain H99 / ATCC 208821 / CBS 10515 / FGSC 9487) GN=CNAG_02426 PE=4 SV=1	J9VMG0_CRYNH	CNAG_02426	117 kDa	0	0	0	0
tRNA (guanine-N(7)-)-methyltransferase non-catalytic subunit TRM82 OS=Cryptococcus neoformans var. grubii serotype A (strain H99 / ATCC 208821 / CBS 10515 / FGSC 9487) GN=TRM82 PE=3 SV=1	J9VQ21_CRYNH	TRM82	62 kDa	0	0	0	0
V-type H-transporting ATPase 54 kDa subunit OS=Cryptococcus neoformans var. grubii serotype A (strain H99 / ATCC 208821 / CBS 10515 / FGSC 9487) GN=CNAG_00713 PE=4 SV=1	J9VFH4_CRYNH	CNAG_00713	50 kDa	0	0	0	0
Replication factor C subunit 2/4 OS=Cryptococcus neoformans var. grubii serotype A (strain H99 / ATCC 208821 / CBS 10515 / FGSC 9487) GN=CNAG_03332 PE=4 SV=1	J9VQL7_CRYNH	CNAG_03332	39 kDa	0	0	0	0
Uncharacterized protein OS=Cryptococcus neoformans var. grubii serotype A (strain H99 / ATCC 208821 / CBS 10515 / FGSC 9487) GN=CNAG_00848 PE=4 SV=2	J9VK61_CRYNH	CNAG_00848	103 kDa	3	2	0.0195	2
DNA-directed RNA polymerase subunit OS=Cryptococcus neoformans var. grubii serotype A (strain H99 / ATCC 208821 / CBS 10515 / FGSC 9487) GN=CNAG_01189 PE=3 SV=1	J9VQT9_CRYNH	CNAG_01189	192 kDa	0	0	0	0
Aryl-alcohol dehydrogenase OS=Cryptococcus neoformans var. grubii serotype A (strain H99 / ATCC 208821 / CBS 10515 / FGSC 9487) GN=CNAG_01952 PE=4 SV=1	J9VUK2_CRYNH (+1)	CNAG_01952	40 kDa	0	0	0	0
Histone acetyltransferase type B subunit 2 OS=Cryptococcus neoformans var. grubii serotype A (strain H99 / ATCC 208821 / CBS 10515 / FGSC 9487) GN=CNAG_03297 PE=4 SV=1	J9VQJ0_CRYNH	CNAG_03297	49 kDa	0	0	0	0
Nucleolar protein 16 OS=Cryptococcus neoformans var. grubii serotype A (strain H99 / ATCC 208821 / CBS 10515 / FGSC 9487) GN=CNAG_03064 PE=4 SV=1	J9VPK3_CRYNH	CNAG_03064	24 kDa	0	0	0	0
Prp8 binding protein OS=Cryptococcus neoformans var. grubii serotype A (strain H99 / ATCC 208821 / CBS 10515 / FGSC 9487) GN=CNAG_03584 PE=4 SV=1	J9VYJ9_CRYNH	CNAG_03584	40 kDa	0	0	0	0
Pumilio domain-containing protein c OS=Cryptococcus neoformans var. grubii serotype A (strain H99 / ATCC 208821 / CBS 10515 / FGSC 9487) GN=CNAG_01360 PE=4 SV=1	J9VKK9_CRYNH	CNAG_01360	135 kDa	0	0	0	0
Uncharacterized protein OS=Cryptococcus neoformans var. grubii serotype A (strain H99 / ATCC 208821 / CBS 10515 / FGSC 9487) GN=CNAG_04175 PE=4 SV=1	J9VU44_CRYNH	CNAG_04175	49 kDa	0	0	0	0
Small COPII coat GTPase OS=Cryptococcus neoformans var. grubii serotype A (strain H99 / ATCC 208821 / CBS 10515 / FGSC 9487) GN=CNAG_03853 PE=3 SV=1	J9VL79_CRYNH	CNAG_03853	21 kDa	1	1	0.0582	1
Serine hydroxymethyltransferase OS=Cryptococcus neoformans var. grubii serotype A (strain H99 / ATCC 208821 / CBS 10515 / FGSC 9487) GN=CNAG_04601 PE=3 SV=1	J9VY95_CRYNH	CNAG_04601	54 kDa	0	0	0	0
SWR1-complex protein 4 OS=Cryptococcus neoformans var. grubii serotype A (strain H99 / ATCC 208821 / CBS 10515 / FGSC 9487) GN=CNAG_02020 PE=4 SV=1	J9VVR4_CRYNH	CNAG_02020	52 kDa	0	0	0	0
BET3 family protein OS=Cryptococcus neoformans var. grubii serotype A (strain H99 / ATCC 208821 / CBS 10515 / FGSC 9487) GN=CNAG_03672 PE=4 SV=1	J9VFN7_CRYNH	CNAG_03672	26 kDa	0	0	0	0
Uncharacterized protein OS=Cryptococcus neoformans var. grubii serotype A (strain H99 / ATCC 208821 / CBS 10515 / FGSC 9487) GN=CNAG_01025 PE=4 SV=1	J9VKW8_CRYNH	CNAG_01025	40 kDa	0	0	0	0
26S proteasome regulatory subunit N8 OS=Cryptococcus neoformans var. grubii serotype A (strain H99 / ATCC 208821 / CBS 10515 / FGSC 9487) GN=CNAG_00046 PE=4 SV=1	J9VHT8_CRYNH	CNAG_00046	39 kDa	0	0	0	0
Cell cycle arrest protein BUB3 OS=Cryptococcus neoformans var. grubii serotype A (strain H99 / ATCC 208821 / CBS 10515 / FGSC 9487) GN=CNAG_02267 PE=4 SV=2	J9VSH2_CRYNH	CNAG_02267	36 kDa	0	0	0	0
Chaperone regulator OS=Cryptococcus neoformans var. grubii serotype A (strain H99 / ATCC 208821 / CBS 10515 / FGSC 9487) GN=CNAG_06106 PE=4 SV=2	J9VY39_CRYNH	CNAG_06106	39 kDa	0	0	0	0
Uncharacterized protein OS=Cryptococcus neoformans var. grubii serotype A (strain H99 / ATCC 208821 / CBS 10515 / FGSC 9487) GN=CNAG_01644 PE=4 SV=1	J9VYV9_CRYNH	CNAG_01644	32 kDa	0	0	0	0
ATP-dependent RNA helicase VAD1 OS=Cryptococcus neoformans var. grubii serotype A (strain H99 / ATCC 208821 / CBS 10515 / FGSC 9487) GN=VAD1 PE=1 SV=1	DHH1_CRYNH	VAD1	68 kDa	0	0	0	0
H/ACA ribonucleoprotein complex subunit 2 OS=Cryptococcus neoformans var. grubii serotype A (strain H99 / ATCC 208821 / CBS 10515 / FGSC 9487) GN=CNAG_02378 PE=4 SV=1	J9VLW1_CRYNH	CNAG_02378	24 kDa	0	0	0	0
Pre-mRNA-splicing factor SPF27 OS=Cryptococcus neoformans var. grubii serotype A (strain H99 / ATCC 208821 / CBS 10515 / FGSC 9487) GN=CNAG_05689 PE=4 SV=1	J9VNG9_CRYNH	CNAG_05689	24 kDa	0	0	0	0
Proteasome subunit alpha type OS=Cryptococcus neoformans var. grubii serotype A (strain H99 / ATCC 208821 / CBS 10515 / FGSC 9487) GN=CNAG_01035 PE=3 SV=1	J9VKW0_CRYNH	CNAG_01035	31 kDa	0	0	0	0
Guanyl nucleotide exchange factor Sql2 OS=Cryptococcus neoformans var. grubii serotype A (strain H99 / ATCC 208821 / CBS 10515 / FGSC 9487) GN=CNAG_06160 PE=4 SV=2	J9VVC5_CRYNH	CNAG_06160	152 kDa	0	0	0	0
Uncharacterized protein OS=Cryptococcus neoformans var. grubii serotype A (strain H99 / ATCC 208821 / CBS 10515 / FGSC 9487) GN=CNAG_05473 PE=4 SV=1	J9W1P7_CRYNH	CNAG_05473	30 kDa	0	0	0	0
Argininosuccinate synthase OS=Cryptococcus neoformans var. grubii serotype A (strain H99 / ATCC 208821 / CBS 10515 / FGSC 9487) GN=CNAG_00930 PE=3 SV=1	J9VRF4_CRYNH	CNAG_00930	47 kDa	0	0	0	0
rRNA adenine N(6)-methyltransferase OS=Cryptococcus neoformans var. grubii serotype A (strain H99 / ATCC 208821 / CBS 10515 / FGSC 9487) GN=CNAG_04571 PE=3 SV=1	J9VW52_CRYNH	CNAG_04571	36 kDa	0	0	0	0
Glucose and ribitol dehydrogenase OS=Cryptococcus neoformans var. grubii serotype A (strain H99 / ATCC 208821 / CBS 10515 / FGSC 9487) GN=CNAG_00984 PE=4 SV=1	J9VLN0_CRYNH	CNAG_00984	33 kDa	2	2	0.082	2
RNP domain-containing protein OS=Cryptococcus neoformans var. grubii serotype A (strain H99 / ATCC 208821 / CBS 10515 / FGSC 9487) GN=CNAG_05013 PE=1 SV=2	J9VJ75_CRYNH	CNAG_05013	61 kDa	0	0	0	0
Thioredoxin OS=Cryptococcus neoformans var. grubii serotype A (strain H99 / ATCC 208821 / CBS 10515 / FGSC 9487) GN=CNAG_01355 PE=4 SV=2	J9VKL4_CRYNH	CNAG_01355	34 kDa	0	0	0	0
Nucleolar GTP-binding protein 2 OS=Cryptococcus neoformans var. grubii serotype A (strain H99 / ATCC 208821 / CBS 10515 / FGSC 9487) GN=NOG2 PE=3 SV=2	NOG2_CRYNH	NOG2	80 kDa	0	0	0	0
CK1/CK1/CK1-D protein kinase OS=Cryptococcus neoformans var. grubii serotype A (strain H99 / ATCC 208821 / CBS 10515 / FGSC 9487) GN=CNAG_07427 PE=3 SV=1	J9VN06_CRYNH	CNAG_07427	38 kDa	0	0	0	0
Uncharacterized protein OS=Cryptococcus neoformans var. grubii serotype A (strain H99 / ATCC 208821 / CBS 10515 / FGSC 9487) GN=CNAG_01573 PE=4 SV=2	J9VU29_CRYNH (+1)	CNAG_01573	96 kDa	0	0	0	0
RNA polymerase II transcription factor OS=Cryptococcus neoformans var. grubii serotype A (strain H99 / ATCC 208821 / CBS 10515 / FGSC 9487) GN=CNAG_07924 PE=4 SV=2	J9VVM0_CRYNH	CNAG_07924	98 kDa	0	0	0	0
H/ACA ribonucleoprotein complex subunit 3 OS=Cryptococcus neoformans var. grubii serotype A (strain H99 / ATCC 208821 / CBS 10515 / FGSC 9487) GN=CNAG_01049 PE=4 SV=2	J9VLG8_CRYNH	CNAG_01049	7 kDa	1	1	0.203	1
Ribosomal RNA-processing protein 1 OS=Cryptococcus neoformans var. grubii serotype A (strain H99 / ATCC 208821 / CBS 10515 / FGSC 9487) GN=CNAG_03300 PE=4 SV=1	J9VSZ7_CRYNH	CNAG_03300	40 kDa	0	0	0	0
Small subunit ribosomal protein S28 OS=Cryptococcus neoformans var. grubii serotype A (strain H99 / ATCC 208821 / CBS 10515 / FGSC 9487) GN=CNAG_06847 PE=3 SV=1	J9VPT7_CRYNH	CNAG_06847	8 kDa	1	1	0.129	1
Transcription regulator OS=Cryptococcus neoformans var. grubii serotype A (strain H99 / ATCC 208821 / CBS 10515 / FGSC 9487) GN=CNAG_04487 PE=3 SV=2	J9VUW1_CRYNH	CNAG_04487	64 kDa	4	4	0.0716	4
Trehalose-6-phosphate phosphatase OS=Cryptococcus neoformans var. grubii serotype A (strain H99 / ATCC 208821 / CBS 10515 / FGSC 9487) GN=TPS2 PE=1 SV=1	Q059G6_CRYNH	TPS2	110 kDa	0	0	0	0
Cystathionine beta-lyase OS=Cryptococcus neoformans var. grubii serotype A (strain H99 / ATCC 208821 / CBS 10515 / FGSC 9487) GN=CNAG_02686 PE=4 SV=1	J9VKQ5_CRYNH	CNAG_02686	98 kDa	0	0	0	0
Uncharacterized protein OS=Cryptococcus neoformans var. grubii serotype A (strain H99 / ATCC 208821 / CBS 10515 / FGSC 9487) GN=CNAG_01388 PE=4 SV=2	J9VSQ3_CRYNH	CNAG_01388	86 kDa	0	0	0	0
Mitochondrial-processing peptidase subunit beta OS=Cryptococcus neoformans var. grubii serotype A (strain H99 / ATCC 208821 / CBS 10515 / FGSC 9487) GN=CNAG_03507 PE=3 SV=2	J9VYC1_CRYNH	CNAG_03507	49 kDa	0	0	0	0
Uncharacterized protein OS=Cryptococcus neoformans var. grubii serotype A (strain H99 / ATCC 208821 / CBS 10515 / FGSC 9487) GN=CNAG_06157 PE=4 SV=1	J9W0C5_CRYNH	CNAG_06157	111 kDa	4	4	0.0537	4
26S proteasome regulatory subunit N10 OS=Cryptococcus neoformans var. grubii serotype A (strain H99 / ATCC 208821 / CBS 10515 / FGSC 9487) GN=CNAG_00482 PE=4 SV=1	J9VJ37_CRYNH	CNAG_00482	39 kDa	0	0	0	0
Small nuclear ribonucleoprotein Sm D2 OS=Cryptococcus neoformans var. grubii serotype A (strain H99 / ATCC 208821 / CBS 10515 / FGSC 9487) GN=CNAG_03814 PE=4 SV=1	J9VNP3_CRYNH	CNAG_03814	13 kDa	0	0	0	0
F-type H-transporting ATPase subunit F OS=Cryptococcus neoformans var. grubii serotype A (strain H99 / ATCC 208821 / CBS 10515 / FGSC 9487) GN=CNAG_02916 PE=4 SV=1	J9VK09_CRYNH	CNAG_02916	11 kDa	1	1	0.1	1
Ras family protein OS=Cryptococcus neoformans var. grubii serotype A (strain H99 / ATCC 208821 / CBS 10515 / FGSC 9487) GN=CNAG_03876 PE=4 SV=1	T2BQR0_CRYNH	CNAG_03876	21 kDa	0	0	0	0
D-arabinitol 2-dehydrogenase OS=Cryptococcus neoformans var. grubii serotype A (strain H99 / ATCC 208821 / CBS 10515 / FGSC 9487) GN=CNAG_02925 PE=4 SV=1	J9VH84_CRYNH	CNAG_02925	39 kDa	2	2	0.0706	2
Phosphomannomutase OS=Cryptococcus neoformans var. grubii serotype A (strain H99 / ATCC 208821 / CBS 10515 / FGSC 9487) GN=CNAG_05351 PE=3 SV=1	J9VWB9_CRYNH	CNAG_05351	30 kDa	0	0	0	0
Coatomer subunit gamma OS=Cryptococcus neoformans var. grubii serotype A (strain H99 / ATCC 208821 / CBS 10515 / FGSC 9487) GN=CNAG_01274 PE=3 SV=1	J9VKU6_CRYNH	CNAG_01274	101 kDa	0	0	0	0
Signal recognition particle subunit SRP68 OS=Cryptococcus neoformans var. grubii serotype A (strain H99 / ATCC 208821 / CBS 10515 / FGSC 9487) GN=CNAG_05240 PE=3 SV=1	J9VS21_CRYNH	CNAG_05240	67 kDa	0	0	0	0
RNA binding protein OS=Cryptococcus neoformans var. grubii serotype A (strain H99 / ATCC 208821 / CBS 10515 / FGSC 9487) GN=CNAG_04028 PE=4 SV=1	J9VH85_CRYNH (+1)	CNAG_04028	39 kDa	0	0	0	0
Uncharacterized protein OS=Cryptococcus neoformans var. grubii serotype A (strain H99 / ATCC 208821 / CBS 10515 / FGSC 9487) GN=CNAG_01101 PE=4 SV=1	J9VTK0_CRYNH	CNAG_01101	124 kDa	0	0	0	0
Stearoyl-CoA desaturase (Delta-9 desaturase) OS=Cryptococcus neoformans var. grubii serotype A (strain H99 / ATCC 208821 / CBS 10515 / FGSC 9487) GN=CNAG_04687 PE=4 SV=1	J9VVV4_CRYNH	CNAG_04687	66 kDa	0	0	0	0
RNA binding protein OS=Cryptococcus neoformans var. grubii serotype A (strain H99 / ATCC 208821 / CBS 10515 / FGSC 9487) GN=CNAG_06288 PE=4 SV=2	J9VWA1_CRYNH	CNAG_06288	32 kDa	0	0	0	0
Protein translocase SEC61 complex gamma subunit OS=Cryptococcus neoformans var. grubii serotype A (strain H99 / ATCC 208821 / CBS 10515 / FGSC 9487) GN=CNAG_00067 PE=3 SV=1	J9VKI2_CRYNH	CNAG_00067	8 kDa	0	0	0	0
Uncharacterized protein OS=Cryptococcus neoformans var. grubii serotype A (strain H99 / ATCC 208821 / CBS 10515 / FGSC 9487) GN=CNAG_01423 PE=1 SV=1	J9VQ28_CRYNH	CNAG_01423	86 kDa	0	0	0	0
Phospholipid binding protein OS=Cryptococcus neoformans var. grubii serotype A (strain H99 / ATCC 208821 / CBS 10515 / FGSC 9487) GN=CNAG_03319 PE=4 SV=2	J9VXV8_CRYNH	CNAG_03319	113 kDa	0	0	0	0
Uncharacterized protein OS=Cryptococcus neoformans var. grubii serotype A (strain H99 / ATCC 208821 / CBS 10515 / FGSC 9487) GN=CNAG_00142 PE=4 SV=1	J9VI44_CRYNH	CNAG_00142	91 kDa	0	0	0	0
U3 small nucleolar ribonucleoprotein LCP5 OS=Cryptococcus neoformans var. grubii serotype A (strain H99 / ATCC 208821 / CBS 10515 / FGSC 9487) GN=CNAG_05228 PE=4 SV=1	J9VJU0_CRYNH	CNAG_05228	42 kDa	0	0	0	0
KRR1 small subunit processome component OS=Cryptococcus neoformans var. grubii serotype A (strain H99 / ATCC 208821 / CBS 10515 / FGSC 9487) GN=CNAG_01437 PE=3 SV=1	J9VMN1_CRYNH	CNAG_01437	46 kDa	0	0	0	0
Peptidyl-prolyl cis-trans isomerase-like 2 OS=Cryptococcus neoformans var. grubii serotype A (strain H99 / ATCC 208821 / CBS 10515 / FGSC 9487) GN=CNAG_07859 PE=4 SV=2	J9VT50_CRYNH	CNAG_07859	32 kDa	0	0	0	0
COP9 signalosome complex subunit 3 OS=Cryptococcus neoformans var. grubii serotype A (strain H99 / ATCC 208821 / CBS 10515 / FGSC 9487) GN=CNAG_05645 PE=4 SV=2	J9W026_CRYNH	CNAG_05645	63 kDa	0	0	0	0
Uncharacterized protein OS=Cryptococcus neoformans var. grubii serotype A (strain H99 / ATCC 208821 / CBS 10515 / FGSC 9487) GN=CNAG_02738 PE=4 SV=1	J9VHQ9_CRYNH	CNAG_02738	41 kDa	0	0	0	0
Uncharacterized protein OS=Cryptococcus neoformans var. grubii serotype A (strain H99 / ATCC 208821 / CBS 10515 / FGSC 9487) GN=CNAG_07567 PE=4 SV=1	J9VIQ2_CRYNH	CNAG_07567	39 kDa	0	0	0	0
Multiple RNA-binding domain-containing protein 1 OS=Cryptococcus neoformans var. grubii serotype A (strain H99 / ATCC 208821 / CBS 10515 / FGSC 9487) GN=CNAG_03001 PE=4 SV=2	J9VJT4_CRYNH	CNAG_03001	82 kDa	0	0	0	0
Septin ring protein OS=Cryptococcus neoformans var. grubii serotype A (strain H99 / ATCC 208821 / CBS 10515 / FGSC 9487) GN=CNAG_05925 PE=3 SV=1	J9VUF2_CRYNH	CNAG_05925	53 kDa	0	0	0	0
T-complex protein 1 subunit theta OS=Cryptococcus neoformans var. grubii serotype A (strain H99 / ATCC 208821 / CBS 10515 / FGSC 9487) GN=CNAG_02736 PE=3 SV=1	J9VN00_CRYNH	CNAG_02736	58 kDa	0	0	0	0
Phosphoglycerate dehydrogenase OS=Cryptococcus neoformans var. grubii serotype A (strain H99 / ATCC 208821 / CBS 10515 / FGSC 9487) GN=CNAG_05979 PE=3 SV=1	J9VX60_CRYNH	CNAG_05979	37 kDa	0	0	0	0
Solute carrier family 25 (Mitochondrial carnitine/acylcarnitine transporter), member 20/29 OS=Cryptococcus neoformans var. grubii serotype A (strain H99 / ATCC 208821 / CBS 10515 / FGSC 9487) GN=CNAG_00499 PE=3 SV=1	J9VLQ7_CRYNH	CNAG_00499	33 kDa	0	0	0	0
Oxidoreductase OS=Cryptococcus neoformans var. grubii serotype A (strain H99 / ATCC 208821 / CBS 10515 / FGSC 9487) GN=CNAG_01102 PE=4 SV=2	J9VR10_CRYNH	CNAG_01102	37 kDa	2	2	0.0702	2
Myosin regulatory light chain cdc4 OS=Cryptococcus neoformans var. grubii serotype A (strain H99 / ATCC 208821 / CBS 10515 / FGSC 9487) GN=CNAG_00808 PE=4 SV=1	J9VK28_CRYNH	CNAG_00808	16 kDa	0	0	0	0
Eukaryotic translation initiation factor 6 OS=Cryptococcus neoformans var. grubii serotype A (strain H99 / ATCC 208821 / CBS 10515 / FGSC 9487) GN=TIF6 PE=3 SV=1	J9VT09_CRYNH	TIF6	26 kDa	0	0	0	0
Uncharacterized protein OS=Cryptococcus neoformans var. grubii serotype A (strain H99 / ATCC 208821 / CBS 10515 / FGSC 9487) GN=CNAG_03961 PE=4 SV=1	J9VJ83_CRYNH	CNAG_03961	27 kDa	0	0	0	0
U6 snRNA-associated Sm-like protein LSm4 OS=Cryptococcus neoformans var. grubii serotype A (strain H99 / ATCC 208821 / CBS 10515 / FGSC 9487) GN=CNAG_02901 PE=4 SV=2	J9VQ10_CRYNH	CNAG_02901	15 kDa	0	0	0	0
Proteasome subunit alpha type OS=Cryptococcus neoformans var. grubii serotype A (strain H99 / ATCC 208821 / CBS 10515 / FGSC 9487) GN=CNAG_03941 PE=3 SV=1	J9VJ64_CRYNH	CNAG_03941	27 kDa	0	0	0	0
Vacuolar protein-sorting-associated protein 4 OS=Cryptococcus neoformans var. grubii serotype A (strain H99 / ATCC 208821 / CBS 10515 / FGSC 9487) GN=CNAG_04510 PE=3 SV=1	J9VX80_CRYNH	CNAG_04510	48 kDa	0	0	0	0
Uncharacterized protein OS=Cryptococcus neoformans var. grubii serotype A (strain H99 / ATCC 208821 / CBS 10515 / FGSC 9487) GN=CNAG_02316 PE=4 SV=2	J9VQ35_CRYNH	CNAG_02316	30 kDa	0	0	0	0
THO complex subunit 4 OS=Cryptococcus neoformans var. grubii serotype A (strain H99 / ATCC 208821 / CBS 10515 / FGSC 9487) GN=CNAG_03186 PE=4 SV=1	J9VQA6_CRYNH	CNAG_03186	28 kDa	0	0	0	0
S-adenosylmethionine synthase OS=Cryptococcus neoformans var. grubii serotype A (strain H99 / ATCC 208821 / CBS 10515 / FGSC 9487) GN=CNAG_00418 PE=3 SV=1	J9VGS7_CRYNH	CNAG_00418	43 kDa	0	0	0	0
Small subunit ribosomal protein S10e OS=Cryptococcus neoformans var. grubii serotype A (strain H99 / ATCC 208821 / CBS 10515 / FGSC 9487) GN=CNAG_05814 PE=4 SV=1	J9VPF2_CRYNH	CNAG_05814	17 kDa	0	0	0	0
Chromatin structure-remodeling complex subunit SFH1 OS=Cryptococcus neoformans var. grubii serotype A (strain H99 / ATCC 208821 / CBS 10515 / FGSC 9487) GN=CNAG_03003 PE=4 SV=1	J9VM65_CRYNH	CNAG_03003	68 kDa	0	0	0	0
Uncharacterized protein OS=Cryptococcus neoformans var. grubii serotype A (strain H99 / ATCC 208821 / CBS 10515 / FGSC 9487) GN=CNAG_07558 PE=4 SV=1	J9VN86_CRYNH	CNAG_07558	25 kDa	1	1	0.0517	1
mRNA methyltransferase OS=Cryptococcus neoformans var. grubii serotype A (strain H99 / ATCC 208821 / CBS 10515 / FGSC 9487) GN=CNAG_02150 PE=3 SV=2	J9VVC9_CRYNH	CNAG_02150	46 kDa	2	2	0.0591	2
TATA-box-binding protein OS=Cryptococcus neoformans var. grubii serotype A (strain H99 / ATCC 208821 / CBS 10515 / FGSC 9487) GN=CNAG_05442 PE=3 SV=1	J9W3T2_CRYNH	CNAG_05442	25 kDa	1	1	0.0345	1
Uncharacterized protein OS=Cryptococcus neoformans var. grubii serotype A (strain H99 / ATCC 208821 / CBS 10515 / FGSC 9487) GN=CNAG_01772 PE=3 SV=2	J9W1L5_CRYNH	CNAG_01772	39 kDa	0	0	0	0
Actin-related protein 2/3 complex subunit 3 OS=Cryptococcus neoformans var. grubii serotype A (strain H99 / ATCC 208821 / CBS 10515 / FGSC 9487) GN=CNAG_04765 PE=3 SV=1	J9VSP1_CRYNH	CNAG_04765	22 kDa	0	0	0	0
Small subunit ribosomal protein S24e OS=Cryptococcus neoformans var. grubii serotype A (strain H99 / ATCC 208821 / CBS 10515 / FGSC 9487) GN=CNAG_01332 PE=3 SV=1	J9VKN9_CRYNH	CNAG_01332	15 kDa	0	0	0	0
Large subunit ribosomal protein L27Ae OS=Cryptococcus neoformans var. grubii serotype A (strain H99 / ATCC 208821 / CBS 10515 / FGSC 9487) GN=CNAG_03747 PE=3 SV=1	J9VFV3_CRYNH	CNAG_03747	16 kDa	0	0	0	0
60S ribosomal protein L36 OS=Cryptococcus neoformans var. grubii serotype A (strain H99 / ATCC 208821 / CBS 10515 / FGSC 9487) GN=CNAG_03510 PE=3 SV=1	J9VR33_CRYNH	CNAG_03510	13 kDa	0	0	0	0
NADH dehydrogenase (Ubiquinone) 1 alpha subcomplex 2 OS=Cryptococcus neoformans var. grubii serotype A (strain H99 / ATCC 208821 / CBS 10515 / FGSC 9487) GN=CNAG_05434 PE=4 SV=1	J9VWL5_CRYNH	CNAG_05434	11 kDa	0	0	0	0
Uncharacterized protein OS=Cryptococcus neoformans var. grubii serotype A (strain H99 / ATCC 208821 / CBS 10515 / FGSC 9487) GN=CNAG_04319 PE=4 SV=1	J9VZ85_CRYNH	CNAG_04319	21 kDa	0	0	0	0
Pyruvate dehydrogenase E1 component subunit alpha OS=Cryptococcus neoformans var. grubii serotype A (strain H99 / ATCC 208821 / CBS 10515 / FGSC 9487) GN=CNAG_07660 PE=4 SV=1	J9VTB3_CRYNH	CNAG_07660	46 kDa	2	2	0.046	2
D-lactaldehyde dehydrogenase OS=Cryptococcus neoformans var. grubii serotype A (strain H99 / ATCC 208821 / CBS 10515 / FGSC 9487) GN=CNAG_02182 PE=4 SV=1	J9VN11_CRYNH	CNAG_02182	38 kDa	2	2	0.052	2
Exportin-1 OS=Cryptococcus neoformans var. grubii serotype A (strain H99 / ATCC 208821 / CBS 10515 / FGSC 9487) GN=CNAG_03418 PE=4 SV=2	J9VQ89_CRYNH	CNAG_03418	122 kDa	0	0	0	0
Enolase OS=Cryptococcus neoformans var. grubii serotype A (strain H99 / ATCC 208821 / CBS 10515 / FGSC 9487) GN=CNAG_03072 PE=3 SV=1	J9VGV0_CRYNH	CNAG_03072	48 kDa	4	4	0.101	4
Sulfite reductase (NADPH) flavoprotein alpha-component OS=Cryptococcus neoformans var. grubii serotype A (strain H99 / ATCC 208821 / CBS 10515 / FGSC 9487) GN=CNAG_03168 PE=4 SV=1	J9VXI8_CRYNH	CNAG_03168	113 kDa	0	0	0	0
26S proteasome regulatory subunit N1 OS=Cryptococcus neoformans var. grubii serotype A (strain H99 / ATCC 208821 / CBS 10515 / FGSC 9487) GN=CNAG_07863 PE=4 SV=2	J9W0R4_CRYNH	CNAG_07863	110 kDa	0	0	0	0
GTP-binding protein ypt3 OS=Cryptococcus neoformans var. grubii serotype A (strain H99 / ATCC 208821 / CBS 10515 / FGSC 9487) GN=CNAG_02367 PE=4 SV=1	J9VLX1_CRYNH	CNAG_02367	23 kDa	0	0	0	0
Uncharacterized protein OS=Cryptococcus neoformans var. grubii serotype A (strain H99 / ATCC 208821 / CBS 10515 / FGSC 9487) GN=CNAG_03106 PE=4 SV=1	J9VX93_CRYNH	CNAG_03106	43 kDa	0	0	0	0
Aspartate-semialdehyde dehydrogenase OS=Cryptococcus neoformans var. grubii serotype A (strain H99 / ATCC 208821 / CBS 10515 / FGSC 9487) GN=CNAG_00256 PE=4 SV=1	J9VIJ6_CRYNH	CNAG_00256	39 kDa	0	0	0	0
UTP-glucose-1-phosphate uridylyltransferase OS=Cryptococcus neoformans var. grubii serotype A (strain H99 / ATCC 208821 / CBS 10515 / FGSC 9487) GN=CNAG_02748 PE=4 SV=1	J9VMZ2_CRYNH	CNAG_02748	56 kDa	0	0	0	0
Uridylate kinase OS=Cryptococcus neoformans var. grubii serotype A (strain H99 / ATCC 208821 / CBS 10515 / FGSC 9487) GN=CNAG_05935 PE=3 SV=1	J9VUG0_CRYNH	CNAG_05935	31 kDa	0	0	0	0
Uncharacterized protein OS=Cryptococcus neoformans var. grubii serotype A (strain H99 / ATCC 208821 / CBS 10515 / FGSC 9487) GN=CNAG_06113 PE=4 SV=1	J9VV35_CRYNH	CNAG_06113	37 kDa	3	3	0.139	3
GTP-binding protein ypt1 OS=Cryptococcus neoformans var. grubii serotype A (strain H99 / ATCC 208821 / CBS 10515 / FGSC 9487) GN=CNAG_05068 PE=4 SV=1	J9VIQ6_CRYNH	CNAG_05068	23 kDa	1	1	0.078	1
Prohibitin-2 OS=Cryptococcus neoformans var. grubii serotype A (strain H99 / ATCC 208821 / CBS 10515 / FGSC 9487) GN=CNAG_00006 PE=4 SV=1	J9VHQ2_CRYNH	CNAG_00006	35 kDa	0	0	0	0
dTDP-4-dehydrorhamnose reductase OS=Cryptococcus neoformans var. grubii serotype A (strain H99 / ATCC 208821 / CBS 10515 / FGSC 9487) GN=CNAG_03725 PE=4 SV=1	J9VII7_CRYNH	CNAG_03725	34 kDa	0	0	0	0
F-type H-transporting ATPase subunit B OS=Cryptococcus neoformans var. grubii serotype A (strain H99 / ATCC 208821 / CBS 10515 / FGSC 9487) GN=CNAG_01586 PE=4 SV=1	J9VWJ8_CRYNH	CNAG_01586	26 kDa	1	1	0.0675	1
Phosphoglycerate dehydrogenase OS=Cryptococcus neoformans var. grubii serotype A (strain H99 / ATCC 208821 / CBS 10515 / FGSC 9487) GN=CNAG_00774 PE=4 SV=1	J9VML7_CRYNH	CNAG_00774	55 kDa	0	0	0	0
Mannose-1-phosphate guanylyltransferase OS=Cryptococcus neoformans var. grubii serotype A (strain H99 / ATCC 208821 / CBS 10515 / FGSC 9487) GN=CNAG_03320 PE=4 SV=1	J9VT12_CRYNH	CNAG_03320	44 kDa	0	0	0	0
Small subunit ribosomal protein S20 OS=Cryptococcus neoformans var. grubii serotype A (strain H99 / ATCC 208821 / CBS 10515 / FGSC 9487) GN=CNAG_01628 PE=3 SV=1	J9VU89_CRYNH	CNAG_01628	13 kDa	2	2	0.168	2
Protein disulfide-isomerase OS=Cryptococcus neoformans var. grubii serotype A (strain H99 / ATCC 208821 / CBS 10515 / FGSC 9487) GN=CNAG_00072 PE=3 SV=2	J9VHW3_CRYNH	CNAG_00072	45 kDa	0	0	0	0
Arf/Sar family protein OS=Cryptococcus neoformans var. grubii serotype A (strain H99 / ATCC 208821 / CBS 10515 / FGSC 9487) GN=CNAG_01309 PE=3 SV=1	J9VKR1_CRYNH	CNAG_01309	21 kDa	0	0	0	0
Clathrin heavy chain OS=Cryptococcus neoformans var. grubii serotype A (strain H99 / ATCC 208821 / CBS 10515 / FGSC 9487) GN=CNAG_04904 PE=3 SV=1	J9VV68_CRYNH	CNAG_04904	190 kDa	0	0	0	0
Translation initiation factor 2 subunit 1 OS=Cryptococcus neoformans var. grubii serotype A (strain H99 / ATCC 208821 / CBS 10515 / FGSC 9487) GN=CNAG_07778 PE=4 SV=1	J9VV04_CRYNH	CNAG_07778	34 kDa	0	0	0	0
40S ribosomal protein S12 OS=Cryptococcus neoformans var. grubii serotype A (strain H99 / ATCC 208821 / CBS 10515 / FGSC 9487) GN=CNAG_02754 PE=3 SV=1	J9VID8_CRYNH	CNAG_02754	16 kDa	1	1	0.0676	1
Small subunit ribosomal protein S19e OS=Cryptococcus neoformans var. grubii serotype A (strain H99 / ATCC 208821 / CBS 10515 / FGSC 9487) GN=CNAG_03000 PE=4 SV=1	J9VH03_CRYNH	CNAG_03000	18 kDa	3	3	0.186	3
Chaperonin GroES OS=Cryptococcus neoformans var. grubii serotype A (strain H99 / ATCC 208821 / CBS 10515 / FGSC 9487) GN=CNAG_03892 PE=3 SV=1	J9VGA5_CRYNH	CNAG_03892	11 kDa	2	2	0.229	2
Uncharacterized protein OS=Cryptococcus neoformans var. grubii serotype A (strain H99 / ATCC 208821 / CBS 10515 / FGSC 9487) GN=CNAG_00534 PE=4 SV=1	J9VH15_CRYNH	CNAG_00534	8 kDa	0	0	0	0
Cytochrome c oxidase subunit OS=Cryptococcus neoformans var. grubii serotype A (strain H99 / ATCC 208821 / CBS 10515 / FGSC 9487) GN=CNAG_05839 PE=3 SV=2	J9VPH6_CRYNH	CNAG_05839	10 kDa	1	1	0.146	1
V-type proton ATPase subunit F OS=Cryptococcus neoformans var. grubii serotype A (strain H99 / ATCC 208821 / CBS 10515 / FGSC 9487) GN=CNAG_05688 PE=3 SV=1	J9VRI8_CRYNH	CNAG_05688	14 kDa	1	1	0.116	1
Uncharacterized protein OS=Cryptococcus neoformans var. grubii serotype A (strain H99 / ATCC 208821 / CBS 10515 / FGSC 9487) GN=CNAG_03298 PE=4 SV=1	J9VV99_CRYNH	CNAG_03298	10 kDa	0	0	0	0
Uncharacterized protein OS=Cryptococcus neoformans var. grubii serotype A (strain H99 / ATCC 208821 / CBS 10515 / FGSC 9487) GN=CNAG_01751 PE=4 SV=1	J9VUN6_CRYNH	CNAG_01751	12 kDa	1	1	0.118	1
Ubiquinol-cytochrome c reductase subunit 10 OS=Cryptococcus neoformans var. grubii serotype A (strain H99 / ATCC 208821 / CBS 10515 / FGSC 9487) GN=CNAG_05069 PE=4 SV=2	J9VJD2_CRYNH	CNAG_05069	8 kDa	0	0	0	0
Cluster of Peptidyl-prolyl cis-trans isomerase OS=Cryptococcus neoformans var. grubii serotype A (strain H99 / ATCC 208821 / CBS 10515 / FGSC 9487) GN=CNAG_03621 PE=3 SV=1 (T2BP90_CRYNH)	T2BP90_CRYNH [2]	CNAG_03621	18 kDa	7	7	0.222	6
Peptidyl-prolyl cis-trans isomerase OS=Cryptococcus neoformans var. grubii serotype A (strain H99 / ATCC 208821 / CBS 10515 / FGSC 9487) GN=CNAG_03621 PE=3 SV=1	T2BP90_CRYNH	CNAG_03621	18 kDa	5	5	0.222	4
Peptidyl-prolyl cis-trans isomerase OS=Cryptococcus neoformans var. grubii serotype A (strain H99 / ATCC 208821 / CBS 10515 / FGSC 9487) GN=CNAG_03627 PE=3 SV=1	J9VN56_CRYNH	CNAG_03627	17 kDa	4	4	0.222	4
Cytochrome c oxidase subunit 4 OS=Cryptococcus neoformans var. grubii serotype A (strain H99 / ATCC 208821 / CBS 10515 / FGSC 9487) GN=CNAG_01991 PE=4 SV=1	J9W241_CRYNH	CNAG_01991	18 kDa	2	2	0.162	2
Small subunit ribosomal protein S15 OS=Cryptococcus neoformans var. grubii serotype A (strain H99 / ATCC 208821 / CBS 10515 / FGSC 9487) GN=CNAG_06633 PE=3 SV=1	J9VNW6_CRYNH	CNAG_06633	17 kDa	0	0	0	0
AP complex subunit sigma OS=Cryptococcus neoformans var. grubii serotype A (strain H99 / ATCC 208821 / CBS 10515 / FGSC 9487) GN=CNAG_02113 PE=3 SV=2	J9VQL0_CRYNH	CNAG_02113	19 kDa	0	0	0	0
Peptidyl-prolyl cis-trans isomerase OS=Cryptococcus neoformans var. grubii serotype A (strain H99 / ATCC 208821 / CBS 10515 / FGSC 9487) GN=CNAG_02492 PE=3 SV=1	J9VLI1_CRYNH	CNAG_02492	18 kDa	0	0	0	0
Small nuclear ribonucleoprotein D1 OS=Cryptococcus neoformans var. grubii serotype A (strain H99 / ATCC 208821 / CBS 10515 / FGSC 9487) GN=CNAG_06779 PE=4 SV=1	J9VI08_CRYNH	CNAG_06779	14 kDa	0	0	0	0
Isocitrate dehydrogenase, NAD-dependent OS=Cryptococcus neoformans var. grubii serotype A (strain H99 / ATCC 208821 / CBS 10515 / FGSC 9487) GN=CNAG_07851 PE=4 SV=1	J9VXW3_CRYNH	CNAG_07851	41 kDa	1	1	0.0397	1
Nuclear transport factor 2 OS=Cryptococcus neoformans var. grubii serotype A (strain H99 / ATCC 208821 / CBS 10515 / FGSC 9487) GN=CNAG_05596 PE=4 SV=1	J9W1Y7_CRYNH	CNAG_05596	14 kDa	0	0	0	0
Thioredoxin OS=Cryptococcus neoformans var. grubii serotype A (strain H99 / ATCC 208821 / CBS 10515 / FGSC 9487) GN=CNAG_02801 PE=1 SV=1	J9VKF2_CRYNH	CNAG_02801	11 kDa	2	2	0.221	2
Uncharacterized protein OS=Cryptococcus neoformans var. grubii serotype A (strain H99 / ATCC 208821 / CBS 10515 / FGSC 9487) GN=CNAG_03447 PE=4 SV=1	J9VQB4_CRYNH	CNAG_03447	118 kDa	0	0	0	0
Ribose-5-phosphate isomerase OS=Cryptococcus neoformans var. grubii serotype A (strain H99 / ATCC 208821 / CBS 10515 / FGSC 9487) GN=CNAG_01395 PE=4 SV=1	J9VJV4_CRYNH	CNAG_01395	32 kDa	0	0	0	0
Uncharacterized protein OS=Cryptococcus neoformans var. grubii serotype A (strain H99 / ATCC 208821 / CBS 10515 / FGSC 9487) GN=CNAG_02421 PE=4 SV=1	J9VMG4_CRYNH	CNAG_02421	32 kDa	1	1	0.0468	1
S-formylglutathione hydrolase OS=Cryptococcus neoformans var. grubii serotype A (strain H99 / ATCC 208821 / CBS 10515 / FGSC 9487) GN=CNAG_06170 PE=3 SV=1	J9VVD4_CRYNH	CNAG_06170	30 kDa	0	0	0	0
Short-chain dehydrogenase OS=Cryptococcus neoformans var. grubii serotype A (strain H99 / ATCC 208821 / CBS 10515 / FGSC 9487) GN=CNAG_02751 PE=4 SV=1	J9VKJ7_CRYNH	CNAG_02751	33 kDa	0	0	0	0
Short-chain dehydrogenase OS=Cryptococcus neoformans var. grubii serotype A (strain H99 / ATCC 208821 / CBS 10515 / FGSC 9487) GN=CNAG_06764 PE=4 SV=1	J9VI22_CRYNH	CNAG_06764	31 kDa	0	0	0	0
Mitochondrial import inner membrane translocase subunit TIM10 OS=Cryptococcus neoformans var. grubii serotype A (strain H99 / ATCC 208821 / CBS 10515 / FGSC 9487) GN=CNAG_01253 PE=4 SV=1	J9VKZ6_CRYNH	CNAG_01253	11 kDa	2	2	0.235	2
Cluster of Aconitate hydratase, mitochondrial OS=Cryptococcus neoformans var. grubii serotype A (strain H99 / ATCC 208821 / CBS 10515 / FGSC 9487) GN=CNAG_01137 PE=3 SV=1 (J9VL89_CRYNH)	J9VL89_CRYNH [2]	CNAG_01137	86 kDa	1	1	0.0152	1
Aconitate hydratase, mitochondrial OS=Cryptococcus neoformans var. grubii serotype A (strain H99 / ATCC 208821 / CBS 10515 / FGSC 9487) GN=CNAG_01137 PE=3 SV=1	J9VL89_CRYNH	CNAG_01137	86 kDa	1	1	0.0152	1
Aconitate hydratase, mitochondrial OS=Cryptococcus neoformans var. grubii serotype A (strain H99 / ATCC 208821 / CBS 10515 / FGSC 9487) GN=CNAG_03427 PE=3 SV=1	J9VTA8_CRYNH	CNAG_03427	84 kDa	0	0	0	0
Proline-tRNA ligase OS=Cryptococcus neoformans var. grubii serotype A (strain H99 / ATCC 208821 / CBS 10515 / FGSC 9487) GN=CNAG_04082 PE=3 SV=2	J9VGR3_CRYNH	CNAG_04082	83 kDa	0	0	0	0
GTP-binding protein ypt2 OS=Cryptococcus neoformans var. grubii serotype A (strain H99 / ATCC 208821 / CBS 10515 / FGSC 9487) GN=CNAG_02817 PE=4 SV=1	J9VKC4_CRYNH	CNAG_02817	23 kDa	0	0	0	0
Uncharacterized protein OS=Cryptococcus neoformans var. grubii serotype A (strain H99 / ATCC 208821 / CBS 10515 / FGSC 9487) GN=CNAG_02843 PE=4 SV=1	J9VQ69_CRYNH	CNAG_02843	30 kDa	5	5	0.295	5
Pyridoxal biosynthesis lyase pdxS OS=Cryptococcus neoformans var. grubii serotype A (strain H99 / ATCC 208821 / CBS 10515 / FGSC 9487) GN=CNAG_06908 PE=3 SV=1	J9VNI1_CRYNH	CNAG_06908	35 kDa	0	0	0	0
Phosphoribosylaminoimidazolecarboxamide formyltransferase/IMP cyclohydrolase OS=Cryptococcus neoformans var. grubii serotype A (strain H99 / ATCC 208821 / CBS 10515 / FGSC 9487) GN=CNAG_00700 PE=3 SV=1	J9VJP1_CRYNH	CNAG_00700	65 kDa	0	0	0	0
Eukaryotic translation initiation factor 3 subunit D OS=Cryptococcus neoformans var. grubii serotype A (strain H99 / ATCC 208821 / CBS 10515 / FGSC 9487) GN=CNAG_03641 PE=3 SV=1	J9VIB2_CRYNH	CNAG_03641	60 kDa	0	0	0	0
Succinyl-CoA:3-ketoacid-coenzyme A transferase OS=Cryptococcus neoformans var. grubii serotype A (strain H99 / ATCC 208821 / CBS 10515 / FGSC 9487) GN=CNAG_05031 PE=3 SV=1	J9VLH1_CRYNH	CNAG_05031	60 kDa	0	0	0	0
Mitochondrial pyruvate carrier OS=Cryptococcus neoformans var. grubii serotype A (strain H99 / ATCC 208821 / CBS 10515 / FGSC 9487) GN=CNAG_00092 PE=3 SV=1	J9VHY8_CRYNH	CNAG_00092	13 kDa	0	0	0	0
Dihydrolipoyl dehydrogenase OS=Cryptococcus neoformans var. grubii serotype A (strain H99 / ATCC 208821 / CBS 10515 / FGSC 9487) GN=CNAG_07004 PE=3 SV=1	J9VKA9_CRYNH	CNAG_07004	55 kDa	0	0	0	0
Elongation factor Tu OS=Cryptococcus neoformans var. grubii serotype A (strain H99 / ATCC 208821 / CBS 10515 / FGSC 9487) GN=CNAG_03263 PE=3 SV=1	J9VV75_CRYNH	CNAG_03263	51 kDa	1	1	0.0259	1
Uncharacterized protein OS=Cryptococcus neoformans var. grubii serotype A (strain H99 / ATCC 208821 / CBS 10515 / FGSC 9487) GN=CNAG_03658 PE=4 SV=1	J9VG98_CRYNH	CNAG_03658	36 kDa	1	1	0.0423	1
26S proteasome regulatory subunit N6 OS=Cryptococcus neoformans var. grubii serotype A (strain H99 / ATCC 208821 / CBS 10515 / FGSC 9487) GN=CNAG_06361 PE=4 SV=1	J9W0V8_CRYNH	CNAG_06361	48 kDa	0	0	0	0
Sulfide:quinone oxidoreductase OS=Cryptococcus neoformans var. grubii serotype A (strain H99 / ATCC 208821 / CBS 10515 / FGSC 9487) GN=CNAG_01981 PE=4 SV=2	J9W230_CRYNH	CNAG_01981	50 kDa	0	0	0	0
Ornithine-oxo-acid transaminase OS=Cryptococcus neoformans var. grubii serotype A (strain H99 / ATCC 208821 / CBS 10515 / FGSC 9487) GN=CNAG_05134 PE=3 SV=1	J9VP99_CRYNH	CNAG_05134	50 kDa	0	0	0	0
Saccharopine dehydrogenase [NAD(+), L-lysine-forming] OS=Cryptococcus neoformans var. grubii serotype A (strain H99 / ATCC 208821 / CBS 10515 / FGSC 9487) GN=CNAG_06849 PE=3 SV=1	J9VJI8_CRYNH	CNAG_06849	43 kDa	0	0	0	0
Succinate dehydrogenase [ubiquinone] cytochrome b small subunit OS=Cryptococcus neoformans var. grubii serotype A (strain H99 / ATCC 208821 / CBS 10515 / FGSC 9487) GN=CNAG_06723 PE=3 SV=1	J9VI58_CRYNH	CNAG_06723	20 kDa	0	0	0	0
Uncharacterized protein OS=Cryptococcus neoformans var. grubii serotype A (strain H99 / ATCC 208821 / CBS 10515 / FGSC 9487) GN=CNAG_04817 PE=3 SV=1	J9VT39_CRYNH	CNAG_04817	18 kDa	0	0	0	0
Methylenetetrahydrofolate dehydrogenase (NADP) OS=Cryptococcus neoformans var. grubii serotype A (strain H99 / ATCC 208821 / CBS 10515 / FGSC 9487) GN=CNAG_07746 PE=3 SV=1	J9VQK7_CRYNH	CNAG_07746	109 kDa	1	1	0.0157	1
Transportin-3 OS=Cryptococcus neoformans var. grubii serotype A (strain H99 / ATCC 208821 / CBS 10515 / FGSC 9487) GN=CNAG_06279 PE=4 SV=1	J9VW92_CRYNH	CNAG_06279	108 kDa	0	0	0	0
Cytoplasmic protein OS=Cryptococcus neoformans var. grubii serotype A (strain H99 / ATCC 208821 / CBS 10515 / FGSC 9487) GN=CNAG_02726 PE=4 SV=2	J9VIF7_CRYNH	CNAG_02726	33 kDa	1	1	0.0554	1
Cluster of Alcohol dehydrogenase, propanol-preferring OS=Cryptococcus neoformans var. grubii serotype A (strain H99 / ATCC 208821 / CBS 10515 / FGSC 9487) GN=CNAG_07745 PE=4 SV=2 (J9VTL4_CRYNH)	J9VTL4_CRYNH [2]	CNAG_07745	44 kDa	0	0	0	0
Alcohol dehydrogenase, propanol-preferring OS=Cryptococcus neoformans var. grubii serotype A (strain H99 / ATCC 208821 / CBS 10515 / FGSC 9487) GN=CNAG_02489 PE=4 SV=1	J9VUE6_CRYNH	CNAG_02489	38 kDa	0	0	0	0
Alcohol dehydrogenase, propanol-preferring OS=Cryptococcus neoformans var. grubii serotype A (strain H99 / ATCC 208821 / CBS 10515 / FGSC 9487) GN=CNAG_07745 PE=4 SV=2	J9VTL4_CRYNH	CNAG_07745	44 kDa	0	0	0	0
ATP synthase F1, delta subunit OS=Cryptococcus neoformans var. grubii serotype A (strain H99 / ATCC 208821 / CBS 10515 / FGSC 9487) GN=CNAG_01204 PE=3 SV=1	J9VQS6_CRYNH	CNAG_01204	22 kDa	0	0	0	0
Uncharacterized protein OS=Cryptococcus neoformans var. grubii serotype A (strain H99 / ATCC 208821 / CBS 10515 / FGSC 9487) GN=CNAG_08025 PE=4 SV=1	T2BNW0_CRYNH	CNAG_08025	19 kDa	0	0	0	0
Endoplasmic reticulum protein OS=Cryptococcus neoformans var. grubii serotype A (strain H99 / ATCC 208821 / CBS 10515 / FGSC 9487) GN=CNAG_01307 PE=4 SV=2	J9VSY5_CRYNH	CNAG_01307	23 kDa	0	0	0	0
Translation initiation factor 4E OS=Cryptococcus neoformans var. grubii serotype A (strain H99 / ATCC 208821 / CBS 10515 / FGSC 9487) GN=CNAG_01833 PE=3 SV=1	J9VZE9_CRYNH	CNAG_01833	33 kDa	1	1	0.0368	1
Asparagine-tRNA ligase OS=Cryptococcus neoformans var. grubii serotype A (strain H99 / ATCC 208821 / CBS 10515 / FGSC 9487) GN=CNAG_02418 PE=4 SV=1	J9VPU9_CRYNH	CNAG_02418	67 kDa	0	0	0	0
Phosphoglucomutase OS=Cryptococcus neoformans var. grubii serotype A (strain H99 / ATCC 208821 / CBS 10515 / FGSC 9487) GN=CNAG_06313 PE=3 SV=2	J9W313_CRYNH	CNAG_06313	61 kDa	0	0	0	0
Carbamoyl-phosphate synthase arginine-specific large chain OS=Cryptococcus neoformans var. grubii serotype A (strain H99 / ATCC 208821 / CBS 10515 / FGSC 9487) GN=CNAG_06112 PE=4 SV=1	J9VY44_CRYNH	CNAG_06112	127 kDa	0	0	0	0
Importin-alpha export receptor OS=Cryptococcus neoformans var. grubii serotype A (strain H99 / ATCC 208821 / CBS 10515 / FGSC 9487) GN=CNAG_07598 PE=4 SV=1	J9VZ46_CRYNH	CNAG_07598	111 kDa	0	0	0	0
Lon protease homolog, mitochondrial OS=Cryptococcus neoformans var. grubii serotype A (strain H99 / ATCC 208821 / CBS 10515 / FGSC 9487) GN=PIM1 PE=3 SV=2	J9VN78_CRYNH	PIM1	121 kDa	0	0	0	0
Adenine phosphoribosyltransferase OS=Cryptococcus neoformans var. grubii serotype A (strain H99 / ATCC 208821 / CBS 10515 / FGSC 9487) GN=CNAG_01390 PE=3 SV=1	J9VKH6_CRYNH	CNAG_01390	19 kDa	0	0	0	0
Ubiquitin-conjugating enzyme E2 M OS=Cryptococcus neoformans var. grubii serotype A (strain H99 / ATCC 208821 / CBS 10515 / FGSC 9487) GN=CNAG_04668 PE=3 SV=1	J9VY49_CRYNH	CNAG_04668	20 kDa	0	0	0	0
Allergen OS=Cryptococcus neoformans var. grubii serotype A (strain H99 / ATCC 208821 / CBS 10515 / FGSC 9487) GN=CNAG_06576 PE=4 SV=1	J9VN13_CRYNH	CNAG_06576	26 kDa	0	0	0	0
Cluster of IQ domain-containing calmodulin-binding protein OS=Cryptococcus neoformans var. grubii serotype A (strain H99 / ATCC 208821 / CBS 10515 / FGSC 9487) GN=CNAG_01602 PE=4 SV=2 (J9VWL7_CRYNH)	J9VWL7_CRYNH [2]	CNAG_01602	68 kDa	0	0	0	0
IQ domain-containing calmodulin-binding protein OS=Cryptococcus neoformans var. grubii serotype A (strain H99 / ATCC 208821 / CBS 10515 / FGSC 9487) GN=CNAG_01602 PE=4 SV=2	J9VWL7_CRYNH-DECOY		?	0	0	0	0
IQ domain-containing calmodulin-binding protein OS=Cryptococcus neoformans var. grubii serotype A (strain H99 / ATCC 208821 / CBS 10515 / FGSC 9487) GN=CNAG_01602 PE=4 SV=2	J9VWL7_CRYNH	CNAG_01602	68 kDa	0	0	0	0
DNA-directed RNA polymerase I, II, and III subunit RPABC4 OS=Cryptococcus neoformans var. grubii serotype A (strain H99 / ATCC 208821 / CBS 10515 / FGSC 9487) GN=CNAG_07424 PE=4 SV=2	J9VSU4_CRYNH	CNAG_07424	8 kDa	0	0	0	0
Small nuclear ribonucleoprotein F OS=Cryptococcus neoformans var. grubii serotype A (strain H99 / ATCC 208821 / CBS 10515 / FGSC 9487) GN=CNAG_01198 PE=3 SV=2	J9VTB9_CRYNH	CNAG_01198	10 kDa	0	0	0	0
Citrate synthase OS=Cryptococcus neoformans var. grubii serotype A (strain H99 / ATCC 208821 / CBS 10515 / FGSC 9487) GN=CNAG_00061 PE=3 SV=1	J9VHV5_CRYNH	CNAG_00061	51 kDa	3	3	0.0733	3
Cytochrome c1, heme protein, mitochondrial OS=Cryptococcus neoformans var. grubii serotype A (strain H99 / ATCC 208821 / CBS 10515 / FGSC 9487) GN=CNAG_05909 PE=4 SV=1	J9VUE0_CRYNH	CNAG_05909	35 kDa	1	1	0.0408	1
Nuclear protein OS=Cryptococcus neoformans var. grubii serotype A (strain H99 / ATCC 208821 / CBS 10515 / FGSC 9487) GN=CNAG_04895 PE=4 SV=2	J9VV79_CRYNH	CNAG_04895	118 kDa	1	1	0.0113	1
Beta-catenin-like protein 1 OS=Cryptococcus neoformans var. grubii serotype A (strain H99 / ATCC 208821 / CBS 10515 / FGSC 9487) GN=CNAG_05308 PE=4 SV=1	J9VS89_CRYNH (+1)	CNAG_05308	155 kDa	0	0	0	0
Carbamoyl-phosphate synthase, large subunit OS=Cryptococcus neoformans var. grubii serotype A (strain H99 / ATCC 208821 / CBS 10515 / FGSC 9487) GN=CNAG_07373 PE=3 SV=1	J9VF80_CRYNH	CNAG_07373	255 kDa	0	0	0	0
Cytoplasmic protein OS=Cryptococcus neoformans var. grubii serotype A (strain H99 / ATCC 208821 / CBS 10515 / FGSC 9487) GN=CNAG_06144 PE=3 SV=1	J9W2K7_CRYNH	CNAG_06144	19 kDa	0	0	0	0
Triosephosphate isomerase OS=Cryptococcus neoformans var. grubii serotype A (strain H99 / ATCC 208821 / CBS 10515 / FGSC 9487) GN=CNAG_02035 PE=3 SV=1	J9VT31_CRYNH	CNAG_02035	27 kDa	0	0	0	0
Uncharacterized protein OS=Cryptococcus neoformans var. grubii serotype A (strain H99 / ATCC 208821 / CBS 10515 / FGSC 9487) GN=CNAG_04163 PE=4 SV=1	J9VRN7_CRYNH	CNAG_04163	102 kDa	0	0	0	0
Glutamine synthetase OS=Cryptococcus neoformans var. grubii serotype A (strain H99 / ATCC 208821 / CBS 10515 / FGSC 9487) GN=CNAG_00457 PE=3 SV=1	J9VJ14_CRYNH	CNAG_00457	40 kDa	0	0	0	0
Cytochrome b-c1 complex subunit Rieske, mitochondrial OS=Cryptococcus neoformans var. grubii serotype A (strain H99 / ATCC 208821 / CBS 10515 / FGSC 9487) GN=CNAG_02315 PE=4 SV=1	J9VM14_CRYNH	CNAG_02315	30 kDa	0	0	0	0
Acetyl-CoA carboxylase/biotin carboxylase OS=Cryptococcus neoformans var. grubii serotype A (strain H99 / ATCC 208821 / CBS 10515 / FGSC 9487) GN=CNAG_05759 PE=4 SV=2	J9VTZ1_CRYNH	CNAG_05759	248 kDa	0	0	0	0
KH domain-containing protein OS=Cryptococcus neoformans var. grubii serotype A (strain H99 / ATCC 208821 / CBS 10515 / FGSC 9487) GN=CNAG_04716 PE=4 SV=1	J9VST6_CRYNH	CNAG_04716	42 kDa	0	0	0	0
Cytochrome c peroxidase, mitochondrial OS=Cryptococcus neoformans var. grubii serotype A (strain H99 / ATCC 208821 / CBS 10515 / FGSC 9487) GN=CCP1 PE=3 SV=1	CCPR_CRYNH	CCP1	42 kDa	1	1	0.0345	1
Succinate--CoA ligase [ADP-forming] subunit alpha, mitochondrial OS=Cryptococcus neoformans var. grubii serotype A (strain H99 / ATCC 208821 / CBS 10515 / FGSC 9487) GN=CNAG_03375 PE=3 SV=1	J9VY09_CRYNH	CNAG_03375	35 kDa	0	0	0	0
Alcohol dehydrogenase (NADP ) OS=Cryptococcus neoformans var. grubii serotype A (strain H99 / ATCC 208821 / CBS 10515 / FGSC 9487) GN=CNAG_01896 PE=4 SV=1	J9VUF9_CRYNH	CNAG_01896	37 kDa	5	5	0.177	5
Oxidoreductase OS=Cryptococcus neoformans var. grubii serotype A (strain H99 / ATCC 208821 / CBS 10515 / FGSC 9487) GN=CNAG_03983 PE=4 SV=2	J9VH48_CRYNH	CNAG_03983	36 kDa	3	3	0.094	3
Multiprotein-bridging factor 1 OS=Cryptococcus neoformans var. grubii serotype A (strain H99 / ATCC 208821 / CBS 10515 / FGSC 9487) GN=CNAG_04637 PE=4 SV=1	J9VTJ3_CRYNH	CNAG_04637	16 kDa	0	0	0	0
Threonine synthase OS=Cryptococcus neoformans var. grubii serotype A (strain H99 / ATCC 208821 / CBS 10515 / FGSC 9487) GN=CNAG_03612 PE=4 SV=1	J9VI85_CRYNH	CNAG_03612	61 kDa	0	0	0	0
Acetylornithine aminotransferase OS=Cryptococcus neoformans var. grubii serotype A (strain H99 / ATCC 208821 / CBS 10515 / FGSC 9487) GN=CNAG_00622 PE=3 SV=1	J9VM27_CRYNH	CNAG_00622	50 kDa	0	0	0	0
Translation initiation factor 4B OS=Cryptococcus neoformans var. grubii serotype A (strain H99 / ATCC 208821 / CBS 10515 / FGSC 9487) GN=CNAG_06906 PE=4 SV=2	J9VI89_CRYNH	CNAG_06906	55 kDa	0	0	0	0
Cytochrome c oxidase subunit 5a OS=Cryptococcus neoformans var. grubii serotype A (strain H99 / ATCC 208821 / CBS 10515 / FGSC 9487) GN=CNAG_03861 PE=4 SV=1	J9VIW7_CRYNH	CNAG_03861	16 kDa	0	0	0	0
Clathrin light chain OS=Cryptococcus neoformans var. grubii serotype A (strain H99 / ATCC 208821 / CBS 10515 / FGSC 9487) GN=CNAG_04499 PE=3 SV=1	J9VSH3_CRYNH	CNAG_04499	31 kDa	0	0	0	0
Uncharacterized protein OS=Cryptococcus neoformans var. grubii serotype A (strain H99 / ATCC 208821 / CBS 10515 / FGSC 9487) GN=CNAG_00326 PE=4 SV=2	J9VLB3_CRYNH	CNAG_00326	54 kDa	0	0	0	0
F-type H-transporting ATPase subunit G OS=Cryptococcus neoformans var. grubii serotype A (strain H99 / ATCC 208821 / CBS 10515 / FGSC 9487) GN=CNAG_02762 PE=4 SV=1	J9VQH4_CRYNH	CNAG_02762	17 kDa	0	0	0	0
Adenylosuccinate lyase OS=Cryptococcus neoformans var. grubii serotype A (strain H99 / ATCC 208821 / CBS 10515 / FGSC 9487) GN=CNAG_03270 PE=1 SV=1	J9VSX1_CRYNH	CNAG_03270	54 kDa	0	0	0	0
Transketolase OS=Cryptococcus neoformans var. grubii serotype A (strain H99 / ATCC 208821 / CBS 10515 / FGSC 9487) GN=CNAG_03040 PE=4 SV=2	J9VM30_CRYNH	CNAG_03040	71 kDa	0	0	0	0
Uncharacterized protein OS=Cryptococcus neoformans var. grubii serotype A (strain H99 / ATCC 208821 / CBS 10515 / FGSC 9487) GN=CNAG_03416 PE=4 SV=2	J9VY51_CRYNH	CNAG_03416	18 kDa	0	0	0	0
Phosphoglycerate kinase OS=Cryptococcus neoformans var. grubii serotype A (strain H99 / ATCC 208821 / CBS 10515 / FGSC 9487) GN=CNAG_03358 PE=3 SV=1	J9VQN8_CRYNH	CNAG_03358	45 kDa	1	1	0.0264	1
NAD dependent epimerase/dehydratase OS=Cryptococcus neoformans var. grubii serotype A (strain H99 / ATCC 208821 / CBS 10515 / FGSC 9487) GN=CNAG_02673 PE=4 SV=1	J9VN50_CRYNH	CNAG_02673	39 kDa	0	0	0	0
Glucose-6-phosphate 1-dehydrogenase OS=Cryptococcus neoformans var. grubii serotype A (strain H99 / ATCC 208821 / CBS 10515 / FGSC 9487) GN=CNAG_03245 PE=3 SV=1	J9VSV4_CRYNH	CNAG_03245	57 kDa	0	0	0	0
Oxoglutarate dehydrogenase (Succinyl-transferring), E1 component OS=Cryptococcus neoformans var. grubii serotype A (strain H99 / ATCC 208821 / CBS 10515 / FGSC 9487) GN=CNAG_03674 PE=4 SV=1	J9VKN8_CRYNH	CNAG_03674	115 kDa	0	0	0	0
Uncharacterized protein OS=Cryptococcus neoformans var. grubii serotype A (strain H99 / ATCC 208821 / CBS 10515 / FGSC 9487) GN=CNAG_07965 PE=4 SV=1	T2BPA6_CRYNH	CNAG_07965	53 kDa	0	0	0	0
Uncharacterized protein OS=Cryptococcus neoformans var. grubii serotype A (strain H99 / ATCC 208821 / CBS 10515 / FGSC 9487) GN=CNAG_06864 PE=4 SV=1	J9VSD0_CRYNH (+1)	CNAG_06864	93 kDa	0	0	0	0
Elongation factor 1-beta OS=Cryptococcus neoformans var. grubii serotype A (strain H99 / ATCC 208821 / CBS 10515 / FGSC 9487) GN=CNAG_02714 PE=3 SV=1	J9VQK8_CRYNH	CNAG_02714	24 kDa	0	0	0	0
6-phosphogluconolactonase OS=Cryptococcus neoformans var. grubii serotype A (strain H99 / ATCC 208821 / CBS 10515 / FGSC 9487) GN=CNAG_02133 PE=4 SV=1	J9VQJ2_CRYNH	CNAG_02133	34 kDa	1	1	0.0291	1
Sec14 cytosolic factor OS=Cryptococcus neoformans var. grubii serotype A (strain H99 / ATCC 208821 / CBS 10515 / FGSC 9487) GN=CNAG_03153 PE=4 SV=1	J9VUW7_CRYNH (+1)	CNAG_03153	28 kDa	0	0	0	0
Lysine--tRNA ligase OS=Cryptococcus neoformans var. grubii serotype A (strain H99 / ATCC 208821 / CBS 10515 / FGSC 9487) GN=CNAG_04179 PE=3 SV=2	J9VU49_CRYNH	CNAG_04179	71 kDa	0	0	0	0
Uncharacterized protein OS=Cryptococcus neoformans var. grubii serotype A (strain H99 / ATCC 208821 / CBS 10515 / FGSC 9487) GN=CNAG_00091 PE=4 SV=1	J9VDW3_CRYNH	CNAG_00091	53 kDa	4	4	0.0712	3
Uncharacterized protein OS=Cryptococcus neoformans var. grubii serotype A (strain H99 / ATCC 208821 / CBS 10515 / FGSC 9487) GN=CNAG_02994 PE=4 SV=2	J9VHM5_CRYNH	CNAG_02994	73 kDa	1	1	0.0162	1
Large subunit ribosomal protein L22e OS=Cryptococcus neoformans var. grubii serotype A (strain H99 / ATCC 208821 / CBS 10515 / FGSC 9487) GN=CNAG_06811 PE=4 SV=1	J9VK98_CRYNH	CNAG_06811	14 kDa	1	1	0.0635	1
Nuclear pore complex protein Nup155 OS=Cryptococcus neoformans var. grubii serotype A (strain H99 / ATCC 208821 / CBS 10515 / FGSC 9487) GN=CNAG_01000 PE=4 SV=2	J9VKY8_CRYNH	CNAG_01000	146 kDa	6	5	0.0482	5
Eukaryotic translation initiation factor 5A OS=Cryptococcus neoformans var. grubii serotype A (strain H99 / ATCC 208821 / CBS 10515 / FGSC 9487) GN=CNAG_01428 PE=3 SV=1	J9VQ24_CRYNH	CNAG_01428	17 kDa	0	0	0	0
Uncharacterized protein OS=Cryptococcus neoformans var. grubii serotype A (strain H99 / ATCC 208821 / CBS 10515 / FGSC 9487) GN=CNAG_03142 PE=4 SV=1	J9VQ34_CRYNH	CNAG_03142	15 kDa	2	2	0.182	2
Uncharacterized protein OS=Cryptococcus neoformans var. grubii serotype A (strain H99 / ATCC 208821 / CBS 10515 / FGSC 9487) GN=CNAG_05683 PE=4 SV=1	J9VRI4_CRYNH	CNAG_05683	13 kDa	4	3	0.264	3
TTK protein kinase OS=Cryptococcus neoformans var. grubii serotype A (strain H99 / ATCC 208821 / CBS 10515 / FGSC 9487) GN=CNAG_06697 PE=4 SV=2	J9VTR6_CRYNH (+1)	CNAG_06697	92 kDa	0	0	0	0
Uncharacterized protein OS=Cryptococcus neoformans var. grubii serotype A (strain H99 / ATCC 208821 / CBS 10515 / FGSC 9487) GN=CNAG_06109 PE=4 SV=1	J9W049_CRYNH (+1)	CNAG_06109	42 kDa	2	2	0.0773	2
Pyruvate kinase OS=Cryptococcus neoformans var. grubii serotype A (strain H99 / ATCC 208821 / CBS 10515 / FGSC 9487) GN=CNAG_01820 PE=3 SV=1	T2BNJ3_CRYNH	CNAG_01820	57 kDa	0	0	0	0
2-oxoglutarate dehydrogenase E2 component (Dihydrolipoamide succinyltransferase) OS=Cryptococcus neoformans var. grubii serotype A (strain H99 / ATCC 208821 / CBS 10515 / FGSC 9487) GN=CNAG_03596 PE=4 SV=1	J9VKF8_CRYNH	CNAG_03596	49 kDa	0	0	0	0
Inorganic phosphate transporter pho88 OS=Cryptococcus neoformans var. grubii serotype A (strain H99 / ATCC 208821 / CBS 10515 / FGSC 9487) GN=CNAG_02761 PE=4 SV=1	J9VKI7_CRYNH	CNAG_02761	21 kDa	0	0	0	0
Adenosylhomocysteinase OS=Cryptococcus neoformans var. grubii serotype A (strain H99 / ATCC 208821 / CBS 10515 / FGSC 9487) GN=CNAG_00886 PE=3 SV=2	J9VRJ9_CRYNH	CNAG_00886	47 kDa	3	3	0.0812	3
Nascent polypeptide-associated complex subunit beta OS=Cryptococcus neoformans var. grubii serotype A (strain H99 / ATCC 208821 / CBS 10515 / FGSC 9487) GN=CNAG_05437 PE=3 SV=1	J9W3S6_CRYNH	CNAG_05437	19 kDa	2	2	0.16	2
ATP synthase subunit d, mitochondrial OS=Cryptococcus neoformans var. grubii serotype A (strain H99 / ATCC 208821 / CBS 10515 / FGSC 9487) GN=CNAG_07487 PE=3 SV=1	J9VLM0_CRYNH	CNAG_07487	19 kDa	0	0	0	0
Actin lateral binding protein OS=Cryptococcus neoformans var. grubii serotype A (strain H99 / ATCC 208821 / CBS 10515 / FGSC 9487) GN=CNAG_05701 PE=4 SV=2	J9VTU7_CRYNH	CNAG_05701	19 kDa	0	0	0	0
Uncharacterized protein OS=Cryptococcus neoformans var. grubii serotype A (strain H99 / ATCC 208821 / CBS 10515 / FGSC 9487) GN=CNAG_06075 PE=4 SV=1	J9W025_CRYNH	CNAG_06075	15 kDa	2	2	0.207	2
Uncharacterized protein OS=Cryptococcus neoformans var. grubii serotype A (strain H99 / ATCC 208821 / CBS 10515 / FGSC 9487) GN=CNAG_01052 PE=4 SV=2	J9VTP9_CRYNH	CNAG_01052	39 kDa	0	0	0	0
Nucleosome assembly protein 1-like 1 OS=Cryptococcus neoformans var. grubii serotype A (strain H99 / ATCC 208821 / CBS 10515 / FGSC 9487) GN=CNAG_02091 PE=3 SV=1	J9VML6_CRYNH	CNAG_02091	45 kDa	0	0	0	0
Stress-induced-phosphoprotein 1 OS=Cryptococcus neoformans var. grubii serotype A (strain H99 / ATCC 208821 / CBS 10515 / FGSC 9487) GN=CNAG_00100 PE=4 SV=1	J9VD75_CRYNH	CNAG_00100	65 kDa	0	0	0	0
Uncharacterized protein OS=Cryptococcus neoformans var. grubii serotype A (strain H99 / ATCC 208821 / CBS 10515 / FGSC 9487) GN=CNAG_00139 PE=4 SV=1	J9VG04_CRYNH	CNAG_00139	31 kDa	1	1	0.0632	1
Obg-like ATPase 1 OS=Cryptococcus neoformans var. grubii serotype A (strain H99 / ATCC 208821 / CBS 10515 / FGSC 9487) GN=CNAG_02880 PE=3 SV=1	J9VK44_CRYNH	CNAG_02880	50 kDa	0	0	0	0
Superoxide dismutase [Cu-Zn] OS=Cryptococcus neoformans var. grubii serotype A (strain H99 / ATCC 208821 / CBS 10515 / FGSC 9487) GN=CNAG_01019 PE=3 SV=1	J9VLJ9_CRYNH	CNAG_01019	16 kDa	3	3	0.149	2
Uncharacterized protein OS=Cryptococcus neoformans var. grubii serotype A (strain H99 / ATCC 208821 / CBS 10515 / FGSC 9487) GN=CNAG_07740 PE=4 SV=1	J9VQI2_CRYNH	CNAG_07740	29 kDa	0	0	0	0
Acetyltransferase component of pyruvate dehydrogenase complex OS=Cryptococcus neoformans var. grubii serotype A (strain H99 / ATCC 208821 / CBS 10515 / FGSC 9487) GN=CNAG_01120 PE=3 SV=1	J9VNN1_CRYNH	CNAG_01120	51 kDa	0	0	0	0
Large subunit ribosomal protein L7/L12 OS=Cryptococcus neoformans var. grubii serotype A (strain H99 / ATCC 208821 / CBS 10515 / FGSC 9487) GN=CNAG_05980 PE=3 SV=2	J9VSB4_CRYNH	CNAG_05980	19 kDa	0	0	0	0
Ubiquitin-conjugating enzyme E2 35 OS=Cryptococcus neoformans var. grubii serotype A (strain H99 / ATCC 208821 / CBS 10515 / FGSC 9487) GN=CNAG_02148 PE=3 SV=2	J9VMG3_CRYNH	CNAG_02148	17 kDa	1	1	0.0946	1
Adenylate kinase OS=Cryptococcus neoformans var. grubii serotype A (strain H99 / ATCC 208821 / CBS 10515 / FGSC 9487) GN=ADK1 PE=3 SV=1	J9VVB2_CRYNH	ADK1	29 kDa	0	0	0	0
DNA-binding protein OS=Cryptococcus neoformans var. grubii serotype A (strain H99 / ATCC 208821 / CBS 10515 / FGSC 9487) GN=CNAG_00935 PE=4 SV=1	J9VRE8_CRYNH	CNAG_00935	42 kDa	0	0	0	0
Fatty acid synthase subunit beta, fungi type OS=Cryptococcus neoformans var. grubii serotype A (strain H99 / ATCC 208821 / CBS 10515 / FGSC 9487) GN=CNAG_02099 PE=4 SV=1	J9VVH4_CRYNH	CNAG_02099	275 kDa	0	0	0	0
Allergen OS=Cryptococcus neoformans var. grubii serotype A (strain H99 / ATCC 208821 / CBS 10515 / FGSC 9487) GN=CNAG_06220 PE=4 SV=1	J9VW33_CRYNH	CNAG_06220	27 kDa	0	0	0	0
Endoribonuclease L-PSP OS=Cryptococcus neoformans var. grubii serotype A (strain H99 / ATCC 208821 / CBS 10515 / FGSC 9487) GN=CNAG_04066 PE=4 SV=2	J9VJH1_CRYNH	CNAG_04066	16 kDa	0	0	0	0
Uncharacterized protein OS=Cryptococcus neoformans var. grubii serotype A (strain H99 / ATCC 208821 / CBS 10515 / FGSC 9487) GN=CNAG_04327 PE=4 SV=1	J9VS18_CRYNH	CNAG_04327	138 kDa	0	0	0	0
NAD-specific glutamate dehydrogenase OS=Cryptococcus neoformans var. grubii serotype A (strain H99 / ATCC 208821 / CBS 10515 / FGSC 9487) GN=CNAG_00879 PE=3 SV=1	J9VU39_CRYNH	CNAG_00879	118 kDa	0	0	0	0
Aldose reductase OS=Cryptococcus neoformans var. grubii serotype A (strain H99 / ATCC 208821 / CBS 10515 / FGSC 9487) GN=CNAG_02722 PE=4 SV=1	J9VHS0_CRYNH	CNAG_02722	35 kDa	0	0	0	0
Het-c2 protein OS=Cryptococcus neoformans var. grubii serotype A (strain H99 / ATCC 208821 / CBS 10515 / FGSC 9487) GN=CNAG_01958 PE=4 SV=1	J9VV67_CRYNH	CNAG_01958	23 kDa	0	0	0	0
NADPH2 dehydrogenase OS=Cryptococcus neoformans var. grubii serotype A (strain H99 / ATCC 208821 / CBS 10515 / FGSC 9487) GN=CNAG_04313 PE=4 SV=2	J9VWQ9_CRYNH	CNAG_04313	44 kDa	0	0	0	0
Ubiquitin-activating enzyme E1 OS=Cryptococcus neoformans var. grubii serotype A (strain H99 / ATCC 208821 / CBS 10515 / FGSC 9487) GN=CNAG_00136 PE=4 SV=1	J9VE11_CRYNH	CNAG_00136	112 kDa	0	0	0	0
Inosine-5'-monophosphate dehydrogenase OS=Cryptococcus neoformans var. grubii serotype A (strain H99 / ATCC 208821 / CBS 10515 / FGSC 9487) GN=CNAG_00441 PE=3 SV=1	J9VET5_CRYNH	CNAG_00441	58 kDa	0	0	0	0
Cofilin OS=Cryptococcus neoformans var. grubii serotype A (strain H99 / ATCC 208821 / CBS 10515 / FGSC 9487) GN=CNAG_02991 PE=3 SV=1	J9VJU4_CRYNH	CNAG_02991	16 kDa	0	0	0	0
Phospho-2-dehydro-3-deoxyheptonate aldolase OS=Cryptococcus neoformans var. grubii serotype A (strain H99 / ATCC 208821 / CBS 10515 / FGSC 9487) GN=CNAG_01400 PE=3 SV=1	J9VJU9_CRYNH	CNAG_01400	42 kDa	1	1	0.0204	1
Fructose-1,6-bisphosphatase I OS=Cryptococcus neoformans var. grubii serotype A (strain H99 / ATCC 208821 / CBS 10515 / FGSC 9487) GN=CNAG_00057 PE=3 SV=1	J9VKH0_CRYNH	CNAG_00057	38 kDa	0	0	0	0
Cell division control protein OS=Cryptococcus neoformans var. grubii serotype A (strain H99 / ATCC 208821 / CBS 10515 / FGSC 9487) GN=CNAG_07756 PE=4 SV=2	J9VTV4_CRYNH	CNAG_07756	57 kDa	1	1	0.0267	1
Nucleoside-diphosphate kinase OS=Cryptococcus neoformans var. grubii serotype A (strain H99 / ATCC 208821 / CBS 10515 / FGSC 9487) GN=CNAG_04577 PE=3 SV=1	J9W0Q9_CRYNH	CNAG_04577	24 kDa	0	0	0	0
Cellular nucleic acid-binding protein OS=Cryptococcus neoformans var. grubii serotype A (strain H99 / ATCC 208821 / CBS 10515 / FGSC 9487) GN=CNAG_02338 PE=4 SV=1	J9VQ17_CRYNH	CNAG_02338	20 kDa	0	0	0	0
3-isopropylmalate dehydrogenase OS=Cryptococcus neoformans var. grubii serotype A (strain H99 / ATCC 208821 / CBS 10515 / FGSC 9487) GN=CNAG_00450 PE=3 SV=1	J9VE48_CRYNH	CNAG_00450	40 kDa	0	0	0	0
Uncharacterized protein OS=Cryptococcus neoformans var. grubii serotype A (strain H99 / ATCC 208821 / CBS 10515 / FGSC 9487) GN=CNAG_03815 PE=4 SV=1	J9VIS6_CRYNH	CNAG_03815	41 kDa	3	3	0.105	3
Glucose-6-phosphate isomerase OS=Cryptococcus neoformans var. grubii serotype A (strain H99 / ATCC 208821 / CBS 10515 / FGSC 9487) GN=CNAG_03916 PE=3 SV=1	J9VJ43_CRYNH	CNAG_03916	62 kDa	0	0	0	0
Malate dehydrogenase, NAD-dependent OS=Cryptococcus neoformans var. grubii serotype A (strain H99 / ATCC 208821 / CBS 10515 / FGSC 9487) GN=CNAG_03266 PE=3 SV=2	J9VPV1_CRYNH	CNAG_03266	35 kDa	1	1	0.0298	1
Lactoylglutathione lyase OS=Cryptococcus neoformans var. grubii serotype A (strain H99 / ATCC 208821 / CBS 10515 / FGSC 9487) GN=CNAG_04219 PE=3 SV=2	J9VU85_CRYNH (+1)	CNAG_04219	22 kDa	1	1	0.0579	1
Aspartate aminotransferase OS=Cryptococcus neoformans var. grubii serotype A (strain H99 / ATCC 208821 / CBS 10515 / FGSC 9487) GN=CNAG_06088 PE=4 SV=2	J9W2G0_CRYNH	CNAG_06088	48 kDa	0	0	0	0
Thioredoxin reductase OS=Cryptococcus neoformans var. grubii serotype A (strain H99 / ATCC 208821 / CBS 10515 / FGSC 9487) GN=CNAG_05847 PE=3 SV=1	J9VRX9_CRYNH	CNAG_05847	40 kDa	0	0	0	0
Hsp71-like protein OS=Cryptococcus neoformans var. grubii serotype A (strain H99 / ATCC 208821 / CBS 10515 / FGSC 9487) GN=CNAG_01404 PE=3 SV=1	J9VKG0_CRYNH	CNAG_01404	64 kDa	0	0	0	0
Glutamate carboxypeptidase OS=Cryptococcus neoformans var. grubii serotype A (strain H99 / ATCC 208821 / CBS 10515 / FGSC 9487) GN=CNAG_00176 PE=4 SV=1	J9VDE9_CRYNH (+1)	CNAG_00176	52 kDa	0	0	0	0
Uncharacterized protein OS=Cryptococcus neoformans var. grubii serotype A (strain H99 / ATCC 208821 / CBS 10515 / FGSC 9487) GN=CNAG_03677 PE=4 SV=1	J9VFP1_CRYNH	CNAG_03677	27 kDa	0	0	0	0
Uncharacterized protein OS=Cryptococcus neoformans var. grubii serotype A (strain H99 / ATCC 208821 / CBS 10515 / FGSC 9487) GN=CNAG_01446 PE=4 SV=1	J9VJQ8_CRYNH	CNAG_01446	7 kDa	1	1	0.2	1
Glutaredoxin OS=Cryptococcus neoformans var. grubii serotype A (strain H99 / ATCC 208821 / CBS 10515 / FGSC 9487) GN=CNAG_01005 PE=4 SV=2	J9VKY5_CRYNH	CNAG_01005	16 kDa	1	1	0.0685	1
Acetyl-CoA C-acetyltransferase OS=Cryptococcus neoformans var. grubii serotype A (strain H99 / ATCC 208821 / CBS 10515 / FGSC 9487) GN=CNAG_02918 PE=3 SV=1	J9VME3_CRYNH	CNAG_02918	42 kDa	0	0	0	0
Aldose reductase OS=Cryptococcus neoformans var. grubii serotype A (strain H99 / ATCC 208821 / CBS 10515 / FGSC 9487) GN=CNAG_05521 PE=4 SV=2	J9VWX4_CRYNH	CNAG_05521	33 kDa	0	0	0	0
Phosphoserine transaminase OS=Cryptococcus neoformans var. grubii serotype A (strain H99 / ATCC 208821 / CBS 10515 / FGSC 9487) GN=CNAG_05398 PE=3 SV=1	J9VZE5_CRYNH	CNAG_05398	45 kDa	0	0	0	0
Uncharacterized protein OS=Cryptococcus neoformans var. grubii serotype A (strain H99 / ATCC 208821 / CBS 10515 / FGSC 9487) GN=CNAG_02760 PE=4 SV=2	J9VHP6_CRYNH	CNAG_02760	63 kDa	1	1	0.0266	1
F-type H-transporting ATPase subunit H OS=Cryptococcus neoformans var. grubii serotype A (strain H99 / ATCC 208821 / CBS 10515 / FGSC 9487) GN=CNAG_00990 PE=4 SV=1	J9VL03_CRYNH	CNAG_00990	13 kDa	0	0	0	0
Uncharacterized protein OS=Cryptococcus neoformans var. grubii serotype A (strain H99 / ATCC 208821 / CBS 10515 / FGSC 9487) GN=CNAG_00894 PE=4 SV=1	J9VP74_CRYNH	CNAG_00894	8 kDa	1	1	0.0959	1
Uncharacterized protein OS=Cryptococcus neoformans var. grubii serotype A (strain H99 / ATCC 208821 / CBS 10515 / FGSC 9487) GN=CNAG_03038 PE=4 SV=1	J9VJQ0_CRYNH	CNAG_03038	29 kDa	0	0	0	0
Glutathione peroxidase OS=Cryptococcus neoformans var. grubii serotype A (strain H99 / ATCC 208821 / CBS 10515 / FGSC 9487) GN=CNAG_06287 PE=3 SV=1	J9VVN8_CRYNH	CNAG_06287	17 kDa	0	0	0	0
Nuclear segregation protein Bfr1 OS=Cryptococcus neoformans var. grubii serotype A (strain H99 / ATCC 208821 / CBS 10515 / FGSC 9487) GN=CNAG_02404 PE=4 SV=1	J9VS64_CRYNH	CNAG_02404	61 kDa	0	0	0	0
Large subunit ribosomal protein L31e OS=Cryptococcus neoformans var. grubii serotype A (strain H99 / ATCC 208821 / CBS 10515 / FGSC 9487) GN=CNAG_00703 PE=4 SV=1	J9VFG4_CRYNH	CNAG_00703	14 kDa	0	0	0	0
Cyanate hydratase OS=Cryptococcus neoformans var. grubii serotype A (strain H99 / ATCC 208821 / CBS 10515 / FGSC 9487) GN=cyn1 PE=3 SV=1	J9VK01_CRYNH	cyn1	21 kDa	0	0	0	0
Uncharacterized protein OS=Cryptococcus neoformans var. grubii serotype A (strain H99 / ATCC 208821 / CBS 10515 / FGSC 9487) GN=CNAG_03058 PE=4 SV=1	J9VGW0_CRYNH	CNAG_03058	12 kDa	0	0	0	0
Adenylosuccinate synthetase OS=Cryptococcus neoformans var. grubii serotype A (strain H99 / ATCC 208821 / CBS 10515 / FGSC 9487) GN=CNAG_02858 PE=1 SV=1	J9VI09_CRYNH	CNAG_02858	47 kDa	1	1	0.0256	1
Uncharacterized protein OS=Cryptococcus neoformans var. grubii serotype A (strain H99 / ATCC 208821 / CBS 10515 / FGSC 9487) GN=CNAG_03007 PE=4 SV=1	J9VPP8_CRYNH	CNAG_03007	12 kDa	0	0	0	0
Mitochondrial import inner membrane translocase subunit TIM9 OS=Cryptococcus neoformans var. grubii serotype A (strain H99 / ATCC 208821 / CBS 10515 / FGSC 9487) GN=CNAG_00019 PE=3 SV=1	J9VD06_CRYNH	CNAG_00019	10 kDa	0	0	0	0
Peptidyl-prolyl cis-trans isomerase OS=Cryptococcus neoformans var. grubii serotype A (strain H99 / ATCC 208821 / CBS 10515 / FGSC 9487) GN=CNAG_03486 PE=3 SV=2	J9VTG3_CRYNH	CNAG_03486	25 kDa	0	0	0	0
Dihydroxy-acid dehydratase OS=Cryptococcus neoformans var. grubii serotype A (strain H99 / ATCC 208821 / CBS 10515 / FGSC 9487) GN=CNAG_05497 PE=3 SV=1	J9VWV5_CRYNH	CNAG_05497	63 kDa	0	0	0	0
Acetolactate synthase, small subunit OS=Cryptococcus neoformans var. grubii serotype A (strain H99 / ATCC 208821 / CBS 10515 / FGSC 9487) GN=CNAG_06421 PE=4 SV=1	J9W108_CRYNH	CNAG_06421	39 kDa	1	1	0.0336	1
Uncharacterized protein OS=Cryptococcus neoformans var. grubii serotype A (strain H99 / ATCC 208821 / CBS 10515 / FGSC 9487) GN=CNAG_03098 PE=4 SV=1	J9VPA6_CRYNH	CNAG_03098	18 kDa	0	0	0	0
Nascent polypeptide-associated complex subunit alpha OS=Cryptococcus neoformans var. grubii serotype A (strain H99 / ATCC 208821 / CBS 10515 / FGSC 9487) GN=CNAG_04985 PE=4 SV=1	J9VRA3_CRYNH	CNAG_04985	20 kDa	0	0	0	0
Cytoplasmic protein OS=Cryptococcus neoformans var. grubii serotype A (strain H99 / ATCC 208821 / CBS 10515 / FGSC 9487) GN=CNAG_00605 PE=4 SV=1	J9VM12_CRYNH	CNAG_00605	38 kDa	0	0	0	0
Ubiquitin-conjugating enzyme E2 OS=Cryptococcus neoformans var. grubii serotype A (strain H99 / ATCC 208821 / CBS 10515 / FGSC 9487) GN=CNAG_05886 PE=3 SV=1	J9VS15_CRYNH	CNAG_05886	17 kDa	0	0	0	0
V-type proton ATPase subunit G OS=Cryptococcus neoformans var. grubii serotype A (strain H99 / ATCC 208821 / CBS 10515 / FGSC 9487) GN=CNAG_05788 PE=3 SV=2	J9VNR0_CRYNH	CNAG_05788	13 kDa	0	0	0	0
Malic enzyme OS=Cryptococcus neoformans var. grubii serotype A (strain H99 / ATCC 208821 / CBS 10515 / FGSC 9487) GN=CNAG_06638 PE=3 SV=1	J9VNX0_CRYNH	CNAG_06638	69 kDa	0	0	0	0
Rho GDP-dissociation inhibitor OS=Cryptococcus neoformans var. grubii serotype A (strain H99 / ATCC 208821 / CBS 10515 / FGSC 9487) GN=CNAG_03316 PE=4 SV=1	J9VPZ7_CRYNH	CNAG_03316	22 kDa	0	0	0	0
Pyruvate carboxylase OS=Cryptococcus neoformans var. grubii serotype A (strain H99 / ATCC 208821 / CBS 10515 / FGSC 9487) GN=CNAG_05907 PE=4 SV=2	J9VP17_CRYNH	CNAG_05907	132 kDa	0	0	0	0
Arginine-tRNA ligase OS=Cryptococcus neoformans var. grubii serotype A (strain H99 / ATCC 208821 / CBS 10515 / FGSC 9487) GN=CNAG_03457 PE=3 SV=1	J9VQC3_CRYNH	CNAG_03457	70 kDa	0	0	0	0
Benzodiazapine receptor OS=Cryptococcus neoformans var. grubii serotype A (strain H99 / ATCC 208821 / CBS 10515 / FGSC 9487) GN=CNAG_06453 PE=4 SV=1	J9VW34_CRYNH	CNAG_06453	19 kDa	0	0	0	0
Homeobox protein cut-like OS=Cryptococcus neoformans var. grubii serotype A (strain H99 / ATCC 208821 / CBS 10515 / FGSC 9487) GN=CNAG_04207 PE=4 SV=1	J9VZ01_CRYNH	CNAG_04207	76 kDa	0	0	0	0
NADH dehydrogenase (Ubiquinone) 1 alpha subcomplex 4 OS=Cryptococcus neoformans var. grubii serotype A (strain H99 / ATCC 208821 / CBS 10515 / FGSC 9487) GN=CNAG_00149 PE=4 SV=1	J9VG15_CRYNH	CNAG_00149	11 kDa	1	1	0.086	1
Uncharacterized protein OS=Cryptococcus neoformans var. grubii serotype A (strain H99 / ATCC 208821 / CBS 10515 / FGSC 9487) GN=CNAG_03143 PE=4 SV=1	J9VUT1_CRYNH	CNAG_03143	9 kDa	0	0	0	0
Uncharacterized protein OS=Cryptococcus neoformans var. grubii serotype A (strain H99 / ATCC 208821 / CBS 10515 / FGSC 9487) GN=CNAG_03667 PE=4 SV=2	J9VFN3_CRYNH	CNAG_03667	15 kDa	0	0	0	0
MICOS complex subunit OS=Cryptococcus neoformans var. grubii serotype A (strain H99 / ATCC 208821 / CBS 10515 / FGSC 9487) GN=CNAG_07352 PE=4 SV=1	J9VDW0_CRYNH	CNAG_07352	32 kDa	0	0	0	0
Uncharacterized protein OS=Cryptococcus neoformans var. grubii serotype A (strain H99 / ATCC 208821 / CBS 10515 / FGSC 9487) GN=CNAG_05530 PE=4 SV=1	J9VZU1_CRYNH	CNAG_05530	19 kDa	0	0	0	0
Septum formation protein Maf OS=Cryptococcus neoformans var. grubii serotype A (strain H99 / ATCC 208821 / CBS 10515 / FGSC 9487) GN=CNAG_05568 PE=4 SV=2	J9W443_CRYNH	CNAG_05568	27 kDa	0	0	0	0
F-type H-transporting ATPase subunit delta OS=Cryptococcus neoformans var. grubii serotype A (strain H99 / ATCC 208821 / CBS 10515 / FGSC 9487) GN=CNAG_06767 PE=3 SV=2	J9VG09_CRYNH	CNAG_06767	18 kDa	0	0	0	0
Isocitrate dehydrogenase [NADP] OS=Cryptococcus neoformans var. grubii serotype A (strain H99 / ATCC 208821 / CBS 10515 / FGSC 9487) GN=CNAG_03920 PE=3 SV=2	J9VP27_CRYNH	CNAG_03920	51 kDa	0	0	0	0
Endoplasmic reticulum protein OS=Cryptococcus neoformans var. grubii serotype A (strain H99 / ATCC 208821 / CBS 10515 / FGSC 9487) GN=CNAG_02891 PE=4 SV=1	J9VQ22_CRYNH	CNAG_02891	20 kDa	1	1	0.0618	1
Presequence translocated-associated motor subunit PAM17, mitochondrial OS=Cryptococcus neoformans var. grubii serotype A (strain H99 / ATCC 208821 / CBS 10515 / FGSC 9487) GN=CNAG_07720 PE=4 SV=1	J9VV41_CRYNH	CNAG_07720	24 kDa	0	0	0	0
DUTP pyrophosphatase OS=Cryptococcus neoformans var. grubii serotype A (strain H99 / ATCC 208821 / CBS 10515 / FGSC 9487) GN=CNAG_06141 PE=4 SV=1	J9VV69_CRYNH	CNAG_06141	19 kDa	0	0	0	0
Uncharacterized protein OS=Cryptococcus neoformans var. grubii serotype A (strain H99 / ATCC 208821 / CBS 10515 / FGSC 9487) GN=CNAG_04284 PE=4 SV=1	J9VZ55_CRYNH	CNAG_04284	48 kDa	0	0	0	0
Orotate phosphoribosyltransferase OS=Cryptococcus neoformans var. grubii serotype A (strain H99 / ATCC 208821 / CBS 10515 / FGSC 9487) GN=URA5 PE=3 SV=1	PYRE_CRYNH	URA5	24 kDa	0	0	0	0
Uncharacterized protein OS=Cryptococcus neoformans var. grubii serotype A (strain H99 / ATCC 208821 / CBS 10515 / FGSC 9487) GN=CNAG_05638 PE=4 SV=1	J9W219_CRYNH	CNAG_05638	26 kDa	0	0	0	0
Protein SYM1 OS=Cryptococcus neoformans var. grubii serotype A (strain H99 / ATCC 208821 / CBS 10515 / FGSC 9487) GN=CNAG_00707 PE=3 SV=2	J9VER3_CRYNH	CNAG_00707	21 kDa	0	0	0	0
E3 ubiquitin ligase complex SCF subunit sconC OS=Cryptococcus neoformans var. grubii serotype A (strain H99 / ATCC 208821 / CBS 10515 / FGSC 9487) GN=CNAG_00829 PE=3 SV=1	J9VMR1_CRYNH	CNAG_00829	19 kDa	0	0	0	0
Uncharacterized protein OS=Cryptococcus neoformans var. grubii serotype A (strain H99 / ATCC 208821 / CBS 10515 / FGSC 9487) GN=CNAG_02335 PE=4 SV=1	J9VSC0_CRYNH	CNAG_02335	58 kDa	0	0	0	0
Cell division control protein 42 OS=Cryptococcus neoformans var. grubii serotype A (strain H99 / ATCC 208821 / CBS 10515 / FGSC 9487) GN=CNAG_05968 PE=3 SV=1	J9VUJ0_CRYNH	CNAG_05968	22 kDa	0	0	0	0
Tryptophan-tRNA ligase OS=Cryptococcus neoformans var. grubii serotype A (strain H99 / ATCC 208821 / CBS 10515 / FGSC 9487) GN=CNAG_04604 PE=4 SV=2	J9VW18_CRYNH	CNAG_04604	71 kDa	0	0	0	0
Phospho-2-dehydro-3-deoxyheptonate aldolase OS=Cryptococcus neoformans var. grubii serotype A (strain H99 / ATCC 208821 / CBS 10515 / FGSC 9487) GN=CNAG_04951 PE=3 SV=1	J9VIE2_CRYNH	CNAG_04951	40 kDa	0	0	0	0
Inosine triphosphate pyrophosphatase OS=Cryptococcus neoformans var. grubii serotype A (strain H99 / ATCC 208821 / CBS 10515 / FGSC 9487) GN=CNAG_00316 PE=3 SV=1	J9VGJ7_CRYNH	CNAG_00316	20 kDa	0	0	0	0
DNA polymerase epsilon p12 subunit OS=Cryptococcus neoformans var. grubii serotype A (strain H99 / ATCC 208821 / CBS 10515 / FGSC 9487) GN=CNAG_03203 PE=4 SV=2	J9VXM1_CRYNH	CNAG_03203	31 kDa	0	0	0	0
ATP phosphoribosyltransferase OS=Cryptococcus neoformans var. grubii serotype A (strain H99 / ATCC 208821 / CBS 10515 / FGSC 9487) GN=CNAG_01021 PE=3 SV=1	J9VNW4_CRYNH	CNAG_01021	37 kDa	0	0	0	0
6,7-dimethyl-8-ribityllumazine synthase OS=Cryptococcus neoformans var. grubii serotype A (strain H99 / ATCC 208821 / CBS 10515 / FGSC 9487) GN=CNAG_05712 PE=3 SV=1	J9VTV6_CRYNH	CNAG_05712	23 kDa	0	0	0	0
Uncharacterized protein OS=Cryptococcus neoformans var. grubii serotype A (strain H99 / ATCC 208821 / CBS 10515 / FGSC 9487) GN=CNAG_01060 PE=4 SV=1	J9VNT0_CRYNH	CNAG_01060	30 kDa	0	0	0	0
Survival factor 1 OS=Cryptococcus neoformans var. grubii serotype A (strain H99 / ATCC 208821 / CBS 10515 / FGSC 9487) GN=CNAG_00356 PE=4 SV=1	J9VGM7_CRYNH	CNAG_00356	46 kDa	0	0	0	0
Farnesyl diphosphate synthase OS=Cryptococcus neoformans var. grubii serotype A (strain H99 / ATCC 208821 / CBS 10515 / FGSC 9487) GN=CNAG_02084 PE=3 SV=2	J9VSY8_CRYNH	CNAG_02084	43 kDa	0	0	0	0
Uncharacterized protein OS=Cryptococcus neoformans var. grubii serotype A (strain H99 / ATCC 208821 / CBS 10515 / FGSC 9487) GN=CNAG_06511 PE=4 SV=2	J9VZ56_CRYNH	CNAG_06511	31 kDa	0	0	0	0
Adenosine kinase OS=Cryptococcus neoformans var. grubii serotype A (strain H99 / ATCC 208821 / CBS 10515 / FGSC 9487) GN=CNAG_06489 PE=4 SV=1	J9W3F0_CRYNH	CNAG_06489	37 kDa	0	0	0	0
Uncharacterized protein OS=Cryptococcus neoformans var. grubii serotype A (strain H99 / ATCC 208821 / CBS 10515 / FGSC 9487) GN=CNAG_05339 PE=4 SV=2	J9VWX2_CRYNH	CNAG_05339	19 kDa	0	0	0	0
Uncharacterized protein OS=Cryptococcus neoformans var. grubii serotype A (strain H99 / ATCC 208821 / CBS 10515 / FGSC 9487) GN=CNAG_03705 PE=4 SV=1	J9VND1_CRYNH	CNAG_03705	25 kDa	0	0	0	0
Translation initiation factor eIF-1A OS=Cryptococcus neoformans var. grubii serotype A (strain H99 / ATCC 208821 / CBS 10515 / FGSC 9487) GN=CNAG_05455 PE=3 SV=2	J9W3W9_CRYNH	CNAG_05455	16 kDa	0	0	0	0

## Sheet: CENP-C
Supplementary Data 2
Database Name: cRAP; Uniprot_Proteome_C.neoformans.H99
Search Engine: Mascot
Version: Mascot in Proteome Discoverer 2.1.1.21
Bait: CENP-CMif2-3xFLAG
Fragment Tolerance: 0.80 Da (Monoisotopic)
Parent Tolerance: 10.0 PPM (Monoisotopic)
Fixed Modifications: +57 on C (Carbamidomethyl)
Variable Modifications: +16 on M (Oxidation), +42 on Peptide N-Terminal (Acetyl)
Database: cRAP; Uniprot_Proteome_C.neoformans.H99 (unknown version, 0 entries)
Digestion Enzyme: Trypsin
Max Missed Cleavages: 2
Description	Accession Number	Alternate ID	Molecular Weight	Total Spectrum Count	Total Unique Spectrum Count	Percent Coverage	Total Unique Peptide Count
Kinetochore protein Mis13/DSN1 OS=Cryptococcus neoformans var. grubii serotype A (strain H99 / ATCC 208821 / CBS 10515 / FGSC 9487) GN=CNAG_03484 PE=4 SV=1	J9VVR5_CRYNH	CNAG_03484	69 kDa	20	15	0.259	14
Thyroid hormone receptor interactor 13 OS=Cryptococcus neoformans var. grubii serotype A (strain H99 / ATCC 208821 / CBS 10515 / FGSC 9487) GN=CNAG_02578 PE=3 SV=2	J9VND0_CRYNH	CNAG_02578	64 kDa	416	43	0.453	32
Kinetochore protein Mis12/MTW1 OS=Cryptococcus neoformans var. grubii serotype A (strain H99 / ATCC 208821 / CBS 10515 / FGSC 9487) GN=CNAG_04157 PE=4 SV=2	J9VR34_CRYNH	CNAG_04157	37 kDa	11	10	0.297	9
Kinetochore protein Spc7/SPC105 OS=Cryptococcus neoformans var. grubii serotype A (strain H99 / ATCC 208821 / CBS 10515 / FGSC 9487) GN=CNAG_06087 PE=4 SV=2	J9W032_CRYNH	CNAG_06087	121 kDa	9	7	0.0794	7
Uncharacterized protein OS=Cryptococcus neoformans var. grubii serotype A (strain H99 / ATCC 208821 / CBS 10515 / FGSC 9487) GN=CNAG_04479 PE=4 SV=2	J9VX48_CRYNH	CNAG_04479	50 kDa	6	5	0.115	5
Histone H4 OS=Cryptococcus neoformans var. grubii serotype A (strain H99 / ATCC 208821 / CBS 10515 / FGSC 9487) GN=CNAG_01648 PE=3 SV=1	J9VUB1_CRYNH	CNAG_01648	11 kDa	48	13	0.534	9
Cluster of Hsp71-like protein OS=Cryptococcus neoformans var. grubii serotype A (strain H99 / ATCC 208821 / CBS 10515 / FGSC 9487) GN=CNAG_01727 PE=3 SV=1 (J9VZ70_CRYNH)	J9VZ70_CRYNH [2]	CNAG_01727	70 kDa	159	62	0.499	41
Hsp71-like protein OS=Cryptococcus neoformans var. grubii serotype A (strain H99 / ATCC 208821 / CBS 10515 / FGSC 9487) GN=CNAG_01727 PE=3 SV=1	J9VZ70_CRYNH	CNAG_01727	70 kDa	148	52	0.499	33
Hsp72-like protein OS=Cryptococcus neoformans var. grubii serotype A (strain H99 / ATCC 208821 / CBS 10515 / FGSC 9487) GN=CNAG_01750 PE=3 SV=1	J9VU43_CRYNH	CNAG_01750	70 kDa	118	42	0.447	31
ATPase OS=Cryptococcus neoformans var. grubii serotype A (strain H99 / ATCC 208821 / CBS 10515 / FGSC 9487) GN=CNAG_01340 PE=4 SV=2	J9VSV5_CRYNH	CNAG_01340	173 kDa	32	20	0.136	20
Elongation factor 1-alpha OS=Cryptococcus neoformans var. grubii serotype A (strain H99 / ATCC 208821 / CBS 10515 / FGSC 9487) GN=CNAG_06125 PE=3 SV=1	J9W2J0_CRYNH	CNAG_06125	50 kDa	82	12	0.217	11
Uncharacterized protein OS=Cryptococcus neoformans var. grubii serotype A (strain H99 / ATCC 208821 / CBS 10515 / FGSC 9487) GN=CNAG_01903 PE=4 SV=2	J9VZK6_CRYNH	CNAG_01903	141 kDa	9	9	0.11	9
Kinetochore protein NDC80 OS=Cryptococcus neoformans var. grubii serotype A (strain H99 / ATCC 208821 / CBS 10515 / FGSC 9487) GN=CNAG_07635 PE=4 SV=2	J9VMS7_CRYNH	CNAG_07635	75 kDa	8	8	0.158	8
Hsp75-like protein OS=Cryptococcus neoformans var. grubii serotype A (strain H99 / ATCC 208821 / CBS 10515 / FGSC 9487) GN=CNAG_00334 PE=3 SV=1	J9VEL7_CRYNH	CNAG_00334	67 kDa	60	32	0.445	27
Pantoate-beta-alanine ligase OS=Cryptococcus neoformans var. grubii serotype A (strain H99 / ATCC 208821 / CBS 10515 / FGSC 9487) GN=CNAG_07414 PE=3 SV=1	J9VSJ7_CRYNH	CNAG_07414	45 kDa	94	22	0.421	15
Kinetochore protein Spc25, fungi type OS=Cryptococcus neoformans var. grubii serotype A (strain H99 / ATCC 208821 / CBS 10515 / FGSC 9487) GN=CNAG_02193 PE=4 SV=2	J9VMC1_CRYNH	CNAG_02193	34 kDa	6	5	0.208	5
Uncharacterized protein OS=Cryptococcus neoformans var. grubii serotype A (strain H99 / ATCC 208821 / CBS 10515 / FGSC 9487) GN=CNAG_04300 PE=4 SV=2	J9VUF4_CRYNH	CNAG_04300	24 kDa	3	3	0.146	3
Histone H2B OS=Cryptococcus neoformans var. grubii serotype A (strain H99 / ATCC 208821 / CBS 10515 / FGSC 9487) GN=CNAG_06746 PE=3 SV=1	J9VKB8_CRYNH	CNAG_06746	15 kDa	39	20	0.784	16
Chaperone OS=Cryptococcus neoformans var. grubii serotype A (strain H99 / ATCC 208821 / CBS 10515 / FGSC 9487) GN=CNAG_04348 PE=4 SV=1	J9VWT6_CRYNH	CNAG_04348	40 kDa	10	3	0.117	3
Uncharacterized protein OS=Cryptococcus neoformans var. grubii serotype A (strain H99 / ATCC 208821 / CBS 10515 / FGSC 9487) GN=CNAG_03715 PE=4 SV=2	J9VIH9_CRYNH	CNAG_03715	40 kDa	4	4	0.109	4
FK506-binding protein OS=Cryptococcus neoformans var. grubii serotype A (strain H99 / ATCC 208821 / CBS 10515 / FGSC 9487) GN=CNAG_01148 PE=3 SV=2	J9VKK7_CRYNH	CNAG_01148	45 kDa	18	11	0.271	10
Cluster of Histone H3 OS=Cryptococcus neoformans var. grubii serotype A (strain H99 / ATCC 208821 / CBS 10515 / FGSC 9487) GN=CNAG_06745 PE=3 SV=1 (J9VMZ0_CRYNH)	J9VMZ0_CRYNH [2]	CNAG_06745	16 kDa	16	9	0.246	8
Histone H3 OS=Cryptococcus neoformans var. grubii serotype A (strain H99 / ATCC 208821 / CBS 10515 / FGSC 9487) GN=CNAG_06745 PE=3 SV=1	J9VMZ0_CRYNH	CNAG_06745	16 kDa	13	6	0.246	6
Histone H3 OS=Cryptococcus neoformans var. grubii serotype A (strain H99 / ATCC 208821 / CBS 10515 / FGSC 9487) GN=CNAG_04828 PE=3 SV=1	J9VSI7_CRYNH	CNAG_04828	16 kDa	13	7	0.203	6
Nucleolar protein 58 OS=Cryptococcus neoformans var. grubii serotype A (strain H99 / ATCC 208821 / CBS 10515 / FGSC 9487) GN=CNAG_05976 PE=4 SV=1	J9VP81_CRYNH	CNAG_05976	62 kDa	12	12	0.229	10
Kinetochore protein Nuf2 OS=Cryptococcus neoformans var. grubii serotype A (strain H99 / ATCC 208821 / CBS 10515 / FGSC 9487) GN=CNAG_00680 PE=4 SV=2	J9VJL9_CRYNH	CNAG_00680	52 kDa	4	4	0.1	4
Centromere protein C OS=Cryptococcus neoformans var. grubii serotype A (strain H99 / ATCC 208821 / CBS 10515 / FGSC 9487) GN=CNAG_05391 PE=4 SV=1	J9VX29_CRYNH	CNAG_05391	75 kDa	272	52	0.483	35
Elongation factor 3 OS=Cryptococcus neoformans var. grubii serotype A (strain H99 / ATCC 208821 / CBS 10515 / FGSC 9487) GN=CNAG_01117 PE=4 SV=2	J9VQZ9_CRYNH	CNAG_01117	116 kDa	36	14	0.135	14
rRNA 2'-O-methyltransferase fibrillarin OS=Cryptococcus neoformans var. grubii serotype A (strain H99 / ATCC 208821 / CBS 10515 / FGSC 9487) GN=CNAG_06919 PE=3 SV=1	J9VR32_CRYNH	CNAG_06919	33 kDa	20	16	0.363	11
Histone H2A OS=Cryptococcus neoformans var. grubii serotype A (strain H99 / ATCC 208821 / CBS 10515 / FGSC 9487) GN=CNAG_06747 PE=3 SV=1	J9VG26_CRYNH	CNAG_06747	14 kDa	19	7	0.435	7
Cluster of ADP,ATP carrier protein OS=Cryptococcus neoformans var. grubii serotype A (strain H99 / ATCC 208821 / CBS 10515 / FGSC 9487) GN=CNAG_06101 PE=3 SV=1 (J9VY34_CRYNH)	J9VY34_CRYNH [2]	CNAG_06101	34 kDa	25	13	0.393	12
ADP,ATP carrier protein OS=Cryptococcus neoformans var. grubii serotype A (strain H99 / ATCC 208821 / CBS 10515 / FGSC 9487) GN=CNAG_06101 PE=3 SV=1	J9VY34_CRYNH	CNAG_06101	34 kDa	25	13	0.393	12
ADP,ATP carrier protein OS=Cryptococcus neoformans var. grubii serotype A (strain H99 / ATCC 208821 / CBS 10515 / FGSC 9487) GN=CNAG_06102 PE=3 SV=1	J9VV25_CRYNH	CNAG_06102	35 kDa	7	5	0.138	5
Pim1 protein RNA transporter 2 OS=Cryptococcus neoformans var. grubii serotype A (strain H99 / ATCC 208821 / CBS 10515 / FGSC 9487) GN=CNAG_06545 PE=4 SV=1	J9VVU6_CRYNH	CNAG_06545	64 kDa	0	0	0	0
Nucleolar protein 56 OS=Cryptococcus neoformans var. grubii serotype A (strain H99 / ATCC 208821 / CBS 10515 / FGSC 9487) GN=CNAG_02209 PE=4 SV=1	J9VQB5_CRYNH	CNAG_02209	63 kDa	6	6	0.105	6
Kinetochore protein Spc24, fungi type OS=Cryptococcus neoformans var. grubii serotype A (strain H99 / ATCC 208821 / CBS 10515 / FGSC 9487) GN=CNAG_00423 PE=4 SV=1	J9VGT1_CRYNH	CNAG_00423	25 kDa	5	5	0.229	5
DNA helicase OS=Cryptococcus neoformans var. grubii serotype A (strain H99 / ATCC 208821 / CBS 10515 / FGSC 9487) GN=CNAG_03962 PE=3 SV=1	J9VGF6_CRYNH	CNAG_03962	107 kDa	13	10	0.124	10
ATP-dependent RNA helicase eIF4A OS=Cryptococcus neoformans var. grubii serotype A (strain H99 / ATCC 208821 / CBS 10515 / FGSC 9487) GN=CNAG_00785 PE=4 SV=1	J9VHS2_CRYNH	CNAG_00785	45 kDa	9	5	0.14	5
Hsp90-like protein OS=Cryptococcus neoformans var. grubii serotype A (strain H99 / ATCC 208821 / CBS 10515 / FGSC 9487) GN=CNAG_06150 PE=3 SV=1	J9VVA4_CRYNH	CNAG_06150	79 kDa	14	13	0.182	13
Uncharacterized protein OS=Cryptococcus neoformans var. grubii serotype A (strain H99 / ATCC 208821 / CBS 10515 / FGSC 9487) GN=CNAG_02129 PE=4 SV=1	J9VVE7_CRYNH	CNAG_02129	102 kDa	17	17	0.197	17
FACT complex subunit SPT16 OS=Cryptococcus neoformans var. grubii serotype A (strain H99 / ATCC 208821 / CBS 10515 / FGSC 9487) GN=CNAG_01726 PE=4 SV=1	J9VUL6_CRYNH	CNAG_01726	116 kDa	0	0	0	0
Guanine nucleotide-binding protein subunit beta-like protein OS=Cryptococcus neoformans var. grubii serotype A (strain H99 / ATCC 208821 / CBS 10515 / FGSC 9487) GN=CNAG_05465 PE=1 SV=1	J9W3X8_CRYNH	CNAG_05465	34 kDa	5	5	0.159	4
Pre-mRNA-splicing factor ATP-dependent RNA helicase DHX15/PRP43 OS=Cryptococcus neoformans var. grubii serotype A (strain H99 / ATCC 208821 / CBS 10515 / FGSC 9487) GN=CNAG_06626 PE=4 SV=1	J9VRA8_CRYNH	CNAG_06626	88 kDa	3	3	0.0498	3
ATP-dependent RNA helicase ded1 OS=Cryptococcus neoformans var. grubii serotype A (strain H99 / ATCC 208821 / CBS 10515 / FGSC 9487) GN=CNAG_00809 PE=3 SV=1	J9VMP7_CRYNH	CNAG_00809	68 kDa	19	17	0.305	17
Uncharacterized protein OS=Cryptococcus neoformans var. grubii serotype A (strain H99 / ATCC 208821 / CBS 10515 / FGSC 9487) GN=CNAG_06683 PE=4 SV=1	J9VWA2_CRYNH	CNAG_06683	177 kDa	1	1	0.00617	1
Voltage-dependent anion channel protein 2 OS=Cryptococcus neoformans var. grubii serotype A (strain H99 / ATCC 208821 / CBS 10515 / FGSC 9487) GN=CNAG_02974 PE=4 SV=1	J9VHP1_CRYNH	CNAG_02974	31 kDa	20	16	0.538	14
Serine/threonine-protein phosphatase OS=Cryptococcus neoformans var. grubii serotype A (strain H99 / ATCC 208821 / CBS 10515 / FGSC 9487) GN=CNAG_03706 PE=3 SV=1	J9VIH2_CRYNH	CNAG_03706	36 kDa	0	0	0	0
DNA helicase OS=Cryptococcus neoformans var. grubii serotype A (strain H99 / ATCC 208821 / CBS 10515 / FGSC 9487) GN=CNAG_03341 PE=3 SV=1	J9VT26_CRYNH	CNAG_03341	105 kDa	12	8	0.0901	8
Histone H2A OS=Cryptococcus neoformans var. grubii serotype A (strain H99 / ATCC 208821 / CBS 10515 / FGSC 9487) GN=CNAG_05221 PE=3 SV=1	J9VM28_CRYNH	CNAG_05221	15 kDa	10	5	0.312	5
Tubulin beta chain OS=Cryptococcus neoformans var. grubii serotype A (strain H99 / ATCC 208821 / CBS 10515 / FGSC 9487) GN=CNAG_01840 PE=3 SV=2	J9W1R2_CRYNH	CNAG_01840	50 kDa	15	7	0.161	7
U3 small nucleolar RNA-associated protein 5 OS=Cryptococcus neoformans var. grubii serotype A (strain H99 / ATCC 208821 / CBS 10515 / FGSC 9487) GN=CNAG_03602 PE=4 SV=1	J9VI77_CRYNH	CNAG_03602	75 kDa	0	0	0	0
rRNA biogenesis protein RRP5 OS=Cryptococcus neoformans var. grubii serotype A (strain H99 / ATCC 208821 / CBS 10515 / FGSC 9487) GN=CNAG_02437 PE=4 SV=1	J9VLR6_CRYNH	CNAG_02437	163 kDa	1	1	0.00944	1
ATP synthase subunit beta OS=Cryptococcus neoformans var. grubii serotype A (strain H99 / ATCC 208821 / CBS 10515 / FGSC 9487) GN=CNAG_05918 PE=3 SV=1	J9VPP7_CRYNH	CNAG_05918	59 kDa	10	8	0.165	8
Nucleolin OS=Cryptococcus neoformans var. grubii serotype A (strain H99 / ATCC 208821 / CBS 10515 / FGSC 9487) GN=CNAG_07362 PE=4 SV=1C	J9VLN9_CRYNH	CNAG_07362	47 kDa	1	1	0.0248	1
Glucose-regulated protein OS=Cryptococcus neoformans var. grubii serotype A (strain H99 / ATCC 208821 / CBS 10515 / FGSC 9487) GN=CNAG_06443 PE=3 SV=1	J9VW24_CRYNH	CNAG_06443	74 kDa	30	19	0.289	18
DNA helicase OS=Cryptococcus neoformans var. grubii serotype A (strain H99 / ATCC 208821 / CBS 10515 / FGSC 9487) GN=CNAG_05825 PE=3 SV=1	J9VU53_CRYNH	CNAG_05825	89 kDa	3	3	0.0355	3
Uncharacterized protein OS=Cryptococcus neoformans var. grubii serotype A (strain H99 / ATCC 208821 / CBS 10515 / FGSC 9487) GN=CNAG_03886 PE=4 SV=1	J9VJ17_CRYNH	CNAG_03886	84 kDa	0	0	0	0
DNA helicase OS=Cryptococcus neoformans var. grubii serotype A (strain H99 / ATCC 208821 / CBS 10515 / FGSC 9487) GN=CNAG_00099 PE=3 SV=1	J9VFV9_CRYNH	CNAG_00099	95 kDa	7	7	0.111	7
DNA helicase OS=Cryptococcus neoformans var. grubii serotype A (strain H99 / ATCC 208821 / CBS 10515 / FGSC 9487) GN=CNAG_06182 PE=3 SV=1	J9W0E5_CRYNH	CNAG_06182	108 kDa	9	8	0.093	8
Uncharacterized protein OS=Cryptococcus neoformans var. grubii serotype A (strain H99 / ATCC 208821 / CBS 10515 / FGSC 9487) GN=CNAG_00083 PE=4 SV=1	J9VKK0_CRYNH	CNAG_00083	110 kDa	0	0	0	0
Uncharacterized protein OS=Cryptococcus neoformans var. grubii serotype A (strain H99 / ATCC 208821 / CBS 10515 / FGSC 9487) GN=CNAG_01334 PE=4 SV=2	J9VMY5_CRYNH (+1)	CNAG_01334	140 kDa	7	6	0.0405	6
Solute carrier family 25 (Mitochondrial phosphate transporter), member 3 OS=Cryptococcus neoformans var. grubii serotype A (strain H99 / ATCC 208821 / CBS 10515 / FGSC 9487) GN=CNAG_06377 PE=3 SV=1	J9W358_CRYNH	CNAG_06377	39 kDa	15	10	0.276	9
Large subunit ribosomal protein L4e OS=Cryptococcus neoformans var. grubii serotype A (strain H99 / ATCC 208821 / CBS 10515 / FGSC 9487) GN=CNAG_04762 PE=4 SV=1	J9W0B1_CRYNH	CNAG_04762	39 kDa	10	10	0.275	9
Argonaute OS=Cryptococcus neoformans var. grubii serotype A (strain H99 / ATCC 208821 / CBS 10515 / FGSC 9487) GN=CNAG_04609 PE=3 SV=2	J9VW13_CRYNH	CNAG_04609	102 kDa	7	7	0.0831	7
Large subunit ribosomal protein L7Ae OS=Cryptococcus neoformans var. grubii serotype A (strain H99 / ATCC 208821 / CBS 10515 / FGSC 9487) GN=CNAG_05555 PE=4 SV=1	J9VX05_CRYNH	CNAG_05555	29 kDa	4	4	0.102	4
ATP-dependent RNA helicase SUB2 OS=Cryptococcus neoformans var. grubii serotype A (strain H99 / ATCC 208821 / CBS 10515 / FGSC 9487) GN=CNAG_00741 PE=4 SV=1	J9VHK8_CRYNH	CNAG_00741	48 kDa	3	3	0.0558	3
Replication factor A1 OS=Cryptococcus neoformans var. grubii serotype A (strain H99 / ATCC 208821 / CBS 10515 / FGSC 9487) GN=CNAG_01144 PE=4 SV=1	J9VNK9_CRYNH	CNAG_01144	68 kDa	16	13	0.279	13
Kinesin family member 20/23 OS=Cryptococcus neoformans var. grubii serotype A (strain H99 / ATCC 208821 / CBS 10515 / FGSC 9487) GN=CNAG_02051 PE=3 SV=1	J9VNC9_CRYNH	CNAG_02051	112 kDa	9	9	0.105	9
U3 small nucleolar RNA-associated protein 10 OS=Cryptococcus neoformans var. grubii serotype A (strain H99 / ATCC 208821 / CBS 10515 / FGSC 9487) GN=CNAG_04370 PE=4 SV=1	J9VUK9_CRYNH	CNAG_04370	222 kDa	0	0	0	0
40S ribosomal protein S0 OS=Cryptococcus neoformans var. grubii serotype A (strain H99 / ATCC 208821 / CBS 10515 / FGSC 9487) GN=RPS0 PE=3 SV=1	J9VYP1_CRYNH	RPS0	31 kDa	12	9	0.247	7
Structural maintenance of chromosomes protein OS=Cryptococcus neoformans var. grubii serotype A (strain H99 / ATCC 208821 / CBS 10515 / FGSC 9487) GN=CNAG_01167 PE=3 SV=2	J9VL63_CRYNH	CNAG_01167	139 kDa	12	12	0.103	12
Uncharacterized protein OS=Cryptococcus neoformans var. grubii serotype A (strain H99 / ATCC 208821 / CBS 10515 / FGSC 9487) GN=CNAG_02134 PE=4 SV=1	J9VVE2_CRYNH	CNAG_02134	74 kDa	13	12	0.187	12
U3 small nucleolar RNA-associated protein 13 OS=Cryptococcus neoformans var. grubii serotype A (strain H99 / ATCC 208821 / CBS 10515 / FGSC 9487) GN=CNAG_02982 PE=4 SV=2	J9VPS2_CRYNH	CNAG_02982	104 kDa	1	1	0.019	1
ATP-dependent RNA helicase DBP2-A OS=Cryptococcus neoformans var. grubii serotype A (strain H99 / ATCC 208821 / CBS 10515 / FGSC 9487) GN=CNAG_07676 PE=3 SV=2	J9VPI4_CRYNH	CNAG_07676	58 kDa	6	4	0.0428	4
FACT complex subunit POB3 OS=Cryptococcus neoformans var. grubii serotype A (strain H99 / ATCC 208821 / CBS 10515 / FGSC 9487) GN=CNAG_05661 PE=3 SV=1	J9VXA2_CRYNH	CNAG_05661	66 kDa	0	0	0	0
CCR4-NOT transcriptional complex subunit CAF120 OS=Cryptococcus neoformans var. grubii serotype A (strain H99 / ATCC 208821 / CBS 10515 / FGSC 9487) GN=CNAG_00777 PE=4 SV=2	J9VFR6_CRYNH	CNAG_00777	179 kDa	17	11	0.0976	11
60S acidic ribosomal protein P0 OS=Cryptococcus neoformans var. grubii serotype A (strain H99 / ATCC 208821 / CBS 10515 / FGSC 9487) GN=CNAG_03577 PE=3 SV=1	J9VVZ9_CRYNH	CNAG_03577	33 kDa	11	8	0.321	6
Cytoplasmic protein OS=Cryptococcus neoformans var. grubii serotype A (strain H99 / ATCC 208821 / CBS 10515 / FGSC 9487) GN=CNAG_02943 PE=4 SV=2	J9VMC0_CRYNH (+1)	CNAG_02943	69 kDa	6	6	0.1	6
Tubulin alpha chain OS=Cryptococcus neoformans var. grubii serotype A (strain H99 / ATCC 208821 / CBS 10515 / FGSC 9487) GN=CNAG_03787 PE=3 SV=1	J9VL11_CRYNH	CNAG_03787	50 kDa	5	5	0.114	5
DNA polymerase phi subunit OS=Cryptococcus neoformans var. grubii serotype A (strain H99 / ATCC 208821 / CBS 10515 / FGSC 9487) GN=CNAG_01641 PE=4 SV=2	J9VWQ7_CRYNH	CNAG_01641	130 kDa	5	5	0.041	5
Structural maintenance of chromosomes protein OS=Cryptococcus neoformans var. grubii serotype A (strain H99 / ATCC 208821 / CBS 10515 / FGSC 9487) GN=CNAG_03767 PE=3 SV=2	J9VGJ9_CRYNH	CNAG_03767	141 kDa	12	12	0.114	12
Ribosome biogenesis protein UTP30 OS=Cryptococcus neoformans var. grubii serotype A (strain H99 / ATCC 208821 / CBS 10515 / FGSC 9487) GN=CNAG_06535 PE=4 SV=1	J9VVT7_CRYNH	CNAG_06535	39 kDa	3	3	0.109	3
Ribosome biogenesis protein MAK21 OS=Cryptococcus neoformans var. grubii serotype A (strain H99 / ATCC 208821 / CBS 10515 / FGSC 9487) GN=CNAG_04365 PE=4 SV=1	J9VUK5_CRYNH	CNAG_04365	125 kDa	0	0	0	0
sp|GFP_AEQVI|	sp|GFP_AEQVI|		27 kDa	0	0	0	0
Chaperone regulator OS=Cryptococcus neoformans var. grubii serotype A (strain H99 / ATCC 208821 / CBS 10515 / FGSC 9487) GN=CNAG_03944 PE=3 SV=1	J9VLJ8_CRYNH	CNAG_03944	44 kDa	18	12	0.203	9
40S ribosomal protein S1 OS=Cryptococcus neoformans var. grubii serotype A (strain H99 / ATCC 208821 / CBS 10515 / FGSC 9487) GN=RPS1 PE=3 SV=1	J9VLP5_CRYNH	RPS1	29 kDa	9	9	0.309	9
Histone deacetylase OS=Cryptococcus neoformans var. grubii serotype A (strain H99 / ATCC 208821 / CBS 10515 / FGSC 9487) GN=CNAG_01563 PE=4 SV=1	J9VU19_CRYNH	CNAG_01563	80 kDa	0	0	0	0
Poly(RC)-binding protein 2/3/4 OS=Cryptococcus neoformans var. grubii serotype A (strain H99 / ATCC 208821 / CBS 10515 / FGSC 9487) GN=CNAG_04584 PE=4 SV=1	J9VW36_CRYNH	CNAG_04584	37 kDa	14	9	0.317	9
60S ribosomal protein L6 OS=Cryptococcus neoformans var. grubii serotype A (strain H99 / ATCC 208821 / CBS 10515 / FGSC 9487) GN=CNAG_02234 PE=3 SV=1	J9VSJ2_CRYNH	CNAG_02234	25 kDa	1	1	0.0511	1
Large subunit ribosomal protein L7e OS=Cryptococcus neoformans var. grubii serotype A (strain H99 / ATCC 208821 / CBS 10515 / FGSC 9487) GN=CNAG_00656 PE=4 SV=1	J9VM66_CRYNH	CNAG_00656	28 kDa	2	1	0.044	1
U3 small nucleolar ribonucleoprotein protein MPP10 OS=Cryptococcus neoformans var. grubii serotype A (strain H99 / ATCC 208821 / CBS 10515 / FGSC 9487) GN=CNAG_07494 PE=3 SV=1	J9VPF6_CRYNH	CNAG_07494	85 kDa	4	3	0.0442	3
Uncharacterized protein OS=Cryptococcus neoformans var. grubii serotype A (strain H99 / ATCC 208821 / CBS 10515 / FGSC 9487) GN=CNAG_01842 PE=4 SV=2	J9VUB6_CRYNH	CNAG_01842	170 kDa	0	0	0	0
UDP-glucose 6-dehydrogenase OS=Cryptococcus neoformans var. grubii serotype A (strain H99 / ATCC 208821 / CBS 10515 / FGSC 9487) GN=CNAG_04969 PE=3 SV=1	J9VR87_CRYNH	CNAG_04969	51 kDa	0	0	0	0
Small subunit ribosomal protein S3 OS=Cryptococcus neoformans var. grubii serotype A (strain H99 / ATCC 208821 / CBS 10515 / FGSC 9487) GN=CNAG_00116 PE=3 SV=1	J9VD88_CRYNH	CNAG_00116	28 kDa	4	4	0.159	4
Importin beta-4 subunit OS=Cryptococcus neoformans var. grubii serotype A (strain H99 / ATCC 208821 / CBS 10515 / FGSC 9487) GN=CNAG_05884 PE=4 SV=2	J9VUB5_CRYNH	CNAG_05884	118 kDa	5	5	0.0546	5
Uncharacterized protein OS=Cryptococcus neoformans var. grubii serotype A (strain H99 / ATCC 208821 / CBS 10515 / FGSC 9487) GN=CNAG_04788 PE=4 SV=1	J9VT63_CRYNH	CNAG_04788	244 kDa	22	13	0.061	13
ATP-dependent DNA helicase 2 subunit 2 OS=Cryptococcus neoformans var. grubii serotype A (strain H99 / ATCC 208821 / CBS 10515 / FGSC 9487) GN=CNAG_03637 PE=4 SV=2	J9VN62_CRYNH	CNAG_03637	94 kDa	15	15	0.181	15
Translation initiation factor aIF-2 OS=Cryptococcus neoformans var. grubii serotype A (strain H99 / ATCC 208821 / CBS 10515 / FGSC 9487) GN=CNAG_03606 PE=4 SV=1	J9VN41_CRYNH	CNAG_03606	134 kDa	0	0	0	0
Large subunit ribosomal protein L18-A OS=Cryptococcus neoformans var. grubii serotype A (strain H99 / ATCC 208821 / CBS 10515 / FGSC 9487) GN=CNAG_01224 PE=4 SV=1	J9VT96_CRYNH	CNAG_01224	21 kDa	4	4	0.205	4
60S ribosomal protein L20 OS=Cryptococcus neoformans var. grubii serotype A (strain H99 / ATCC 208821 / CBS 10515 / FGSC 9487) GN=CNAG_04726 PE=3 SV=1	J9VTC1_CRYNH	CNAG_04726	20 kDa	4	3	0.14	3
Cluster of Catalase OS=Cryptococcus neoformans var. grubii serotype A (strain H99 / ATCC 208821 / CBS 10515 / FGSC 9487) GN=CNAG_04981 PE=3 SV=1 (J9VLB9_CRYNH)	J9VLB9_CRYNH [2]	CNAG_04981	80 kDa	6	7	0.0784	7
Catalase OS=Cryptococcus neoformans var. grubii serotype A (strain H99 / ATCC 208821 / CBS 10515 / FGSC 9487) GN=CNAG_04981 PE=3 SV=1	J9VLB9_CRYNH	CNAG_04981	80 kDa	5	5	0.0784	5
Catalase OS=Cryptococcus neoformans var. grubii serotype A (strain H99 / ATCC 208821 / CBS 10515 / FGSC 9487) GN=CNAG_00575 PE=3 SV=1	J9VH55_CRYNH	CNAG_00575	77 kDa	2	2	0.0303	2
Paired amphipathic helix protein Sin3a OS=Cryptococcus neoformans var. grubii serotype A (strain H99 / ATCC 208821 / CBS 10515 / FGSC 9487) GN=CNAG_02981 PE=4 SV=2	J9VJV1_CRYNH	CNAG_02981	146 kDa	4	4	0.0413	4
Cohesin complex subunit SCC1 OS=Cryptococcus neoformans var. grubii serotype A (strain H99 / ATCC 208821 / CBS 10515 / FGSC 9487) GN=CNAG_01023 PE=4 SV=1	J9VR75_CRYNH	CNAG_01023	72 kDa	2	2	0.0213	2
Uncharacterized protein OS=Cryptococcus neoformans var. grubii serotype A (strain H99 / ATCC 208821 / CBS 10515 / FGSC 9487) GN=CNAG_04708 PE=4 SV=1	J9W0E6_CRYNH	CNAG_04708	75 kDa	2	2	0.0363	2
Elongation factor 2 OS=Cryptococcus neoformans var. grubii serotype A (strain H99 / ATCC 208821 / CBS 10515 / FGSC 9487) GN=CNAG_06840 PE=4 SV=2	J9VJJ6_CRYNH	CNAG_06840	93 kDa	6	6	0.0632	6
Chaperone DnaK OS=Cryptococcus neoformans var. grubii serotype A (strain H99 / ATCC 208821 / CBS 10515 / FGSC 9487) GN=CNAG_05199 PE=3 SV=1	J9VPF5_CRYNH	CNAG_05199	72 kDa	12	10	0.209	10
Uncharacterized protein OS=Cryptococcus neoformans var. grubii serotype A (strain H99 / ATCC 208821 / CBS 10515 / FGSC 9487) GN=CNAG_03959 PE=4 SV=1	J9VLL1_CRYNH	CNAG_03959	23 kDa	17	13	0.531	10
Actin OS=Cryptococcus neoformans var. grubii serotype A (strain H99 / ATCC 208821 / CBS 10515 / FGSC 9487) GN=CNAG_00483 PE=3 SV=2	ACT_CRYNH	CNAG_00483	42 kDa	9	8	0.229	7
Uncharacterized protein OS=Cryptococcus neoformans var. grubii serotype A (strain H99 / ATCC 208821 / CBS 10515 / FGSC 9487) GN=CNAG_06687 PE=4 SV=1	J9VTQ6_CRYNH	CNAG_06687	186 kDa	1	1	0.00667	1
ATP-dependent helicase STH1/SNF2 OS=Cryptococcus neoformans var. grubii serotype A (strain H99 / ATCC 208821 / CBS 10515 / FGSC 9487) GN=CNAG_01863 PE=4 SV=1	J9VZH5_CRYNH	CNAG_01863	162 kDa	1	1	0.00769	1
DNA helicase OS=Cryptococcus neoformans var. grubii serotype A (strain H99 / ATCC 208821 / CBS 10515 / FGSC 9487) GN=CNAG_04052 PE=3 SV=1	J9VGN6_CRYNH	CNAG_04052	83 kDa	4	4	0.0731	4
Kinesin-like protein OS=Cryptococcus neoformans var. grubii serotype A (strain H99 / ATCC 208821 / CBS 10515 / FGSC 9487) GN=CNAG_06335 PE=3 SV=1	J9VWE4_CRYNH	CNAG_06335	91 kDa	2	2	0.033	2
Periodic tryptophan protein 2 OS=Cryptococcus neoformans var. grubii serotype A (strain H99 / ATCC 208821 / CBS 10515 / FGSC 9487) GN=CNAG_03124 PE=4 SV=1	J9VUQ9_CRYNH	CNAG_03124	98 kDa	0	0	0	0
Uncharacterized protein OS=Cryptococcus neoformans var. grubii serotype A (strain H99 / ATCC 208821 / CBS 10515 / FGSC 9487) GN=CNAG_02788 PE=4 SV=1	J9VMV9_CRYNH	CNAG_02788	43 kDa	2	2	0.0642	2
Transaldolase OS=Cryptococcus neoformans var. grubii serotype A (strain H99 / ATCC 208821 / CBS 10515 / FGSC 9487) GN=CNAG_01984 PE=3 SV=1	J9VV89_CRYNH	CNAG_01984	35 kDa	10	10	0.402	10
ATP synthase subunit alpha OS=Cryptococcus neoformans var. grubii serotype A (strain H99 / ATCC 208821 / CBS 10515 / FGSC 9487) GN=CNAG_05750 PE=3 SV=1	J9VP88_CRYNH	CNAG_05750	58 kDa	6	6	0.141	6
Large subunit ribosomal protein L12 OS=Cryptococcus neoformans var. grubii serotype A (strain H99 / ATCC 208821 / CBS 10515 / FGSC 9487) GN=CNAG_01480 PE=3 SV=1	J9VTA4_CRYNH	CNAG_01480	18 kDa	9	8	0.515	7
Small subunit ribosomal protein S9 OS=Cryptococcus neoformans var. grubii serotype A (strain H99 / ATCC 208821 / CBS 10515 / FGSC 9487) GN=CNAG_02331 PE=3 SV=1	J9VMN2_CRYNH	CNAG_02331	22 kDa	6	6	0.238	6
RNA cytidine acetyltransferase OS=Cryptococcus neoformans var. grubii serotype A (strain H99 / ATCC 208821 / CBS 10515 / FGSC 9487) GN=NAT10 PE=3 SV=1	J9VVX1_CRYNH	NAT10	118 kDa	1	1	0.0103	1
Uncharacterized protein OS=Cryptococcus neoformans var. grubii serotype A (strain H99 / ATCC 208821 / CBS 10515 / FGSC 9487) GN=CNAG_01145 PE=4 SV=1	J9VTG2_CRYNH	CNAG_01145	42 kDa	5	5	0.151	5
U3 small nucleolar ribonucleoprotein IMP4 OS=Cryptococcus neoformans var. grubii serotype A (strain H99 / ATCC 208821 / CBS 10515 / FGSC 9487) GN=CNAG_07630 PE=4 SV=1	J9VS23_CRYNH	CNAG_07630	33 kDa	2	2	0.066	2
Uncharacterized protein OS=Cryptococcus neoformans var. grubii serotype A (strain H99 / ATCC 208821 / CBS 10515 / FGSC 9487) GN=CNAG_03285 PE=4 SV=2	J9VXS5_CRYNH	CNAG_03285	55 kDa	0	0	0	0
Uncharacterized protein OS=Cryptococcus neoformans var. grubii serotype A (strain H99 / ATCC 208821 / CBS 10515 / FGSC 9487) GN=CNAG_07979 PE=4 SV=1	T2BNK2_CRYNH	CNAG_07979	41 kDa	5	5	0.0873	4
U3 small nucleolar RNA-associated protein 12 OS=Cryptococcus neoformans var. grubii serotype A (strain H99 / ATCC 208821 / CBS 10515 / FGSC 9487) GN=CNAG_05101 PE=4 SV=2	J9VLP6_CRYNH	CNAG_05101	110 kDa	0	0	0	0
Uncharacterized protein OS=Cryptococcus neoformans var. grubii serotype A (strain H99 / ATCC 208821 / CBS 10515 / FGSC 9487) GN=CNAG_06475 PE=4 SV=1	J9VW54_CRYNH	CNAG_06475	96 kDa	16	5	0.0797	4
Hsp60-like protein OS=Cryptococcus neoformans var. grubii serotype A (strain H99 / ATCC 208821 / CBS 10515 / FGSC 9487) GN=CNAG_03891 PE=3 SV=1	J9VJ21_CRYNH	CNAG_03891	61 kDa	12	11	0.248	11
40S ribosomal protein S4 OS=Cryptococcus neoformans var. grubii serotype A (strain H99 / ATCC 208821 / CBS 10515 / FGSC 9487) GN=CNAG_00640 PE=3 SV=1	J9VF99_CRYNH	CNAG_00640	30 kDa	6	6	0.213	6
Heat shock protein OS=Cryptococcus neoformans var. grubii serotype A (strain H99 / ATCC 208821 / CBS 10515 / FGSC 9487) GN=CNAG_07347 PE=3 SV=1	J9VL88_CRYNH	CNAG_07347	100 kDa	4	4	0.0512	4
Large subunit ribosomal protein L5e OS=Cryptococcus neoformans var. grubii serotype A (strain H99 / ATCC 208821 / CBS 10515 / FGSC 9487) GN=CNAG_02928 PE=3 SV=1	J9VMD3_CRYNH	CNAG_02928	35 kDa	1	1	0.0296	1
Chaperone activator OS=Cryptococcus neoformans var. grubii serotype A (strain H99 / ATCC 208821 / CBS 10515 / FGSC 9487) GN=CNAG_00305 PE=4 SV=2	J9VIP1_CRYNH (+1)	CNAG_00305	42 kDa	6	5	0.19	5
T-complex protein 1 subunit zeta OS=Cryptococcus neoformans var. grubii serotype A (strain H99 / ATCC 208821 / CBS 10515 / FGSC 9487) GN=CNAG_04304 PE=3 SV=1	J9VZ71_CRYNH	CNAG_04304	60 kDa	6	6	0.116	6
Ribosomal protein OS=Cryptococcus neoformans var. grubii serotype A (strain H99 / ATCC 208821 / CBS 10515 / FGSC 9487) GN=CNAG_02144 PE=3 SV=1	J9VQI1_CRYNH	CNAG_02144	26 kDa	3	3	0.111	2
Eukaryotic translation initiation factor 3 subunit A OS=Cryptococcus neoformans var. grubii serotype A (strain H99 / ATCC 208821 / CBS 10515 / FGSC 9487) GN=TIF32 PE=3 SV=1	J9VMY2_CRYNH	TIF32	106 kDa	2	2	0.021	2
Homoserine dehydrogenase OS=Cryptococcus neoformans var. grubii serotype A (strain H99 / ATCC 208821 / CBS 10515 / FGSC 9487) GN=CNAG_04776 PE=3 SV=1	J9VVM7_CRYNH	CNAG_04776	40 kDa	2	2	0.0587	2
Eukaryotic translation initiation factor 3 subunit G OS=Cryptococcus neoformans var. grubii serotype A (strain H99 / ATCC 208821 / CBS 10515 / FGSC 9487) GN=TIF35 PE=3 SV=1	J9VN60_CRYNH	TIF35	32 kDa	5	5	0.169	4
Large subunit ribosomal protein L8 OS=Cryptococcus neoformans var. grubii serotype A (strain H99 / ATCC 208821 / CBS 10515 / FGSC 9487) GN=CNAG_05232 PE=4 SV=1	J9VJ71_CRYNH	CNAG_05232	27 kDa	4	3	0.153	3
Coatomer subunit beta OS=Cryptococcus neoformans var. grubii serotype A (strain H99 / ATCC 208821 / CBS 10515 / FGSC 9487) GN=CNAG_03299 PE=4 SV=2	J9VXU0_CRYNH	CNAG_03299	106 kDa	1	1	0.0137	1
H/ACA ribonucleoprotein complex subunit 4 OS=Cryptococcus neoformans var. grubii serotype A (strain H99 / ATCC 208821 / CBS 10515 / FGSC 9487) GN=CNAG_01168 PE=4 SV=1	J9VKI8_CRYNH	CNAG_01168	57 kDa	1	1	0.0298	1
5-methyltetrahydropteroyltriglutamate-homocysteine S-methyltransferase OS=Cryptococcus neoformans var. grubii serotype A (strain H99 / ATCC 208821 / CBS 10515 / FGSC 9487) GN=CNAG_01890 PE=3 SV=1	J9VXF1_CRYNH	CNAG_01890	85 kDa	11	11	0.173	11
RNA-binding protein Musashi OS=Cryptococcus neoformans var. grubii serotype A (strain H99 / ATCC 208821 / CBS 10515 / FGSC 9487) GN=CNAG_06474 PE=4 SV=2	J9VZ23_CRYNH	CNAG_06474	50 kDa	10	7	0.129	7
Homoisocitrate dehydrogenase OS=Cryptococcus neoformans var. grubii serotype A (strain H99 / ATCC 208821 / CBS 10515 / FGSC 9487) GN=CNAG_01264 PE=4 SV=1	J9VKX7_CRYNH	CNAG_01264	39 kDa	9	7	0.222	7
Histone H3 OS=Cryptococcus neoformans var. grubii serotype A (strain H99 / ATCC 208821 / CBS 10515 / FGSC 9487) GN=CNAG_00063 PE=3 SV=1	J9VFS1_CRYNH	CNAG_00063	18 kDa	9	6	0.239	5
Eukaryotic translation initiation factor 3 subunit I OS=Cryptococcus neoformans var. grubii serotype A (strain H99 / ATCC 208821 / CBS 10515 / FGSC 9487) GN=TIF34 PE=3 SV=1	J9VEG9_CRYNH	TIF34	38 kDa	3	2	0.0674	2
Uncharacterized protein OS=Cryptococcus neoformans var. grubii serotype A (strain H99 / ATCC 208821 / CBS 10515 / FGSC 9487) GN=CNAG_02701 PE=4 SV=2	J9VN30_CRYNH	CNAG_02701	71 kDa	2	2	0.0385	2
Peptide chain release factor 1 OS=Cryptococcus neoformans var. grubii serotype A (strain H99 / ATCC 208821 / CBS 10515 / FGSC 9487) GN=CNAG_02948 PE=4 SV=2	J9VMB6_CRYNH	CNAG_02948	49 kDa	3	3	0.0706	3
Ribonucleoprotein-associated protein OS=Cryptococcus neoformans var. grubii serotype A (strain H99 / ATCC 208821 / CBS 10515 / FGSC 9487) GN=CNAG_03435 PE=4 SV=1	J9VVL6_CRYNH	CNAG_03435	14 kDa	2	2	0.228	2
NET1-associated nuclear protein 1 (U3 small nucleolar RNA-associated protein 17) OS=Cryptococcus neoformans var. grubii serotype A (strain H99 / ATCC 208821 / CBS 10515 / FGSC 9487) GN=CNAG_03645 PE=4 SV=2	J9VN70_CRYNH (+1)	CNAG_03645	117 kDa	0	0	0	0
Ribosome biogenesis protein ERB1 OS=Cryptococcus neoformans var. grubii serotype A (strain H99 / ATCC 208821 / CBS 10515 / FGSC 9487) GN=ERB1 PE=3 SV=1	J9VP66_CRYNH	ERB1	93 kDa	0	0	0	0
DNA-directed RNA polymerase I and III subunit RPAC1 OS=Cryptococcus neoformans var. grubii serotype A (strain H99 / ATCC 208821 / CBS 10515 / FGSC 9487) GN=CNAG_01179 PE=4 SV=1	J9VTD6_CRYNH	CNAG_01179	40 kDa	2	2	0.0486	2
Heat shock 70kDa protein 4 OS=Cryptococcus neoformans var. grubii serotype A (strain H99 / ATCC 208821 / CBS 10515 / FGSC 9487) GN=CNAG_06208 PE=3 SV=1	J9W2T4_CRYNH	CNAG_06208	86 kDa	3	1	0.0181	1
Glyceraldehyde-3-phosphate dehydrogenase OS=Cryptococcus neoformans var. grubii serotype A (strain H99 / ATCC 208821 / CBS 10515 / FGSC 9487) GN=CNAG_06699 PE=3 SV=1	J9VRH1_CRYNH	CNAG_06699	36 kDa	7	6	0.147	6
Uncharacterized protein OS=Cryptococcus neoformans var. grubii serotype A (strain H99 / ATCC 208821 / CBS 10515 / FGSC 9487) GN=CNAG_07361 PE=4 SV=1	J9VJ33_CRYNH	CNAG_07361	33 kDa	7	5	0.141	4
Large subunit ribosomal protein L33-b OS=Cryptococcus neoformans var. grubii serotype A (strain H99 / ATCC 208821 / CBS 10515 / FGSC 9487) GN=CNAG_05800 PE=4 SV=1	J9VU28_CRYNH	CNAG_05800	12 kDa	4	3	0.324	3
RAN protein binding protein OS=Cryptococcus neoformans var. grubii serotype A (strain H99 / ATCC 208821 / CBS 10515 / FGSC 9487) GN=CNAG_03722 PE=4 SV=2	J9VGF1_CRYNH	CNAG_03722	57 kDa	4	4	0.108	3
Osomolarity two-component system, response regulator SKN7 OS=Cryptococcus neoformans var. grubii serotype A (strain H99 / ATCC 208821 / CBS 10515 / FGSC 9487) GN=CNAG_03409 PE=4 SV=1	J9VQU1_CRYNH	CNAG_03409	113 kDa	6	6	0.0713	6
Large subunit ribosomal protein L3 OS=Cryptococcus neoformans var. grubii serotype A (strain H99 / ATCC 208821 / CBS 10515 / FGSC 9487) GN=CNAG_01884 PE=3 SV=1	J9VXE8_CRYNH	CNAG_01884	44 kDa	0	0	0	0
Uncharacterized protein OS=Cryptococcus neoformans var. grubii serotype A (strain H99 / ATCC 208821 / CBS 10515 / FGSC 9487) GN=CNAG_07941 PE=4 SV=1	J9VZ10_CRYNH	CNAG_07941	84 kDa	6	6	0.0973	6
Nuclear pore protein OS=Cryptococcus neoformans var. grubii serotype A (strain H99 / ATCC 208821 / CBS 10515 / FGSC 9487) GN=CNAG_02816 PE=3 SV=2	J9VHL2_CRYNH	CNAG_02816	106 kDa	2	2	0.0284	2
Pre-mRNA-processing factor 19 OS=Cryptococcus neoformans var. grubii serotype A (strain H99 / ATCC 208821 / CBS 10515 / FGSC 9487) GN=CNAG_01733 PE=4 SV=1	J9W1J2_CRYNH	CNAG_01733	54 kDa	0	0	0	0
Cohesin complex subunit SA-1/2 OS=Cryptococcus neoformans var. grubii serotype A (strain H99 / ATCC 208821 / CBS 10515 / FGSC 9487) GN=CNAG_00812 PE=4 SV=1	J9VFU2_CRYNH	CNAG_00812	132 kDa	1	1	0.0102	1
Nucleolar protein 4 OS=Cryptococcus neoformans var. grubii serotype A (strain H99 / ATCC 208821 / CBS 10515 / FGSC 9487) GN=CNAG_06472 PE=4 SV=1	J9W146_CRYNH	CNAG_06472	109 kDa	0	0	0	0
Uncharacterized protein OS=Cryptococcus neoformans var. grubii serotype A (strain H99 / ATCC 208821 / CBS 10515 / FGSC 9487) GN=CNAG_03057 PE=4 SV=1	J9VHI0_CRYNH	CNAG_03057	81 kDa	0	0	0	0
Uncharacterized protein OS=Cryptococcus neoformans var. grubii serotype A (strain H99 / ATCC 208821 / CBS 10515 / FGSC 9487) GN=CNAG_07982 PE=4 SV=1	T2BP18_CRYNH	CNAG_07982	58 kDa	3	3	0.1	3
DNA binding protein Ncp1 OS=Cryptococcus neoformans var. grubii serotype A (strain H99 / ATCC 208821 / CBS 10515 / FGSC 9487) GN=CNAG_03771 PE=4 SV=2	J9VFX9_CRYNH (+1)	CNAG_03771	63 kDa	4	2	0.0559	2
ATP-dependent DNA helicase II subunit 1 OS=Cryptococcus neoformans var. grubii serotype A (strain H99 / ATCC 208821 / CBS 10515 / FGSC 9487) GN=CNAG_04220 PE=4 SV=2	J9VR83_CRYNH	CNAG_04220	85 kDa	4	2	0.0307	2
Transcription factor STE12 OS=Cryptococcus neoformans var. grubii serotype A (strain H99 / ATCC 208821 / CBS 10515 / FGSC 9487) GN=CNAG_01454 PE=4 SV=1	J9VSJ3_CRYNH	CNAG_01454	93 kDa	1	1	0.013	1
U3 small nucleolar RNA-associated protein 3 OS=Cryptococcus neoformans var. grubii serotype A (strain H99 / ATCC 208821 / CBS 10515 / FGSC 9487) GN=CNAG_06367 PE=4 SV=1	J9W350_CRYNH	CNAG_06367	83 kDa	0	0	0	0
40S ribosomal protein S6 OS=Cryptococcus neoformans var. grubii serotype A (strain H99 / ATCC 208821 / CBS 10515 / FGSC 9487) GN=CNAG_01152 PE=3 SV=1	J9VL75_CRYNH (+1)	CNAG_01152	27 kDa	0	0	0	0
Ribosomal RNA-processing protein 7 OS=Cryptococcus neoformans var. grubii serotype A (strain H99 / ATCC 208821 / CBS 10515 / FGSC 9487) GN=CNAG_03513 PE=4 SV=1	J9VTI7_CRYNH	CNAG_03513	44 kDa	0	0	0	0
Protein BMH2 OS=Cryptococcus neoformans var. grubii serotype A (strain H99 / ATCC 208821 / CBS 10515 / FGSC 9487) GN=CNAG_05235 PE=3 SV=1	J9VS17_CRYNH	CNAG_05235	29 kDa	7	7	0.328	7
Polyadenylate-binding protein OS=Cryptococcus neoformans var. grubii serotype A (strain H99 / ATCC 208821 / CBS 10515 / FGSC 9487) GN=CNAG_04441 PE=3 SV=1	J9VUR9_CRYNH	CNAG_04441	72 kDa	8	8	0.14	8
Elongation factor 1-gamma OS=Cryptococcus neoformans var. grubii serotype A (strain H99 / ATCC 208821 / CBS 10515 / FGSC 9487) GN=CNAG_00417 PE=4 SV=1	J9VLI9_CRYNH	CNAG_00417	47 kDa	0	0	0	0
Large subunit ribosomal protein L23 OS=Cryptococcus neoformans var. grubii serotype A (strain H99 / ATCC 208821 / CBS 10515 / FGSC 9487) GN=CNAG_01976 PE=3 SV=1	J9W225_CRYNH	CNAG_01976	15 kDa	9	6	0.348	3
Small subunit ribosomal protein S16 OS=Cryptococcus neoformans var. grubii serotype A (strain H99 / ATCC 208821 / CBS 10515 / FGSC 9487) GN=CNAG_03780 PE=3 SV=1	J9VFY8_CRYNH	CNAG_03780	15 kDa	5	5	0.414	5
Small subunit ribosomal protein S5 OS=Cryptococcus neoformans var. grubii serotype A (strain H99 / ATCC 208821 / CBS 10515 / FGSC 9487) GN=CNAG_01990 PE=3 SV=1	J9VZS2_CRYNH	CNAG_01990	23 kDa	2	2	0.122	2
Large subunit acidic ribosomal protein P2 OS=Cryptococcus neoformans var. grubii serotype A (strain H99 / ATCC 208821 / CBS 10515 / FGSC 9487) GN=CNAG_05762 PE=3 SV=1	J9VNN9_CRYNH	CNAG_05762	11 kDa	6	3	0.523	3
40S ribosomal protein S7 OS=Cryptococcus neoformans var. grubii serotype A (strain H99 / ATCC 208821 / CBS 10515 / FGSC 9487) GN=CNAG_04445 PE=3 SV=1	J9VZI7_CRYNH	CNAG_04445	22 kDa	2	2	0.0804	2
ATP-dependent RNA helicase DBP5 OS=Cryptococcus neoformans var. grubii serotype A (strain H99 / ATCC 208821 / CBS 10515 / FGSC 9487) GN=CNAG_04362 PE=3 SV=2	J9VS53_CRYNH	CNAG_04362	60 kDa	8	8	0.163	8
Importin subunit beta-1 OS=Cryptococcus neoformans var. grubii serotype A (strain H99 / ATCC 208821 / CBS 10515 / FGSC 9487) GN=CNAG_00988 PE=4 SV=1	J9VRB1_CRYNH	CNAG_00988	94 kDa	4	3	0.0474	3
Large subunit ribosomal protein L10-like OS=Cryptococcus neoformans var. grubii serotype A (strain H99 / ATCC 208821 / CBS 10515 / FGSC 9487) GN=CNAG_03739 PE=4 SV=1	J9VKV8_CRYNH	CNAG_03739	25 kDa	3	3	0.125	3
Uncharacterized protein OS=Cryptococcus neoformans var. grubii serotype A (strain H99 / ATCC 208821 / CBS 10515 / FGSC 9487) GN=CNAG_02263 PE=4 SV=2	J9VV32_CRYNH	CNAG_02263	38 kDa	4	3	0.0952	3
Large subunit ribosomal protein L13e OS=Cryptococcus neoformans var. grubii serotype A (strain H99 / ATCC 208821 / CBS 10515 / FGSC 9487) GN=CNAG_06095 PE=4 SV=1	J9W2G5_CRYNH	CNAG_06095	23 kDa	0	0	0	0
Large subunit acidic ribosomal protein P1 OS=Cryptococcus neoformans var. grubii serotype A (strain H99 / ATCC 208821 / CBS 10515 / FGSC 9487) GN=CNAG_00655 PE=3 SV=1	J9VJJ1_CRYNH	CNAG_00655	11 kDa	3	2	0.413	2
Phosphatase OS=Cryptococcus neoformans var. grubii serotype A (strain H99 / ATCC 208821 / CBS 10515 / FGSC 9487) GN=CNAG_01744 PE=4 SV=1	J9VX38_CRYNH	CNAG_01744	44 kDa	0	0	0	0
Eukaryotic translation initiation factor 3 subunit M OS=Cryptococcus neoformans var. grubii serotype A (strain H99 / ATCC 208821 / CBS 10515 / FGSC 9487) GN=CNAG_00509 PE=3 SV=1	J9VLR5_CRYNH	CNAG_00509	49 kDa	1	1	0.0271	1
White collar 2 protein OS=Cryptococcus neoformans var. grubii serotype A (strain H99 / ATCC 208821 / CBS 10515 / FGSC 9487) GN=CNAG_02435 PE=4 SV=1	J9VS39_CRYNH	CNAG_02435	42 kDa	1	1	0.028	1
Kinesin-like protein OS=Cryptococcus neoformans var. grubii serotype A (strain H99 / ATCC 208821 / CBS 10515 / FGSC 9487) GN=CNAG_05752 PE=3 SV=2	J9VWJ2_CRYNH	CNAG_05752	83 kDa	1	1	0.0194	1
ATP-dependent RNA helicase DRS1 OS=Cryptococcus neoformans var. grubii serotype A (strain H99 / ATCC 208821 / CBS 10515 / FGSC 9487) GN=CNAG_01140 PE=4 SV=1	J9VTG6_CRYNH	CNAG_01140	90 kDa	0	0	0	0
U3 small nucleolar RNA-associated protein 4 OS=Cryptococcus neoformans var. grubii serotype A (strain H99 / ATCC 208821 / CBS 10515 / FGSC 9487) GN=CNAG_06005 PE=4 SV=1	J9VVE8_CRYNH	CNAG_06005	105 kDa	0	0	0	0
18S rRNA biogenesis protein RCL1 OS=Cryptococcus neoformans var. grubii serotype A (strain H99 / ATCC 208821 / CBS 10515 / FGSC 9487) GN=CNAG_03246 PE=4 SV=1	J9VPT6_CRYNH	CNAG_03246	40 kDa	1	1	0.0356	1
6-phosphogluconate dehydrogenase, decarboxylating OS=Cryptococcus neoformans var. grubii serotype A (strain H99 / ATCC 208821 / CBS 10515 / FGSC 9487) GN=CNAG_07561 PE=3 SV=1	J9VI11_CRYNH	CNAG_07561	54 kDa	3	3	0.0754	3
Chlorophyll synthesis pathway protein BchC OS=Cryptococcus neoformans var. grubii serotype A (strain H99 / ATCC 208821 / CBS 10515 / FGSC 9487) GN=CNAG_01558 PE=3 SV=1	J9VU15_CRYNH	CNAG_01558	38 kDa	4	4	0.129	4
Inorganic pyrophosphatase OS=Cryptococcus neoformans var. grubii serotype A (strain H99 / ATCC 208821 / CBS 10515 / FGSC 9487) GN=CNAG_02545 PE=4 SV=2	J9VM09_CRYNH	CNAG_02545	35 kDa	5	5	0.206	5
Large subunit ribosomal protein L27e OS=Cryptococcus neoformans var. grubii serotype A (strain H99 / ATCC 208821 / CBS 10515 / FGSC 9487) GN=CNAG_00779 PE=4 SV=1	J9VMM1_CRYNH	CNAG_00779	16 kDa	4	4	0.309	4
Ubiquinol-cytochrome c reductase core subunit 2 OS=Cryptococcus neoformans var. grubii serotype A (strain H99 / ATCC 208821 / CBS 10515 / FGSC 9487) GN=CNAG_05179 PE=4 SV=1	J9VPD8_CRYNH	CNAG_05179	45 kDa	2	2	0.0691	2
40S ribosomal protein S21 OS=Cryptococcus neoformans var. grubii serotype A (strain H99 / ATCC 208821 / CBS 10515 / FGSC 9487) GN=CNAG_01300 PE=3 SV=1	J9VK51_CRYNH	CNAG_01300	9 kDa	4	4	0.299	3
Sulfate adenylyltransferase OS=Cryptococcus neoformans var. grubii serotype A (strain H99 / ATCC 208821 / CBS 10515 / FGSC 9487) GN=MET3 PE=2 SV=1	MET3_CRYNH	MET3	65 kDa	0	0	0	0
Large subunit ribosomal protein L30e OS=Cryptococcus neoformans var. grubii serotype A (strain H99 / ATCC 208821 / CBS 10515 / FGSC 9487) GN=CNAG_00232 PE=4 SV=1	J9VG91_CRYNH	CNAG_00232	12 kDa	3	2	0.221	2
GTP-binding nuclear protein OS=Cryptococcus neoformans var. grubii serotype A (strain H99 / ATCC 208821 / CBS 10515 / FGSC 9487) GN=CNAG_02257 PE=3 SV=1	J9VQ82_CRYNH	CNAG_02257	24 kDa	3	3	0.147	3
Urease accessory protein UreG OS=Cryptococcus neoformans var. grubii serotype A (strain H99 / ATCC 208821 / CBS 10515 / FGSC 9487) GN=CNAG_00678 PE=3 SV=1	J9VEN6_CRYNH	CNAG_00678	34 kDa	4	4	0.144	4
N-acetyl-gamma-glutamyl-phosphate reductase OS=Cryptococcus neoformans var. grubii serotype A (strain H99 / ATCC 208821 / CBS 10515 / FGSC 9487) GN=CNAG_05753 PE=3 SV=1	J9VRN8_CRYNH	CNAG_05753	101 kDa	2	2	0.0249	2
DNA-directed RNA polymerase III subunit RPC3 OS=Cryptococcus neoformans var. grubii serotype A (strain H99 / ATCC 208821 / CBS 10515 / FGSC 9487) GN=CNAG_02025 PE=4 SV=2	J9VVQ9_CRYNH	CNAG_02025	63 kDa	4	4	0.0594	4
Small subunit ribosomal protein S2 OS=Cryptococcus neoformans var. grubii serotype A (strain H99 / ATCC 208821 / CBS 10515 / FGSC 9487) GN=CNAG_06605 PE=3 SV=1	J9VW40_CRYNH	CNAG_06605	28 kDa	1	1	0.0273	1
Transcription elongation factor SPT5 OS=Cryptococcus neoformans var. grubii serotype A (strain H99 / ATCC 208821 / CBS 10515 / FGSC 9487) GN=CNAG_00641 PE=3 SV=1	J9VJH9_CRYNH	CNAG_00641	124 kDa	2	2	0.0261	2
U3 small nucleolar RNA-associated protein 7 OS=Cryptococcus neoformans var. grubii serotype A (strain H99 / ATCC 208821 / CBS 10515 / FGSC 9487) GN=CNAG_06748 PE=4 SV=1	J9VFD0_CRYNH	CNAG_06748	69 kDa	1	1	0.0224	1
Glutamate-5-semialdehyde dehydrogenase OS=Cryptococcus neoformans var. grubii serotype A (strain H99 / ATCC 208821 / CBS 10515 / FGSC 9487) GN=CNAG_04990 PE=3 SV=1	J9VRA9_CRYNH	CNAG_04990	49 kDa	2	2	0.0543	2
Nucleolar essential protein 1 OS=Cryptococcus neoformans var. grubii serotype A (strain H99 / ATCC 208821 / CBS 10515 / FGSC 9487) GN=CNAG_04770 PE=4 SV=1	J9VSN7_CRYNH	CNAG_04770	36 kDa	0	0	0	0
U3 small nucleolar ribonucleoprotein IMP3 OS=Cryptococcus neoformans var. grubii serotype A (strain H99 / ATCC 208821 / CBS 10515 / FGSC 9487) GN=CNAG_07864 PE=4 SV=1	J9VTR3_CRYNH	CNAG_07864	21 kDa	2	2	0.143	2
Cytoplasmic protein OS=Cryptococcus neoformans var. grubii serotype A (strain H99 / ATCC 208821 / CBS 10515 / FGSC 9487) GN=CNAG_01780 PE=4 SV=1	J9VU67_CRYNH	CNAG_01780	41 kDa	1	1	0.0571	1
Proteasome subunit alpha type OS=Cryptococcus neoformans var. grubii serotype A (strain H99 / ATCC 208821 / CBS 10515 / FGSC 9487) GN=CNAG_05269 PE=3 SV=1	J9VJA7_CRYNH	CNAG_05269	28 kDa	1	1	0.0352	1
Chromatin structure-remodeling complex protein RSC7 OS=Cryptococcus neoformans var. grubii serotype A (strain H99 / ATCC 208821 / CBS 10515 / FGSC 9487) GN=CNAG_00372 PE=4 SV=2	J9VDY8_CRYNH	CNAG_00372	82 kDa	3	3	0.0417	3
Proteasome subunit alpha type OS=Cryptococcus neoformans var. grubii serotype A (strain H99 / ATCC 208821 / CBS 10515 / FGSC 9487) GN=CNAG_04071 PE=3 SV=1	J9VJH4_CRYNH	CNAG_04071	32 kDa	4	3	0.114	3
26S protease regulatory subunit 6B OS=Cryptococcus neoformans var. grubii serotype A (strain H99 / ATCC 208821 / CBS 10515 / FGSC 9487) GN=CNAG_03904 PE=3 SV=1	J9VLG3_CRYNH	CNAG_03904	47 kDa	2	2	0.0628	2
RNA helicase OS=Cryptococcus neoformans var. grubii serotype A (strain H99 / ATCC 208821 / CBS 10515 / FGSC 9487) GN=CNAG_03603 PE=3 SV=1	J9VFH9_CRYNH	CNAG_03603	60 kDa	0	0	0	0
Uncharacterized protein OS=Cryptococcus neoformans var. grubii serotype A (strain H99 / ATCC 208821 / CBS 10515 / FGSC 9487) GN=CNAG_03777 PE=4 SV=2	J9VGK9_CRYNH	CNAG_03777	60 kDa	0	0	0	0
Ribosome biogenesis protein ENP2 OS=Cryptococcus neoformans var. grubii serotype A (strain H99 / ATCC 208821 / CBS 10515 / FGSC 9487) GN=CNAG_04062 PE=4 SV=1	J9VGP6_CRYNH	CNAG_04062	85 kDa	0	0	0	0
Actin binding protein OS=Cryptococcus neoformans var. grubii serotype A (strain H99 / ATCC 208821 / CBS 10515 / FGSC 9487) GN=CNAG_04196 PE=3 SV=1	J9VRR4_CRYNH	CNAG_04196	44 kDa	1	1	0.0179	1
rRNA-processing protein EFG1 OS=Cryptococcus neoformans var. grubii serotype A (strain H99 / ATCC 208821 / CBS 10515 / FGSC 9487) GN=CNAG_06412 PE=4 SV=1	J9W389_CRYNH	CNAG_06412	32 kDa	1	1	0.0245	1
Uncharacterized protein OS=Cryptococcus neoformans var. grubii serotype A (strain H99 / ATCC 208821 / CBS 10515 / FGSC 9487) GN=CNAG_05422 PE=4 SV=1	J9W3R3_CRYNH	CNAG_05422	104 kDa	0	0	0	0
60S ribosomal export protein NMD3 OS=Cryptococcus neoformans var. grubii serotype A (strain H99 / ATCC 208821 / CBS 10515 / FGSC 9487) GN=CNAG_02672 PE=3 SV=1	J9VQP6_CRYNH	CNAG_02672	63 kDa	1	1	0.0212	1
E3 ubiquitin-protein ligase TRIP12 OS=Cryptococcus neoformans var. grubii serotype A (strain H99 / ATCC 208821 / CBS 10515 / FGSC 9487) GN=CNAG_01251 PE=4 SV=1	J9VT74_CRYNH	CNAG_01251	211 kDa	0	0	0	0
ATP-dependent RNA helicase DBP3 OS=Cryptococcus neoformans var. grubii serotype A (strain H99 / ATCC 208821 / CBS 10515 / FGSC 9487) GN=CNAG_02502 PE=3 SV=1	J9VUD2_CRYNH	CNAG_02502	67 kDa	0	0	0	0
Large subunit ribosomal protein L11 OS=Cryptococcus neoformans var. grubii serotype A (strain H99 / ATCC 208821 / CBS 10515 / FGSC 9487) GN=CNAG_07839 PE=3 SV=1	J9VV50_CRYNH	CNAG_07839	20 kDa	4	4	0.2	4
Small subunit ribosomal protein S22-A OS=Cryptococcus neoformans var. grubii serotype A (strain H99 / ATCC 208821 / CBS 10515 / FGSC 9487) GN=CNAG_01951 PE=3 SV=1	J9VXK6_CRYNH	CNAG_01951	14 kDa	0	0	0	0
Glutamate dehydrogenase OS=Cryptococcus neoformans var. grubii serotype A (strain H99 / ATCC 208821 / CBS 10515 / FGSC 9487) GN=CNAG_01577 PE=3 SV=1	J9VTK1_CRYNH	CNAG_01577	49 kDa	2	2	0.0665	2
Transketolase OS=Cryptococcus neoformans var. grubii serotype A (strain H99 / ATCC 208821 / CBS 10515 / FGSC 9487) GN=CNAG_07445 PE=3 SV=1	J9VL23_CRYNH	CNAG_07445	74 kDa	1	1	0.0146	1
Small subunit ribosomal protein S11 OS=Cryptococcus neoformans var. grubii serotype A (strain H99 / ATCC 208821 / CBS 10515 / FGSC 9487) GN=CNAG_00672 PE=3 SV=1	J9VHE4_CRYNH	CNAG_00672	18 kDa	4	4	0.229	4
Large subunit ribosomal protein L22 OS=Cryptococcus neoformans var. grubii serotype A (strain H99 / ATCC 208821 / CBS 10515 / FGSC 9487) GN=CNAG_06447 PE=3 SV=1	J9VZ02_CRYNH	CNAG_06447	21 kDa	0	0	0	0
Fatty acid synthase subunit alpha, fungi type OS=Cryptococcus neoformans var. grubii serotype A (strain H99 / ATCC 208821 / CBS 10515 / FGSC 9487) GN=CNAG_02100 PE=4 SV=1	J9VSX5_CRYNH	CNAG_02100	158 kDa	6	2	0.00834	2
Transitional endoplasmic reticulum ATPase OS=Cryptococcus neoformans var. grubii serotype A (strain H99 / ATCC 208821 / CBS 10515 / FGSC 9487) GN=CNAG_04851 PE=3 SV=1	J9VXL1_CRYNH	CNAG_04851	89 kDa	2	2	0.0309	2
Large subunit ribosomal protein L24e OS=Cryptococcus neoformans var. grubii serotype A (strain H99 / ATCC 208821 / CBS 10515 / FGSC 9487) GN=CNAG_03283 PE=4 SV=1	J9VQI0_CRYNH	CNAG_03283	17 kDa	2	1	0.0533	1
Uncharacterized protein OS=Cryptococcus neoformans var. grubii serotype A (strain H99 / ATCC 208821 / CBS 10515 / FGSC 9487) GN=CNAG_02218 PE=4 SV=2	J9VMA2_CRYNH	CNAG_02218	110 kDa	9	8	0.105	8
Importin beta-2 subunit OS=Cryptococcus neoformans var. grubii serotype A (strain H99 / ATCC 208821 / CBS 10515 / FGSC 9487) GN=CNAG_02457 PE=4 SV=1	J9VLP2_CRYNH	CNAG_02457	102 kDa	3	3	0.0357	3
Coatomer subunit alpha OS=Cryptococcus neoformans var. grubii serotype A (strain H99 / ATCC 208821 / CBS 10515 / FGSC 9487) GN=CNAG_03554 PE=4 SV=1	J9VR74_CRYNH	CNAG_03554	136 kDa	1	1	0.0139	1
Small subunit ribosomal protein S17 OS=Cryptococcus neoformans var. grubii serotype A (strain H99 / ATCC 208821 / CBS 10515 / FGSC 9487) GN=CNAG_01170 PE=3 SV=1	J9VTE3_CRYNH	CNAG_01170	16 kDa	1	1	0.0769	1
Eukaryotic translation initiation factor 3 subunit H OS=Cryptococcus neoformans var. grubii serotype A (strain H99 / ATCC 208821 / CBS 10515 / FGSC 9487) GN=CNAG_02507 PE=3 SV=1	J9VUC7_CRYNH	CNAG_02507	41 kDa	1	1	0.0284	1
Large subunit ribosomal protein L13 OS=Cryptococcus neoformans var. grubii serotype A (strain H99 / ATCC 208821 / CBS 10515 / FGSC 9487) GN=CNAG_06231 PE=3 SV=1	J9W0I6_CRYNH	CNAG_06231	22 kDa	1	1	0.0653	1
Dynamin GTPase OS=Cryptococcus neoformans var. grubii serotype A (strain H99 / ATCC 208821 / CBS 10515 / FGSC 9487) GN=CNAG_01655 PE=3 SV=1	J9W1A7_CRYNH	CNAG_01655	91 kDa	1	1	0.0108	1
DNA-directed RNA polymerase subunit OS=Cryptococcus neoformans var. grubii serotype A (strain H99 / ATCC 208821 / CBS 10515 / FGSC 9487) GN=CNAG_02166 PE=3 SV=1	J9VSQ4_CRYNH	CNAG_02166	196 kDa	0	0	0	0
Glycerol-3-phosphate dehydrogenase [NAD(+)] OS=Cryptococcus neoformans var. grubii serotype A (strain H99 / ATCC 208821 / CBS 10515 / FGSC 9487) GN=CNAG_01745 PE=3 SV=1	J9VU38_CRYNH	CNAG_01745	42 kDa	2	2	0.0662	2
26S protease regulatory subunit 10B OS=Cryptococcus neoformans var. grubii serotype A (strain H99 / ATCC 208821 / CBS 10515 / FGSC 9487) GN=CNAG_04906 PE=3 SV=1	J9VSR2_CRYNH	CNAG_04906	45 kDa	5	5	0.133	5
rRNA-processing protein EBP2 OS=Cryptococcus neoformans var. grubii serotype A (strain H99 / ATCC 208821 / CBS 10515 / FGSC 9487) GN=CNAG_01236 PE=4 SV=1	J9VT86_CRYNH	CNAG_01236	44 kDa	2	2	0.0513	2
CMGC/CDK/CDK5 protein kinase OS=Cryptococcus neoformans var. grubii serotype A (strain H99 / ATCC 208821 / CBS 10515 / FGSC 9487) GN=CNAG_08022 PE=3 SV=1	T2BQ21_CRYNH	CNAG_08022	48 kDa	3	3	0.0723	3
Pumilio-family RNA binding protein OS=Cryptococcus neoformans var. grubii serotype A (strain H99 / ATCC 208821 / CBS 10515 / FGSC 9487) GN=CNAG_02810 PE=4 SV=2	J9VI91_CRYNH (+1)	CNAG_02810	102 kDa	1	1	0.0105	1
V-type proton ATPase subunit C OS=Cryptococcus neoformans var. grubii serotype A (strain H99 / ATCC 208821 / CBS 10515 / FGSC 9487) GN=CNAG_07590 PE=3 SV=1	J9VWC2_CRYNH	CNAG_07590	45 kDa	1	1	0.0253	1
Parafibromin OS=Cryptococcus neoformans var. grubii serotype A (strain H99 / ATCC 208821 / CBS 10515 / FGSC 9487) GN=CNAG_02290 PE=4 SV=1	J9VM38_CRYNH	CNAG_02290	46 kDa	2	2	0.0574	2
Pre-mRNA-splicing factor SLU7 OS=Cryptococcus neoformans var. grubii serotype A (strain H99 / ATCC 208821 / CBS 10515 / FGSC 9487) GN=CNAG_01159 PE=4 SV=2	J9VNJ4_CRYNH	CNAG_01159	65 kDa	1	1	0.0262	1
Lupus La protein OS=Cryptococcus neoformans var. grubii serotype A (strain H99 / ATCC 208821 / CBS 10515 / FGSC 9487) GN=CNAG_02301 PE=4 SV=1	J9VQ46_CRYNH	CNAG_02301	57 kDa	0	0	0	0
DNA-directed RNA polymerase subunit OS=Cryptococcus neoformans var. grubii serotype A (strain H99 / ATCC 208821 / CBS 10515 / FGSC 9487) GN=CNAG_05936 PE=3 SV=2	J9VX09_CRYNH	CNAG_05936	163 kDa	1	1	0.00614	1
Ribosome production factor 2 OS=Cryptococcus neoformans var. grubii serotype A (strain H99 / ATCC 208821 / CBS 10515 / FGSC 9487) GN=CNAG_01187 PE=4 SV=1	J9VNG8_CRYNH	CNAG_01187	36 kDa	0	0	0	0
Cytoplasmic protein OS=Cryptococcus neoformans var. grubii serotype A (strain H99 / ATCC 208821 / CBS 10515 / FGSC 9487) GN=CNAG_04899 PE=4 SV=2	J9VV74_CRYNH	CNAG_04899	41 kDa	0	0	0	0
Rab GDP dissociation inhibitor OS=Cryptococcus neoformans var. grubii serotype A (strain H99 / ATCC 208821 / CBS 10515 / FGSC 9487) GN=CNAG_03591 PE=3 SV=1	J9VRB5_CRYNH	CNAG_03591	50 kDa	0	0	0	0
Upstream activation factor subunit UAF30 OS=Cryptococcus neoformans var. grubii serotype A (strain H99 / ATCC 208821 / CBS 10515 / FGSC 9487) GN=CNAG_01790 PE=4 SV=2	J9VU72_CRYNH	CNAG_01790	29 kDa	0	0	0	0
Complement component 1 Q subcomponent-binding protein, mitochondrial OS=Cryptococcus neoformans var. grubii serotype A (strain H99 / ATCC 208821 / CBS 10515 / FGSC 9487) GN=CNAG_00280 PE=4 SV=1	J9VEI4_CRYNH	CNAG_00280	29 kDa	0	0	0	0
Uncharacterized protein OS=Cryptococcus neoformans var. grubii serotype A (strain H99 / ATCC 208821 / CBS 10515 / FGSC 9487) GN=CNAG_03023 PE=4 SV=2	J9VM45_CRYNH	CNAG_03023	152 kDa	0	0	0	0
Transcription factor OS=Cryptococcus neoformans var. grubii serotype A (strain H99 / ATCC 208821 / CBS 10515 / FGSC 9487) GN=CNAG_01438 PE=4 SV=1	J9VSK5_CRYNH	CNAG_01438	101 kDa	0	0	0	0
Uncharacterized protein OS=Cryptococcus neoformans var. grubii serotype A (strain H99 / ATCC 208821 / CBS 10515 / FGSC 9487) GN=CNAG_07593 PE=4 SV=2	J9VTP6_CRYNH	CNAG_07593	62 kDa	0	0	0	0
Nucleolar protein 12 OS=Cryptococcus neoformans var. grubii serotype A (strain H99 / ATCC 208821 / CBS 10515 / FGSC 9487) GN=CNAG_01564 PE=4 SV=1	J9VYN9_CRYNH	CNAG_01564	65 kDa	1	1	0.0268	1
DNA-directed RNA polymerase subunit beta OS=Cryptococcus neoformans var. grubii serotype A (strain H99 / ATCC 208821 / CBS 10515 / FGSC 9487) GN=CNAG_04513 PE=3 SV=2	J9VRY2_CRYNH	CNAG_04513	134 kDa	6	6	0.0498	6
Uncharacterized protein OS=Cryptococcus neoformans var. grubii serotype A (strain H99 / ATCC 208821 / CBS 10515 / FGSC 9487) GN=CNAG_06195 PE=4 SV=2	J9VW14_CRYNH	CNAG_06195	44 kDa	0	0	0	0
ATP-citrate synthase OS=Cryptococcus neoformans var. grubii serotype A (strain H99 / ATCC 208821 / CBS 10515 / FGSC 9487) GN=CNAG_04640 PE=3 SV=1	J9W0K1_CRYNH	CNAG_04640	125 kDa	2	2	0.0183	2
Fructose-bisphosphate aldolase 1 OS=Cryptococcus neoformans var. grubii serotype A (strain H99 / ATCC 208821 / CBS 10515 / FGSC 9487) GN=CNAG_06770 PE=4 SV=1	J9VI18_CRYNH	CNAG_06770	39 kDa	1	1	0.0501	1
Sulfite reductase (NADPH) hemoprotein, beta-component OS=Cryptococcus neoformans var. grubii serotype A (strain H99 / ATCC 208821 / CBS 10515 / FGSC 9487) GN=CNAG_05070 PE=3 SV=2	J9VNZ3_CRYNH	CNAG_05070	150 kDa	4	3	0.0255	3
Ketol-acid reductoisomerase, mitochondrial OS=Cryptococcus neoformans var. grubii serotype A (strain H99 / ATCC 208821 / CBS 10515 / FGSC 9487) GN=CNAG_05725 PE=3 SV=1	J9VP67_CRYNH	CNAG_05725	44 kDa	3	3	0.0648	3
Uncharacterized protein OS=Cryptococcus neoformans var. grubii serotype A (strain H99 / ATCC 208821 / CBS 10515 / FGSC 9487) GN=CNAG_06118 PE=4 SV=2	J9VVQ7_CRYNH	CNAG_06118	94 kDa	2	2	0.0362	2
Large subunit ribosomal protein L9e OS=Cryptococcus neoformans var. grubii serotype A (strain H99 / ATCC 208821 / CBS 10515 / FGSC 9487) GN=CNAG_00034 PE=4 SV=1	J9VDR3_CRYNH	CNAG_00034	21 kDa	2	2	0.11	2
Dynamin GTPase OS=Cryptococcus neoformans var. grubii serotype A (strain H99 / ATCC 208821 / CBS 10515 / FGSC 9487) GN=CNAG_00565 PE=3 SV=1	J9VH45_CRYNH	CNAG_00565	77 kDa	2	2	0.0447	2
ADP-ribosylation factor OS=Cryptococcus neoformans var. grubii serotype A (strain H99 / ATCC 208821 / CBS 10515 / FGSC 9487) GN=CNAG_03251 PE=3 SV=1	J9VPU1_CRYNH	CNAG_03251	21 kDa	3	3	0.154	3
Uncharacterized protein OS=Cryptococcus neoformans var. grubii serotype A (strain H99 / ATCC 208821 / CBS 10515 / FGSC 9487) GN=CNAG_00626 PE=4 SV=1	J9VJG7_CRYNH	CNAG_00626	24 kDa	3	3	0.183	3
Succinate--CoA ligase [ADP-forming] subunit beta, mitochondrial OS=Cryptococcus neoformans var. grubii serotype A (strain H99 / ATCC 208821 / CBS 10515 / FGSC 9487) GN=CNAG_00747 PE=3 SV=1	J9VEX3_CRYNH	CNAG_00747	45 kDa	4	4	0.112	4
Large subunit ribosomal protein L28e OS=Cryptococcus neoformans var. grubii serotype A (strain H99 / ATCC 208821 / CBS 10515 / FGSC 9487) GN=CNAG_04068 PE=4 SV=1	J9VHC1_CRYNH	CNAG_04068	17 kDa	0	0	0	0
Importin subunit alpha OS=Cryptococcus neoformans var. grubii serotype A (strain H99 / ATCC 208821 / CBS 10515 / FGSC 9487) GN=CNAG_01361 PE=3 SV=1	J9VJY5_CRYNH	CNAG_01361	59 kDa	11	10	0.136	7
Cytoplasmic protein OS=Cryptococcus neoformans var. grubii serotype A (strain H99 / ATCC 208821 / CBS 10515 / FGSC 9487) GN=CNAG_04698 PE=4 SV=1	J9W0F1_CRYNH	CNAG_04698	18 kDa	4	4	0.329	4
RNA polymerase-associated protein CTR9 OS=Cryptococcus neoformans var. grubii serotype A (strain H99 / ATCC 208821 / CBS 10515 / FGSC 9487) GN=CNAG_06754 PE=4 SV=2	J9VI31_CRYNH	CNAG_06754	132 kDa	5	5	0.0539	5
Clustered mitochondria protein homolog OS=Cryptococcus neoformans var. grubii serotype A (strain H99 / ATCC 208821 / CBS 10515 / FGSC 9487) GN=CLU1 PE=3 SV=1	J9VYI2_CRYNH	CLU1	164 kDa	2	2	0.0207	2
Cluster of Mitogen-activated protein kinase HOG1 OS=Cryptococcus neoformans var. grubii serotype A (strain H99 / ATCC 208821 / CBS 10515 / FGSC 9487) GN=HOG1 PE=1 SV=1 (HOG1_CRYNH)	HOG1_CRYNH [3]	HOG1	41 kDa	2	2	0.0411	2
Mitogen-activated protein kinase HOG1 OS=Cryptococcus neoformans var. grubii serotype A (strain H99 / ATCC 208821 / CBS 10515 / FGSC 9487) GN=HOG1 PE=1 SV=1	HOG1_CRYNH	HOG1	41 kDa	2	2	0.0411	2
Mitogen-activated protein kinase OS=Cryptococcus neoformans var. grubii serotype A (strain H99 / ATCC 208821 / CBS 10515 / FGSC 9487) GN=CNAG_04514 PE=3 SV=1	J9VSI6_CRYNH	CNAG_04514	48 kDa	1	1	0.0188	1
Mitogen-activated protein kinase OS=Cryptococcus neoformans var. grubii serotype A (strain H99 / ATCC 208821 / CBS 10515 / FGSC 9487) GN=CNAG_02511 PE=3 SV=1	J9VPG9_CRYNH	CNAG_02511	42 kDa	1	1	0.0219	1
Uncharacterized protein OS=Cryptococcus neoformans var. grubii serotype A (strain H99 / ATCC 208821 / CBS 10515 / FGSC 9487) GN=CNAG_04484 PE=4 SV=1	J9VSG0_CRYNH	CNAG_04484	123 kDa	0	0	0	0
Mitochondrial import inner membrane translocase subunit TIM44 OS=Cryptococcus neoformans var. grubii serotype A (strain H99 / ATCC 208821 / CBS 10515 / FGSC 9487) GN=CNAG_06630 PE=3 SV=1	J9VW63_CRYNH	CNAG_06630	51 kDa	1	1	0.0286	1
DNA-directed RNA polymerase III subunit RPC4 OS=Cryptococcus neoformans var. grubii serotype A (strain H99 / ATCC 208821 / CBS 10515 / FGSC 9487) GN=CNAG_02520 PE=4 SV=1	J9VM36_CRYNH	CNAG_02520	49 kDa	4	4	0.12	4
Coatomer subunit delta OS=Cryptococcus neoformans var. grubii serotype A (strain H99 / ATCC 208821 / CBS 10515 / FGSC 9487) GN=CNAG_01414 PE=3 SV=1	J9VQ41_CRYNH	CNAG_01414	28 kDa	3	3	0.124	3
Nucleolysin TIA-1/TIAR OS=Cryptococcus neoformans var. grubii serotype A (strain H99 / ATCC 208821 / CBS 10515 / FGSC 9487) GN=CNAG_01413 PE=4 SV=1	J9VSM6_CRYNH	CNAG_01413	46 kDa	3	3	0.0991	3
Uncharacterized protein OS=Cryptococcus neoformans var. grubii serotype A (strain H99 / ATCC 208821 / CBS 10515 / FGSC 9487) GN=CNAG_03790 PE=4 SV=1	J9VFZ7_CRYNH	CNAG_03790	43 kDa	3	3	0.0709	3
DNA repair protein Rad5 OS=Cryptococcus neoformans var. grubii serotype A (strain H99 / ATCC 208821 / CBS 10515 / FGSC 9487) GN=CNAG_05102 PE=4 SV=2	J9VIU2_CRYNH	CNAG_05102	99 kDa	0	0	0	0
Prohibitin PHB1 OS=Cryptococcus neoformans var. grubii serotype A (strain H99 / ATCC 208821 / CBS 10515 / FGSC 9487) GN=CNAG_00088 PE=4 SV=1	J9VKK6_CRYNH	CNAG_00088	30 kDa	3	3	0.142	3
Eukaryotic translation initiation factor 3 subunit E OS=Cryptococcus neoformans var. grubii serotype A (strain H99 / ATCC 208821 / CBS 10515 / FGSC 9487) GN=INT6 PE=3 SV=1	J9W2D7_CRYNH	INT6	52 kDa	1	1	0.0239	1
RuvB-like helicase OS=Cryptococcus neoformans var. grubii serotype A (strain H99 / ATCC 208821 / CBS 10515 / FGSC 9487) GN=CNAG_00108 PE=3 SV=1	J9VKM9_CRYNH	CNAG_00108	52 kDa	0	0	0	0
NEK protein kinase OS=Cryptococcus neoformans var. grubii serotype A (strain H99 / ATCC 208821 / CBS 10515 / FGSC 9487) GN=CNAG_04148 PE=4 SV=1	J9VRL4_CRYNH	CNAG_04148	81 kDa	1	1	0.0233	1
Ribosome biogenesis protein BRX1 OS=Cryptococcus neoformans var. grubii serotype A (strain H99 / ATCC 208821 / CBS 10515 / FGSC 9487) GN=CNAG_02382 PE=4 SV=1	J9VS82_CRYNH	CNAG_02382	33 kDa	0	0	0	0
RNA polymerase II transcription factor OS=Cryptococcus neoformans var. grubii serotype A (strain H99 / ATCC 208821 / CBS 10515 / FGSC 9487) GN=CNAG_04460 PE=3 SV=1	J9VZK0_CRYNH	CNAG_04460	55 kDa	2	2	0.0565	2
Carboxypeptidase OS=Cryptococcus neoformans var. grubii serotype A (strain H99 / ATCC 208821 / CBS 10515 / FGSC 9487) GN=CNAG_01879 PE=3 SV=1	J9W1U6_CRYNH	CNAG_01879	58 kDa	0	0	0	0
ATP-dependent RNA helicase ROK1 OS=Cryptococcus neoformans var. grubii serotype A (strain H99 / ATCC 208821 / CBS 10515 / FGSC 9487) GN=CNAG_03205 PE=4 SV=1	J9VPQ3_CRYNH	CNAG_03205	67 kDa	0	0	0	0
Pre-mRNA-splicing factor CEF1 OS=Cryptococcus neoformans var. grubii serotype A (strain H99 / ATCC 208821 / CBS 10515 / FGSC 9487) GN=CNAG_02671 PE=4 SV=2	J9VKR8_CRYNH	CNAG_02671	93 kDa	0	0	0	0
U3 small nucleolar RNA-associated protein 6 OS=Cryptococcus neoformans var. grubii serotype A (strain H99 / ATCC 208821 / CBS 10515 / FGSC 9487) GN=CNAG_04044 PE=4 SV=1	J9VLS5_CRYNH	CNAG_04044	51 kDa	0	0	0	0
Periodic tryptophan protein 1 OS=Cryptococcus neoformans var. grubii serotype A (strain H99 / ATCC 208821 / CBS 10515 / FGSC 9487) GN=CNAG_04694 PE=4 SV=1	J9VY31_CRYNH	CNAG_04694	64 kDa	2	2	0.0412	2
Sterol-4alpha-carboxylate 3-dehydrogenase (Decarboxylating) OS=Cryptococcus neoformans var. grubii serotype A (strain H99 / ATCC 208821 / CBS 10515 / FGSC 9487) GN=CNAG_04605 PE=4 SV=1	J9W0N0_CRYNH	CNAG_04605	49 kDa	0	0	0	0
Uncharacterized protein OS=Cryptococcus neoformans var. grubii serotype A (strain H99 / ATCC 208821 / CBS 10515 / FGSC 9487) GN=CNAG_00337 PE=4 SV=1	J9VGL2_CRYNH	CNAG_00337	88 kDa	2	2	0.028	2
Protein BFR2 OS=Cryptococcus neoformans var. grubii serotype A (strain H99 / ATCC 208821 / CBS 10515 / FGSC 9487) GN=CNAG_04395 PE=4 SV=1	J9VUN1_CRYNH	CNAG_04395	50 kDa	0	0	0	0
H/ACA ribonucleoprotein complex subunit OS=Cryptococcus neoformans var. grubii serotype A (strain H99 / ATCC 208821 / CBS 10515 / FGSC 9487) GN=CNAG_04259 PE=3 SV=1	J9VWL8_CRYNH	CNAG_04259	21 kDa	0	0	0	0
Uncharacterized protein OS=Cryptococcus neoformans var. grubii serotype A (strain H99 / ATCC 208821 / CBS 10515 / FGSC 9487) GN=CNAG_05153 PE=4 SV=1	J9VJN2_CRYNH	CNAG_05153	102 kDa	0	0	0	0
Uncharacterized protein OS=Cryptococcus neoformans var. grubii serotype A (strain H99 / ATCC 208821 / CBS 10515 / FGSC 9487) GN=CNAG_00514 PE=4 SV=2	J9VLR9_CRYNH	CNAG_00514	91 kDa	0	0	0	0
Phosphoketolase OS=Cryptococcus neoformans var. grubii serotype A (strain H99 / ATCC 208821 / CBS 10515 / FGSC 9487) GN=CNAG_02230 PE=4 SV=2	J9VMW1_CRYNH	CNAG_02230	95 kDa	0	0	0	0
Pin2-interacting protein X1 OS=Cryptococcus neoformans var. grubii serotype A (strain H99 / ATCC 208821 / CBS 10515 / FGSC 9487) GN=CNAG_06126 PE=4 SV=1	J9VY60_CRYNH	CNAG_06126	44 kDa	0	0	0	0
Small nuclear ribonucleoprotein B and B OS=Cryptococcus neoformans var. grubii serotype A (strain H99 / ATCC 208821 / CBS 10515 / FGSC 9487) GN=CNAG_04840 PE=4 SV=2	J9W045_CRYNH	CNAG_04840	21 kDa	0	0	0	0
Ribosomal protein OS=Cryptococcus neoformans var. grubii serotype A (strain H99 / ATCC 208821 / CBS 10515 / FGSC 9487) GN=CNAG_01819 PE=3 SV=1	J9W1P4_CRYNH	CNAG_01819	29 kDa	2	2	0.123	2
26S protease regulatory subunit 8 OS=Cryptococcus neoformans var. grubii serotype A (strain H99 / ATCC 208821 / CBS 10515 / FGSC 9487) GN=CNAG_04666 PE=3 SV=1	J9VVW9_CRYNH	CNAG_04666	45 kDa	1	1	0.0295	1
Replication factor C subunit 2/4 OS=Cryptococcus neoformans var. grubii serotype A (strain H99 / ATCC 208821 / CBS 10515 / FGSC 9487) GN=CNAG_05409 PE=4 SV=1	J9VWI5_CRYNH	CNAG_05409	40 kDa	1	1	0.0441	1
Uncharacterized protein OS=Cryptococcus neoformans var. grubii serotype A (strain H99 / ATCC 208821 / CBS 10515 / FGSC 9487) GN=CNAG_04790 PE=4 SV=1	J9VVL4_CRYNH	CNAG_04790	36 kDa	0	0	0	0
U3 small nucleolar RNA-associated protein 18 OS=Cryptococcus neoformans var. grubii serotype A (strain H99 / ATCC 208821 / CBS 10515 / FGSC 9487) GN=CNAG_06798 PE=4 SV=2	J9VF89_CRYNH	CNAG_06798	67 kDa	0	0	0	0
53 kDa brg1-associated factor b OS=Cryptococcus neoformans var. grubii serotype A (strain H99 / ATCC 208821 / CBS 10515 / FGSC 9487) GN=CNAG_04048 PE=3 SV=1	J9VHA2_CRYNH	CNAG_04048	53 kDa	0	0	0	0
Ribosomal RNA-processing protein 9 OS=Cryptococcus neoformans var. grubii serotype A (strain H99 / ATCC 208821 / CBS 10515 / FGSC 9487) GN=CNAG_04802 PE=4 SV=1	J9VXU3_CRYNH	CNAG_04802	60 kDa	0	0	0	0
Transcription activator snf2l1 OS=Cryptococcus neoformans var. grubii serotype A (strain H99 / ATCC 208821 / CBS 10515 / FGSC 9487) GN=CNAG_05552 PE=4 SV=2	J9W1V5_CRYNH	CNAG_05552	126 kDa	3	3	0.0301	3
Uncharacterized protein OS=Cryptococcus neoformans var. grubii serotype A (strain H99 / ATCC 208821 / CBS 10515 / FGSC 9487) GN=CNAG_05556 PE=3 SV=1	J9VXK4_CRYNH	CNAG_05556	11 kDa	5	5	0.448	4
Large subunit ribosomal protein L23 OS=Cryptococcus neoformans var. grubii serotype A (strain H99 / ATCC 208821 / CBS 10515 / FGSC 9487) GN=CNAG_03053 PE=3 SV=1	J9VGW3_CRYNH	CNAG_03053	17 kDa	1	1	0.0844	1
Malate dehydrogenase OS=Cryptococcus neoformans var. grubii serotype A (strain H99 / ATCC 208821 / CBS 10515 / FGSC 9487) GN=CNAG_03225 PE=3 SV=1	J9VXN5_CRYNH	CNAG_03225	36 kDa	3	3	0.124	3
Tryptophan synthase OS=Cryptococcus neoformans var. grubii serotype A (strain H99 / ATCC 208821 / CBS 10515 / FGSC 9487) GN=CNAG_00649 PE=3 SV=1	J9VFA7_CRYNH	CNAG_00649	77 kDa	2	2	0.0336	2
Homocitrate synthase, mitochondrial OS=Cryptococcus neoformans var. grubii serotype A (strain H99 / ATCC 208821 / CBS 10515 / FGSC 9487) GN=CNAG_00992 PE=3 SV=1	J9VTV3_CRYNH	CNAG_00992	54 kDa	0	0	0	0
Nucleoside diphosphate kinase OS=Cryptococcus neoformans var. grubii serotype A (strain H99 / ATCC 208821 / CBS 10515 / FGSC 9487) GN=CNAG_02285 PE=3 SV=1	J9VM42_CRYNH	CNAG_02285	17 kDa	2	2	0.171	2
Large subunit ribosomal protein L14 OS=Cryptococcus neoformans var. grubii serotype A (strain H99 / ATCC 208821 / CBS 10515 / FGSC 9487) GN=CNAG_02923 PE=3 SV=1	J9VMD7_CRYNH	CNAG_02923	16 kDa	5	5	0.362	5
Small subunit ribosomal protein S18 OS=Cryptococcus neoformans var. grubii serotype A (strain H99 / ATCC 208821 / CBS 10515 / FGSC 9487) GN=CNAG_04883 PE=3 SV=1	J9VXH5_CRYNH	CNAG_04883	18 kDa	4	4	0.206	3
Small subunit ribosomal protein S13e OS=Cryptococcus neoformans var. grubii serotype A (strain H99 / ATCC 208821 / CBS 10515 / FGSC 9487) GN=CNAG_01153 PE=3 SV=1	J9VKK2_CRYNH	CNAG_01153	17 kDa	5	5	0.318	5
Isocitrate dehydrogenase [NAD] subunit, mitochondrial OS=Cryptococcus neoformans var. grubii serotype A (strain H99 / ATCC 208821 / CBS 10515 / FGSC 9487) GN=CNAG_07363 PE=3 SV=1	J9VGW8_CRYNH	CNAG_07363	41 kDa	3	3	0.0871	3
FK506-binding protein 1 OS=Cryptococcus neoformans var. grubii serotype A (strain H99 / ATCC 208821 / CBS 10515 / FGSC 9487) GN=FRR1 PE=3 SV=1	FKBP_CRYNH	FRR1	12 kDa	3	3	0.269	3
Nucleoprotein TPR OS=Cryptococcus neoformans var. grubii serotype A (strain H99 / ATCC 208821 / CBS 10515 / FGSC 9487) GN=CNAG_07925 PE=4 SV=2	J9VW84_CRYNH	CNAG_07925	154 kDa	0	0	0	0
Cytoplasmic protein OS=Cryptococcus neoformans var. grubii serotype A (strain H99 / ATCC 208821 / CBS 10515 / FGSC 9487) GN=CNAG_01182 PE=4 SV=1	J9VKH4_CRYNH	CNAG_01182	38 kDa	4	3	0.0932	3
Replication factor A3 OS=Cryptococcus neoformans var. grubii serotype A (strain H99 / ATCC 208821 / CBS 10515 / FGSC 9487) GN=CNAG_03813 PE=4 SV=1	J9VL31_CRYNH	CNAG_03813	12 kDa	4	4	0.509	4
GTPase activating protein OS=Cryptococcus neoformans var. grubii serotype A (strain H99 / ATCC 208821 / CBS 10515 / FGSC 9487) GN=CNAG_02458 PE=4 SV=2	J9VPP9_CRYNH	CNAG_02458	124 kDa	0	0	0	0
T-complex protein 1 subunit gamma OS=Cryptococcus neoformans var. grubii serotype A (strain H99 / ATCC 208821 / CBS 10515 / FGSC 9487) GN=CNAG_02710 PE=3 SV=1	J9VN22_CRYNH	CNAG_02710	61 kDa	2	2	0.0406	2
Septin OS=Cryptococcus neoformans var. grubii serotype A (strain H99 / ATCC 208821 / CBS 10515 / FGSC 9487) GN=CNAG_01740 PE=3 SV=1	J9VU34_CRYNH	CNAG_01740	44 kDa	2	2	0.05	2
V-type proton ATPase subunit OS=Cryptococcus neoformans var. grubii serotype A (strain H99 / ATCC 208821 / CBS 10515 / FGSC 9487) GN=CNAG_00448 PE=3 SV=1	J9VLL6_CRYNH	CNAG_00448	40 kDa	2	2	0.073	2
V-type proton ATPase catalytic subunit A OS=Cryptococcus neoformans var. grubii serotype A (strain H99 / ATCC 208821 / CBS 10515 / FGSC 9487) GN=CNAG_02326 PE=3 SV=2	J9VM05_CRYNH	CNAG_02326	68 kDa	3	3	0.0663	3
Eukaryotic translation initiation factor 3 subunit L OS=Cryptococcus neoformans var. grubii serotype A (strain H99 / ATCC 208821 / CBS 10515 / FGSC 9487) GN=CNAG_05105 PE=3 SV=1	J9VRM8_CRYNH	CNAG_05105	71 kDa	2	2	0.0631	2
40S ribosomal protein S8 OS=Cryptococcus neoformans var. grubii serotype A (strain H99 / ATCC 208821 / CBS 10515 / FGSC 9487) GN=CNAG_03198 PE=3 SV=1	J9VXL7_CRYNH	CNAG_03198	24 kDa	1	1	0.0577	1
DNA-directed RNA polymerase I, II, and III subunit RPABC3 OS=Cryptococcus neoformans var. grubii serotype A (strain H99 / ATCC 208821 / CBS 10515 / FGSC 9487) GN=CNAG_04286 PE=4 SV=1	J9VRE0_CRYNH	CNAG_04286	18 kDa	0	0	0	0
Mannose-1-phosphate guanyltransferase OS=Cryptococcus neoformans var. grubii serotype A (strain H99 / ATCC 208821 / CBS 10515 / FGSC 9487) GN=CNAG_01813 PE=4 SV=2	J9VZD5_CRYNH	CNAG_01813	40 kDa	2	2	0.0852	2
Condensin complex subunit 1 OS=Cryptococcus neoformans var. grubii serotype A (strain H99 / ATCC 208821 / CBS 10515 / FGSC 9487) GN=CNAG_01959 PE=3 SV=2	J9VZP7_CRYNH	CNAG_01959	159 kDa	0	0	0	0
Aspartate-tRNA(Asn) ligase OS=Cryptococcus neoformans var. grubii serotype A (strain H99 / ATCC 208821 / CBS 10515 / FGSC 9487) GN=CNAG_03563 PE=3 SV=2	J9VQN2_CRYNH	CNAG_03563	101 kDa	1	1	0.0102	1
U3 small nucleolar RNA-associated protein 15 OS=Cryptococcus neoformans var. grubii serotype A (strain H99 / ATCC 208821 / CBS 10515 / FGSC 9487) GN=CNAG_00775 PE=4 SV=1	J9VHR4_CRYNH	CNAG_00775	58 kDa	0	0	0	0
Nucleolar protein 15 OS=Cryptococcus neoformans var. grubii serotype A (strain H99 / ATCC 208821 / CBS 10515 / FGSC 9487) GN=CNAG_07511 PE=4 SV=1	J9VJX9_CRYNH	CNAG_07511	52 kDa	0	0	0	0
Uncharacterized protein OS=Cryptococcus neoformans var. grubii serotype A (strain H99 / ATCC 208821 / CBS 10515 / FGSC 9487) GN=CNAG_01270 PE=4 SV=1	J9VK83_CRYNH	CNAG_01270	49 kDa	0	0	0	0
U2-associated protein SR140 OS=Cryptococcus neoformans var. grubii serotype A (strain H99 / ATCC 208821 / CBS 10515 / FGSC 9487) GN=CNAG_06685 PE=4 SV=2	J9VND8_CRYNH	CNAG_06685	81 kDa	0	0	0	0
Splicing factor 3B subunit 2 OS=Cryptococcus neoformans var. grubii serotype A (strain H99 / ATCC 208821 / CBS 10515 / FGSC 9487) GN=CNAG_03267 PE=4 SV=1	J9VQG8_CRYNH	CNAG_03267	66 kDa	0	0	0	0
Mitotic spindle assembly checkpoint protein MAD2B OS=Cryptococcus neoformans var. grubii serotype A (strain H99 / ATCC 208821 / CBS 10515 / FGSC 9487) GN=CNAG_06373 PE=4 SV=2	J9VYT7_CRYNH	CNAG_06373	25 kDa	0	0	0	0
RuvB-like helicase OS=Cryptococcus neoformans var. grubii serotype A (strain H99 / ATCC 208821 / CBS 10515 / FGSC 9487) GN=CNAG_00705 PE=3 SV=1	J9VMB8_CRYNH	CNAG_00705	51 kDa	0	0	0	0
Replication factor A2 OS=Cryptococcus neoformans var. grubii serotype A (strain H99 / ATCC 208821 / CBS 10515 / FGSC 9487) GN=CNAG_01316 PE=4 SV=1	J9VN02_CRYNH	CNAG_01316	29 kDa	2	2	0.0451	1
Ribosomal protein L15 OS=Cryptococcus neoformans var. grubii serotype A (strain H99 / ATCC 208821 / CBS 10515 / FGSC 9487) GN=CNAG_01486 PE=3 SV=1	J9VTA9_CRYNH	CNAG_01486	24 kDa	0	0	0	0
Homoserine kinase OS=Cryptococcus neoformans var. grubii serotype A (strain H99 / ATCC 208821 / CBS 10515 / FGSC 9487) GN=CNAG_04156 PE=3 SV=1	J9VU26_CRYNH	CNAG_04156	38 kDa	1	1	0.028	1
Uncharacterized protein OS=Cryptococcus neoformans var. grubii serotype A (strain H99 / ATCC 208821 / CBS 10515 / FGSC 9487) GN=CNAG_05359 PE=4 SV=1	J9VZA3_CRYNH	CNAG_05359	39 kDa	0	0	0	0
RNA-binding protein rnp24 OS=Cryptococcus neoformans var. grubii serotype A (strain H99 / ATCC 208821 / CBS 10515 / FGSC 9487) GN=CNAG_00706 PE=4 SV=1	J9VHH7_CRYNH	CNAG_00706	49 kDa	0	0	0	0
26S protease regulatory subunit 7 OS=Cryptococcus neoformans var. grubii serotype A (strain H99 / ATCC 208821 / CBS 10515 / FGSC 9487) GN=CNAG_07719 PE=3 SV=2	J9VQC7_CRYNH	CNAG_07719	50 kDa	1	1	0.0267	1
Uncharacterized protein OS=Cryptococcus neoformans var. grubii serotype A (strain H99 / ATCC 208821 / CBS 10515 / FGSC 9487) GN=CNAG_02890 PE=4 SV=2	J9VK35_CRYNH	CNAG_02890	44 kDa	0	0	0	0
Mitochondrial import inner membrane translocase subunit TIM50 OS=Cryptococcus neoformans var. grubii serotype A (strain H99 / ATCC 208821 / CBS 10515 / FGSC 9487) GN=CNAG_00533 PE=4 SV=1	J9VLT8_CRYNH	CNAG_00533	57 kDa	1	1	0.0388	1
Transcription initiation factor TFIID subunit 7 OS=Cryptococcus neoformans var. grubii serotype A (strain H99 / ATCC 208821 / CBS 10515 / FGSC 9487) GN=CNAG_00606 PE=4 SV=1	J9VH83_CRYNH	CNAG_00606	80 kDa	0	0	0	0
Alpha-ketoglutarate catabolism dioxygenase OS=Cryptococcus neoformans var. grubii serotype A (strain H99 / ATCC 208821 / CBS 10515 / FGSC 9487) GN=CNAG_03389 PE=4 SV=2	J9VT66_CRYNH	CNAG_03389	48 kDa	0	0	0	0
Uncharacterized protein OS=Cryptococcus neoformans var. grubii serotype A (strain H99 / ATCC 208821 / CBS 10515 / FGSC 9487) GN=CNAG_00845 PE=4 SV=1	J9VHW8_CRYNH	CNAG_00845	42 kDa	0	0	0	0
Replication factor C subunit 3/5 OS=Cryptococcus neoformans var. grubii serotype A (strain H99 / ATCC 208821 / CBS 10515 / FGSC 9487) GN=CNAG_03956 PE=4 SV=2	J9VJ78_CRYNH	CNAG_03956	41 kDa	0	0	0	0
Uncharacterized protein OS=Cryptococcus neoformans var. grubii serotype A (strain H99 / ATCC 208821 / CBS 10515 / FGSC 9487) GN=CNAG_01859 PE=4 SV=1	J9VZH0_CRYNH	CNAG_01859	96 kDa	0	0	0	0
Signal transducer OS=Cryptococcus neoformans var. grubii serotype A (strain H99 / ATCC 208821 / CBS 10515 / FGSC 9487) GN=CNAG_01909 PE=4 SV=1	J9W1X4_CRYNH	CNAG_01909	100 kDa	0	0	0	0
Cytoplasmic protein OS=Cryptococcus neoformans var. grubii serotype A (strain H99 / ATCC 208821 / CBS 10515 / FGSC 9487) GN=CNAG_06295 PE=4 SV=1	J9W301_CRYNH	CNAG_06295	43 kDa	0	0	0	0
Small subunit ribosomal protein S14 OS=Cryptococcus neoformans var. grubii serotype A (strain H99 / ATCC 208821 / CBS 10515 / FGSC 9487) GN=CNAG_05904 PE=3 SV=1	J9VUD6_CRYNH	CNAG_05904	16 kDa	8	6	0.367	5
ATP-dependent RNA helicase DHX8/PRP22 OS=Cryptococcus neoformans var. grubii serotype A (strain H99 / ATCC 208821 / CBS 10515 / FGSC 9487) GN=CNAG_00960 PE=4 SV=1	J9VP24_CRYNH	CNAG_00960	132 kDa	3	3	0.032	3
Histone deacetylase complex subunit OS=Cryptococcus neoformans var. grubii serotype A (strain H99 / ATCC 208821 / CBS 10515 / FGSC 9487) GN=CNAG_04679 PE=4 SV=1	J9VY42_CRYNH	CNAG_04679	35 kDa	2	2	0.0874	2
Uncharacterized protein OS=Cryptococcus neoformans var. grubii serotype A (strain H99 / ATCC 208821 / CBS 10515 / FGSC 9487) GN=CNAG_06273 PE=4 SV=1	J9VVM5_CRYNH	CNAG_06273	34 kDa	0	0	0	0
Protein YOP1 OS=Cryptococcus neoformans var. grubii serotype A (strain H99 / ATCC 208821 / CBS 10515 / FGSC 9487) GN=CNAG_06646 PE=3 SV=1	J9VRC5_CRYNH	CNAG_06646	23 kDa	3	3	0.194	3
DNA-directed RNA polymerase I, II, and III subunit rpabc5 OS=Cryptococcus neoformans var. grubii serotype A (strain H99 / ATCC 208821 / CBS 10515 / FGSC 9487) GN=CNAG_06734 PE=3 SV=2	J9VMZ9_CRYNH	CNAG_06734	8 kDa	3	3	0.29	2
Adenylate kinase isoenzyme 6 homolog OS=Cryptococcus neoformans var. grubii serotype A (strain H99 / ATCC 208821 / CBS 10515 / FGSC 9487) GN=CNAG_05597 PE=3 SV=1	J9W465_CRYNH	CNAG_05597	23 kDa	2	1	0.0765	1
Large subunit ribosomal protein L21e OS=Cryptococcus neoformans var. grubii serotype A (strain H99 / ATCC 208821 / CBS 10515 / FGSC 9487) GN=CNAG_02330 PE=4 SV=1	J9VSC4_CRYNH	CNAG_02330	19 kDa	0	0	0	0
DNA-directed RNA polymerase III subunit RPC5 OS=Cryptococcus neoformans var. grubii serotype A (strain H99 / ATCC 208821 / CBS 10515 / FGSC 9487) GN=CNAG_07374 PE=4 SV=2	J9VJG3_CRYNH	CNAG_07374	40 kDa	0	0	0	0
U6 snRNA-associated Sm-like protein LSm3 OS=Cryptococcus neoformans var. grubii serotype A (strain H99 / ATCC 208821 / CBS 10515 / FGSC 9487) GN=CNAG_00781 PE=4 SV=1	J9VF22_CRYNH	CNAG_00781	10 kDa	1	1	0.179	1
Eukaryotic translation initiation factor 3 subunit C OS=Cryptococcus neoformans var. grubii serotype A (strain H99 / ATCC 208821 / CBS 10515 / FGSC 9487) GN=NIP1 PE=3 SV=1	J9VMC5_CRYNH	NIP1	99 kDa	0	0	0	0
Tip120-family protein OS=Cryptococcus neoformans var. grubii serotype A (strain H99 / ATCC 208821 / CBS 10515 / FGSC 9487) GN=CNAG_07108 PE=4 SV=1	J9VQT6_CRYNH	CNAG_07108	138 kDa	6	6	0.0648	6
40S ribosomal protein S26 OS=Cryptococcus neoformans var. grubii serotype A (strain H99 / ATCC 208821 / CBS 10515 / FGSC 9487) GN=CNAG_05525 PE=3 SV=1	J9VZT6_CRYNH	CNAG_05525	15 kDa	4	4	0.273	3
Ran-binding protein 1 OS=Cryptococcus neoformans var. grubii serotype A (strain H99 / ATCC 208821 / CBS 10515 / FGSC 9487) GN=CNAG_00065 PE=4 SV=1	J9VDT9_CRYNH	CNAG_00065	26 kDa	1	1	0.101	1
Uncharacterized protein OS=Cryptococcus neoformans var. grubii serotype A (strain H99 / ATCC 208821 / CBS 10515 / FGSC 9487) GN=CNAG_05699 PE=4 SV=2	J9VNH9_CRYNH	CNAG_05699	104 kDa	0	0	0	0
Voltage-gated potassium channel protein beta-2 subunit OS=Cryptococcus neoformans var. grubii serotype A (strain H99 / ATCC 208821 / CBS 10515 / FGSC 9487) GN=CNAG_04209 PE=4 SV=1	J9VR76_CRYNH	CNAG_04209	40 kDa	1	1	0.0282	1
Large subunit ribosomal protein L14e OS=Cryptococcus neoformans var. grubii serotype A (strain H99 / ATCC 208821 / CBS 10515 / FGSC 9487) GN=CNAG_04799 PE=4 SV=1	J9VSL1_CRYNH	CNAG_04799	15 kDa	2	2	0.173	2
Solute carrier family 25 (Mitochondrial phosphate transporter), member 3 OS=Cryptococcus neoformans var. grubii serotype A (strain H99 / ATCC 208821 / CBS 10515 / FGSC 9487) GN=CNAG_03824 PE=3 SV=1	J9VNQ3_CRYNH	CNAG_03824	34 kDa	3	3	0.105	3
Large subunit ribosomal protein L24 OS=Cryptococcus neoformans var. grubii serotype A (strain H99 / ATCC 208821 / CBS 10515 / FGSC 9487) GN=CNAG_04021 PE=4 SV=1	J9VPA5_CRYNH	CNAG_04021	15 kDa	1	1	0.0602	1
Protein transporter SEC31 OS=Cryptococcus neoformans var. grubii serotype A (strain H99 / ATCC 208821 / CBS 10515 / FGSC 9487) GN=CNAG_04803 PE=4 SV=2	J9VT51_CRYNH	CNAG_04803	154 kDa	0	0	0	0
Peptidyl-prolyl cis-trans isomerase D OS=Cryptococcus neoformans var. grubii serotype A (strain H99 / ATCC 208821 / CBS 10515 / FGSC 9487) GN=CNAG_05932 PE=4 SV=1	J9VS61_CRYNH	CNAG_05932	41 kDa	0	0	0	0
ATP synthase subunit gamma OS=Cryptococcus neoformans var. grubii serotype A (strain H99 / ATCC 208821 / CBS 10515 / FGSC 9487) GN=CNAG_02485 PE=3 SV=1	J9VRV1_CRYNH	CNAG_02485	31 kDa	0	0	0	0
Eukaryotic translation initiation factor 3 subunit F OS=Cryptococcus neoformans var. grubii serotype A (strain H99 / ATCC 208821 / CBS 10515 / FGSC 9487) GN=CNAG_06563 PE=3 SV=1	J9VNL9_CRYNH	CNAG_06563	33 kDa	3	3	0.102	3
Branched-chain-amino-acid aminotransferase OS=Cryptococcus neoformans var. grubii serotype A (strain H99 / ATCC 208821 / CBS 10515 / FGSC 9487) GN=CNAG_06370 PE=3 SV=1	J9VWH6_CRYNH	CNAG_06370	47 kDa	0	0	0	0
DNA topoisomerase 2-associated protein PAT1 OS=Cryptococcus neoformans var. grubii serotype A (strain H99 / ATCC 208821 / CBS 10515 / FGSC 9487) GN=CNAG_00665 PE=4 SV=1	J9VJK2_CRYNH	CNAG_00665	91 kDa	0	0	0	0
Uncharacterized protein OS=Cryptococcus neoformans var. grubii serotype A (strain H99 / ATCC 208821 / CBS 10515 / FGSC 9487) GN=CNAG_03458 PE=4 SV=2	J9VQZ0_CRYNH	CNAG_03458	25 kDa	2	2	0.126	2
Uncharacterized protein OS=Cryptococcus neoformans var. grubii serotype A (strain H99 / ATCC 208821 / CBS 10515 / FGSC 9487) GN=CNAG_01276 PE=4 SV=2	J9VN44_CRYNH	CNAG_01276	131 kDa	1	1	0.00865	1
Tricarboxylate carrier OS=Cryptococcus neoformans var. grubii serotype A (strain H99 / ATCC 208821 / CBS 10515 / FGSC 9487) GN=CNAG_06096 PE=3 SV=1	J9VY28_CRYNH	CNAG_06096	32 kDa	0	0	0	0
Splicing factor 3A subunit 1 OS=Cryptococcus neoformans var. grubii serotype A (strain H99 / ATCC 208821 / CBS 10515 / FGSC 9487) GN=CNAG_00111 PE=4 SV=1	J9VDY5_CRYNH	CNAG_00111	85 kDa	1	1	0.0131	1
Uncharacterized protein OS=Cryptococcus neoformans var. grubii serotype A (strain H99 / ATCC 208821 / CBS 10515 / FGSC 9487) GN=CNAG_05789 PE=4 SV=1	J9VPC7_CRYNH	CNAG_05789	43 kDa	2	2	0.0619	2
Peptide alpha-N-acetyltransferase OS=Cryptococcus neoformans var. grubii serotype A (strain H99 / ATCC 208821 / CBS 10515 / FGSC 9487) GN=CNAG_02110 PE=4 SV=2	J9VSW4_CRYNH	CNAG_02110	97 kDa	0	0	0	0
T-complex protein 1 subunit delta OS=Cryptococcus neoformans var. grubii serotype A (strain H99 / ATCC 208821 / CBS 10515 / FGSC 9487) GN=CNAG_03459 PE=3 SV=1	J9VVP1_CRYNH	CNAG_03459	57 kDa	0	0	0	0
Cytochrome b5 reductase OS=Cryptococcus neoformans var. grubii serotype A (strain H99 / ATCC 208821 / CBS 10515 / FGSC 9487) GN=CNAG_05462 PE=4 SV=1	J9VWT4_CRYNH	CNAG_05462	38 kDa	0	0	0	0
Mitochondrial import receptor subunit TOM40 OS=Cryptococcus neoformans var. grubii serotype A (strain H99 / ATCC 208821 / CBS 10515 / FGSC 9487) GN=CNAG_03931 PE=4 SV=1	J9VJ56_CRYNH	CNAG_03931	41 kDa	1	1	0.024	1
DNA repair protein RAD7 OS=Cryptococcus neoformans var. grubii serotype A (strain H99 / ATCC 208821 / CBS 10515 / FGSC 9487) GN=CNAG_05198 PE=4 SV=1	J9VJS1_CRYNH	CNAG_05198	66 kDa	2	2	0.0383	2
Chromatin structure-remodeling complex subunit RSC1/2 OS=Cryptococcus neoformans var. grubii serotype A (strain H99 / ATCC 208821 / CBS 10515 / FGSC 9487) GN=CNAG_06068 PE=4 SV=2	J9VUZ1_CRYNH	CNAG_06068	98 kDa	1	1	0.0137	1
U3 small nucleolar RNA-associated protein 23 OS=Cryptococcus neoformans var. grubii serotype A (strain H99 / ATCC 208821 / CBS 10515 / FGSC 9487) GN=CNAG_06007 PE=4 SV=2	J9W296_CRYNH	CNAG_06007	32 kDa	0	0	0	0
Replication factor C subunit 3/5 OS=Cryptococcus neoformans var. grubii serotype A (strain H99 / ATCC 208821 / CBS 10515 / FGSC 9487) GN=CNAG_06333 PE=4 SV=1	J9VYQ9_CRYNH	CNAG_06333	41 kDa	1	1	0.0241	1
26S protease regulatory subunit 6A-B OS=Cryptococcus neoformans var. grubii serotype A (strain H99 / ATCC 208821 / CBS 10515 / FGSC 9487) GN=CNAG_06153 PE=3 SV=1	J9W2N9_CRYNH	CNAG_06153	52 kDa	0	0	0	0
Uncharacterized protein OS=Cryptococcus neoformans var. grubii serotype A (strain H99 / ATCC 208821 / CBS 10515 / FGSC 9487) GN=CNAG_04973 PE=4 SV=2	J9VJ34_CRYNH	CNAG_04973	116 kDa	0	0	0	0
Uncharacterized protein OS=Cryptococcus neoformans var. grubii serotype A (strain H99 / ATCC 208821 / CBS 10515 / FGSC 9487) GN=CNAG_02350 PE=4 SV=2	J9VSA6_CRYNH	CNAG_02350	32 kDa	2	2	0.0724	2
ATP-dependent Clp protease ATP-binding subunit ClpB OS=Cryptococcus neoformans var. grubii serotype A (strain H99 / ATCC 208821 / CBS 10515 / FGSC 9487) GN=CNAG_03347 PE=4 SV=1	J9VQM9_CRYNH	CNAG_03347	92 kDa	0	0	0	0
Nucleolar protein 6 OS=Cryptococcus neoformans var. grubii serotype A (strain H99 / ATCC 208821 / CBS 10515 / FGSC 9487) GN=CNAG_01132 PE=4 SV=1	J9VQY7_CRYNH	CNAG_01132	35 kDa	0	0	0	0
Nucleolar complex protein 2 OS=Cryptococcus neoformans var. grubii serotype A (strain H99 / ATCC 208821 / CBS 10515 / FGSC 9487) GN=CNAG_07878 PE=4 SV=1	J9VWU2_CRYNH	CNAG_07878	84 kDa	0	0	0	0
Uncharacterized protein OS=Cryptococcus neoformans var. grubii serotype A (strain H99 / ATCC 208821 / CBS 10515 / FGSC 9487) GN=CNAG_04709 PE=4 SV=1	J9VY17_CRYNH	CNAG_04709	40 kDa	1	1	0.0393	1
CDC7 protein kinase OS=Cryptococcus neoformans var. grubii serotype A (strain H99 / ATCC 208821 / CBS 10515 / FGSC 9487) GN=CNAG_00636 PE=4 SV=2	J9VJH5_CRYNH	CNAG_00636	78 kDa	1	1	0.0144	1
Uncharacterized protein OS=Cryptococcus neoformans var. grubii serotype A (strain H99 / ATCC 208821 / CBS 10515 / FGSC 9487) GN=CNAG_05131 PE=4 SV=1	J9VLV3_CRYNH	CNAG_05131	25 kDa	0	0	0	0
RNA helicase OS=Cryptococcus neoformans var. grubii serotype A (strain H99 / ATCC 208821 / CBS 10515 / FGSC 9487) GN=CNAG_00764 PE=3 SV=2	J9VMK8_CRYNH	CNAG_00764	95 kDa	0	0	0	0
Ribosomal RNA methyltransferase Nop2 OS=Cryptococcus neoformans var. grubii serotype A (strain H99 / ATCC 208821 / CBS 10515 / FGSC 9487) GN=CNAG_03724 PE=3 SV=1	J9VNF3_CRYNH	CNAG_03724	76 kDa	0	0	0	0
Nuclear protein OS=Cryptococcus neoformans var. grubii serotype A (strain H99 / ATCC 208821 / CBS 10515 / FGSC 9487) GN=CNAG_05642 PE=4 SV=1	J9VXS6_CRYNH	CNAG_05642	120 kDa	0	0	0	0
Pre-rRNA-processing protein PNO1 OS=Cryptococcus neoformans var. grubii serotype A (strain H99 / ATCC 208821 / CBS 10515 / FGSC 9487) GN=CNAG_00603 PE=4 SV=1	J9VF68_CRYNH	CNAG_00603	29 kDa	0	0	0	0
Nucleoporin SEH1 OS=Cryptococcus neoformans var. grubii serotype A (strain H99 / ATCC 208821 / CBS 10515 / FGSC 9487) GN=CNAG_06772 PE=4 SV=1	J9VKA1_CRYNH	CNAG_06772	44 kDa	1	1	0.0261	1
Phenylalanine-tRNA ligase, alpha subunit OS=Cryptococcus neoformans var. grubii serotype A (strain H99 / ATCC 208821 / CBS 10515 / FGSC 9487) GN=CNAG_04800 PE=4 SV=1	J9VVK6_CRYNH	CNAG_04800	58 kDa	0	0	0	0
Protein phosphatase 2 (Formerly 2A), regulatory subunit A OS=Cryptococcus neoformans var. grubii serotype A (strain H99 / ATCC 208821 / CBS 10515 / FGSC 9487) GN=CNAG_07914 PE=4 SV=2	J9W0H1_CRYNH	CNAG_07914	67 kDa	0	0	0	0
Mitochondrial carrier protein OS=Cryptococcus neoformans var. grubii serotype A (strain H99 / ATCC 208821 / CBS 10515 / FGSC 9487) GN=CNAG_00512 PE=4 SV=2	J9VEY5_CRYNH	CNAG_00512	50 kDa	0	0	0	0
Uncharacterized protein OS=Cryptococcus neoformans var. grubii serotype A (strain H99 / ATCC 208821 / CBS 10515 / FGSC 9487) GN=CNAG_03781 PE=4 SV=1	J9VGL4_CRYNH	CNAG_03781	99 kDa	0	0	0	0
Pre-mRNA-splicing factor ISY1 OS=Cryptococcus neoformans var. grubii serotype A (strain H99 / ATCC 208821 / CBS 10515 / FGSC 9487) GN=CNAG_01271 PE=4 SV=1	J9VN49_CRYNH	CNAG_01271	39 kDa	0	0	0	0
Essential nuclear protein 1 OS=Cryptococcus neoformans var. grubii serotype A (strain H99 / ATCC 208821 / CBS 10515 / FGSC 9487) GN=CNAG_06948 PE=4 SV=1	J9VT64_CRYNH	CNAG_06948	52 kDa	0	0	0	0
Exosome complex component RRP4 OS=Cryptococcus neoformans var. grubii serotype A (strain H99 / ATCC 208821 / CBS 10515 / FGSC 9487) GN=CNAG_00089 PE=4 SV=1	J9VFU7_CRYNH	CNAG_00089	36 kDa	0	0	0	0
Transcription factor IIIB 90 kDa subunit OS=Cryptococcus neoformans var. grubii serotype A (strain H99 / ATCC 208821 / CBS 10515 / FGSC 9487) GN=CNAG_05905 PE=4 SV=2	J9VWX5_CRYNH	CNAG_05905	79 kDa	0	0	0	0
Large subunit ribosomal protein L7 OS=Cryptococcus neoformans var. grubii serotype A (strain H99 / ATCC 208821 / CBS 10515 / FGSC 9487) GN=CNAG_01650 PE=4 SV=1	J9W1A2_CRYNH	CNAG_01650	33 kDa	1	1	0.0403	1
WD repeat and SOF domain-containing protein 1 OS=Cryptococcus neoformans var. grubii serotype A (strain H99 / ATCC 208821 / CBS 10515 / FGSC 9487) GN=CNAG_07957 PE=4 SV=1	T2BQF4_CRYNH	CNAG_07957	56 kDa	0	0	0	0
Polynucleotide kinase 3'-phosphatase OS=Cryptococcus neoformans var. grubii serotype A (strain H99 / ATCC 208821 / CBS 10515 / FGSC 9487) GN=CNAG_00810 PE=4 SV=2	J9VHU0_CRYNH	CNAG_00810	50 kDa	0	0	0	0
Mitotic spindle assembly checkpoint protein MAD2 OS=Cryptococcus neoformans var. grubii serotype A (strain H99 / ATCC 208821 / CBS 10515 / FGSC 9487) GN=CNAG_01638 PE=4 SV=1	J9VUA1_CRYNH	CNAG_01638	25 kDa	2	2	0.0868	2
DNA-directed RNA polymerase I, II, and III subunit RPABC1 OS=Cryptococcus neoformans var. grubii serotype A (strain H99 / ATCC 208821 / CBS 10515 / FGSC 9487) GN=CNAG_00793 PE=3 SV=1	J9VK16_CRYNH	CNAG_00793	30 kDa	0	0	0	0
Proteasome subunit alpha type OS=Cryptococcus neoformans var. grubii serotype A (strain H99 / ATCC 208821 / CBS 10515 / FGSC 9487) GN=CNAG_05475 PE=3 SV=1	J9VWU5_CRYNH	CNAG_05475	26 kDa	0	0	0	0
Uncharacterized protein OS=Cryptococcus neoformans var. grubii serotype A (strain H99 / ATCC 208821 / CBS 10515 / FGSC 9487) GN=CNAG_03809 PE=4 SV=2	J9VNN8_CRYNH	CNAG_03809	72 kDa	1	1	0.0168	1
Uncharacterized protein OS=Cryptococcus neoformans var. grubii serotype A (strain H99 / ATCC 208821 / CBS 10515 / FGSC 9487) GN=CNAG_03175 PE=4 SV=1	J9VPN0_CRYNH	CNAG_03175	43 kDa	2	1	0.0251	1
STE/STE11 protein kinase OS=Cryptococcus neoformans var. grubii serotype A (strain H99 / ATCC 208821 / CBS 10515 / FGSC 9487) GN=CNAG_06980 PE=4 SV=1	J9VSI4_CRYNH	CNAG_06980	135 kDa	0	0	0	0
Protein MAK16 OS=Cryptococcus neoformans var. grubii serotype A (strain H99 / ATCC 208821 / CBS 10515 / FGSC 9487) GN=CNAG_05755 PE=3 SV=1	J9VTY7_CRYNH	CNAG_05755	40 kDa	0	0	0	0
Uncharacterized protein OS=Cryptococcus neoformans var. grubii serotype A (strain H99 / ATCC 208821 / CBS 10515 / FGSC 9487) GN=CNAG_00055 PE=4 SV=1	J9VDT0_CRYNH	CNAG_00055	42 kDa	0	0	0	0
ATPase OS=Cryptococcus neoformans var. grubii serotype A (strain H99 / ATCC 208821 / CBS 10515 / FGSC 9487) GN=CNAG_05393 PE=4 SV=2	J9W3N5_CRYNH	CNAG_05393	69 kDa	0	0	0	0
Peroxiredoxin (Alkyl hydroperoxide reductase subunit C) OS=Cryptococcus neoformans var. grubii serotype A (strain H99 / ATCC 208821 / CBS 10515 / FGSC 9487) GN=CNAG_03482 PE=4 SV=2	J9VQF1_CRYNH	CNAG_03482	25 kDa	2	2	0.0655	2
Small subunit ribosomal protein S25e OS=Cryptococcus neoformans var. grubii serotype A (strain H99 / ATCC 208821 / CBS 10515 / FGSC 9487) GN=CNAG_02359 PE=4 SV=1	J9VUU8_CRYNH	CNAG_02359	12 kDa	2	1	0.0935	1
Cytochrome c oxidase subunit 2 OS=Cryptococcus neoformans var. grubii serotype A (strain H99 / ATCC 208821 / CBS 10515 / FGSC 9487) GN=COII PE=3 SV=1	Q85SZ4_CRYNH	COII	28 kDa	1	1	0.0398	1
U3 small nucleolar RNA-associated protein 22 OS=Cryptococcus neoformans var. grubii serotype A (strain H99 / ATCC 208821 / CBS 10515 / FGSC 9487) GN=CNAG_01146 PE=3 SV=2	J9VQX4_CRYNH	CNAG_01146	138 kDa	0	0	0	0
AP-1 complex subunit mu-1 OS=Cryptococcus neoformans var. grubii serotype A (strain H99 / ATCC 208821 / CBS 10515 / FGSC 9487) GN=CNAG_03317 PE=3 SV=2	J9VQK6_CRYNH	CNAG_03317	50 kDa	0	0	0	0
Uncharacterized protein OS=Cryptococcus neoformans var. grubii serotype A (strain H99 / ATCC 208821 / CBS 10515 / FGSC 9487) GN=CNAG_02917 PE=3 SV=1	J9VPZ5_CRYNH	CNAG_02917	32 kDa	0	0	0	0
Uncharacterized protein OS=Cryptococcus neoformans var. grubii serotype A (strain H99 / ATCC 208821 / CBS 10515 / FGSC 9487) GN=CNAG_01291 PE=4 SV=1	J9VN29_CRYNH	CNAG_01291	16 kDa	5	5	0.239	4
Cytochrome c OS=Cryptococcus neoformans var. grubii serotype A (strain H99 / ATCC 208821 / CBS 10515 / FGSC 9487) GN=CNAG_00716 PE=3 SV=1	J9VHI6_CRYNH	CNAG_00716	12 kDa	0	0	0	0
U3 small nucleolar RNA-associated protein 21 OS=Cryptococcus neoformans var. grubii serotype A (strain H99 / ATCC 208821 / CBS 10515 / FGSC 9487) GN=CNAG_07439 PE=4 SV=2	J9VTF0_CRYNH	CNAG_07439	104 kDa	0	0	0	0
Protein transporter SEC13 OS=Cryptococcus neoformans var. grubii serotype A (strain H99 / ATCC 208821 / CBS 10515 / FGSC 9487) GN=CNAG_04194 PE=4 SV=1	J9VU63_CRYNH	CNAG_04194	36 kDa	2	2	0.0512	2
Mitochondrial import inner membrane translocase subunit TIM8 OS=Cryptococcus neoformans var. grubii serotype A (strain H99 / ATCC 208821 / CBS 10515 / FGSC 9487) GN=CNAG_05844 PE=3 SV=2	J9VPH9_CRYNH	CNAG_05844	10 kDa	4	4	0.557	4
40S ribosomal protein S27 OS=Cryptococcus neoformans var. grubii serotype A (strain H99 / ATCC 208821 / CBS 10515 / FGSC 9487) GN=CNAG_03303 PE=3 SV=1	J9VVA3_CRYNH	CNAG_03303	9 kDa	3	3	0.289	2
CMGC/CDK/CDC2 protein kinase OS=Cryptococcus neoformans var. grubii serotype A (strain H99 / ATCC 208821 / CBS 10515 / FGSC 9487) GN=CNAG_01664 PE=3 SV=1	J9VUC9_CRYNH	CNAG_01664	34 kDa	1	1	0.0268	1
sp|KRHB4_HUMAN|	sp|KRHB4_HUMAN|		65 kDa	8	3	0.0267	3
CCR4-NOT transcription complex subunit 1 OS=Cryptococcus neoformans var. grubii serotype A (strain H99 / ATCC 208821 / CBS 10515 / FGSC 9487) GN=CNAG_02936 PE=4 SV=1	J9VJY9_CRYNH	CNAG_02936	253 kDa	0	0	0	0
UDP-glucuronate decarboxylase OS=Cryptococcus neoformans var. grubii serotype A (strain H99 / ATCC 208821 / CBS 10515 / FGSC 9487) GN=CNAG_03322 PE=4 SV=1	J9VQK9_CRYNH	CNAG_03322	47 kDa	1	1	0.0195	1
Transformer-2 protein OS=Cryptococcus neoformans var. grubii serotype A (strain H99 / ATCC 208821 / CBS 10515 / FGSC 9487) GN=CNAG_00260 PE=4 SV=2	J9VEH0_CRYNH	CNAG_00260	33 kDa	2	2	0.0702	2
Condensin complex subunit 3 OS=Cryptococcus neoformans var. grubii serotype A (strain H99 / ATCC 208821 / CBS 10515 / FGSC 9487) GN=CNAG_00681 PE=4 SV=1	J9VM93_CRYNH (+1)	CNAG_00681	102 kDa	2	2	0.0252	2
Uncharacterized protein OS=Cryptococcus neoformans var. grubii serotype A (strain H99 / ATCC 208821 / CBS 10515 / FGSC 9487) GN=CNAG_04165 PE=4 SV=2	J9VYW8_CRYNH	CNAG_04165	34 kDa	2	2	0.0721	2
Uncharacterized protein OS=Cryptococcus neoformans var. grubii serotype A (strain H99 / ATCC 208821 / CBS 10515 / FGSC 9487) GN=CNAG_07322 PE=4 SV=1	J9VE82_CRYNH	CNAG_07322	82 kDa	0	0	0	0
U3 small nucleolar RNA-associated protein 14 OS=Cryptococcus neoformans var. grubii serotype A (strain H99 / ATCC 208821 / CBS 10515 / FGSC 9487) GN=CNAG_06766 PE=4 SV=2	J9VKA3_CRYNH	CNAG_06766	107 kDa	0	0	0	0
Uncharacterized protein OS=Cryptococcus neoformans var. grubii serotype A (strain H99 / ATCC 208821 / CBS 10515 / FGSC 9487) GN=CNAG_01293 PE=4 SV=2	J9VQF4_CRYNH	CNAG_01293	225 kDa	1	1	0.00537	1
DNA topoisomerase I OS=Cryptococcus neoformans var. grubii serotype A (strain H99 / ATCC 208821 / CBS 10515 / FGSC 9487) GN=CNAG_04190 PE=4 SV=2	J9VR61_CRYNH	CNAG_04190	106 kDa	1	1	0.00967	1
RNA polymerase II-associated factor 1 OS=Cryptococcus neoformans var. grubii serotype A (strain H99 / ATCC 208821 / CBS 10515 / FGSC 9487) GN=CNAG_02232 PE=4 SV=1	J9VQ96_CRYNH	CNAG_02232	50 kDa	1	1	0.025	1
E3 ubiquitin-protein ligase UHRF1 OS=Cryptococcus neoformans var. grubii serotype A (strain H99 / ATCC 208821 / CBS 10515 / FGSC 9487) GN=CNAG_00677 PE=4 SV=2	J9VHE9_CRYNH	CNAG_00677	38 kDa	0	0	0	0
Adenylyl cyclase-associated protein OS=Cryptococcus neoformans var. grubii serotype A (strain H99 / ATCC 208821 / CBS 10515 / FGSC 9487) GN=CNAG_05218 PE=3 SV=2	J9VJT0_CRYNH	CNAG_05218	53 kDa	0	0	0	0
Coatomer subunit epsilon OS=Cryptococcus neoformans var. grubii serotype A (strain H99 / ATCC 208821 / CBS 10515 / FGSC 9487) GN=CNAG_01211 PE=3 SV=1	J9VKE9_CRYNH	CNAG_01211	33 kDa	5	5	0.167	4
T-complex protein 1 subunit epsilon OS=Cryptococcus neoformans var. grubii serotype A (strain H99 / ATCC 208821 / CBS 10515 / FGSC 9487) GN=CNAG_00058 PE=3 SV=1	J9VFR5_CRYNH	CNAG_00058	60 kDa	0	0	0	0
Pescadillo homolog OS=Cryptococcus neoformans var. grubii serotype A (strain H99 / ATCC 208821 / CBS 10515 / FGSC 9487) GN=NOP7 PE=3 SV=1	J9VFJ7_CRYNH	NOP7	71 kDa	1	1	0.0206	1
Uncharacterized protein OS=Cryptococcus neoformans var. grubii serotype A (strain H99 / ATCC 208821 / CBS 10515 / FGSC 9487) GN=CNAG_04934 PE=4 SV=1	J9VR54_CRYNH	CNAG_04934	31 kDa	1	1	0.0451	1
1-pyrroline-5-carboxylate dehydrogenase OS=Cryptococcus neoformans var. grubii serotype A (strain H99 / ATCC 208821 / CBS 10515 / FGSC 9487) GN=CNAG_05602 PE=4 SV=1	J9W469_CRYNH	CNAG_05602	60 kDa	0	0	0	0
Pre-mRNA-splicing factor SYF1 OS=Cryptococcus neoformans var. grubii serotype A (strain H99 / ATCC 208821 / CBS 10515 / FGSC 9487) GN=CNAG_02426 PE=4 SV=1	J9VMG0_CRYNH	CNAG_02426	117 kDa	1	1	0.0116	1
tRNA (guanine-N(7)-)-methyltransferase non-catalytic subunit TRM82 OS=Cryptococcus neoformans var. grubii serotype A (strain H99 / ATCC 208821 / CBS 10515 / FGSC 9487) GN=TRM82 PE=3 SV=1	J9VQ21_CRYNH	TRM82	62 kDa	1	1	0.0228	1
V-type H-transporting ATPase 54 kDa subunit OS=Cryptococcus neoformans var. grubii serotype A (strain H99 / ATCC 208821 / CBS 10515 / FGSC 9487) GN=CNAG_00713 PE=4 SV=1	J9VFH4_CRYNH	CNAG_00713	50 kDa	0	0	0	0
Replication factor C subunit 2/4 OS=Cryptococcus neoformans var. grubii serotype A (strain H99 / ATCC 208821 / CBS 10515 / FGSC 9487) GN=CNAG_03332 PE=4 SV=1	J9VQL7_CRYNH	CNAG_03332	39 kDa	0	0	0	0
Uncharacterized protein OS=Cryptococcus neoformans var. grubii serotype A (strain H99 / ATCC 208821 / CBS 10515 / FGSC 9487) GN=CNAG_00848 PE=4 SV=2	J9VK61_CRYNH	CNAG_00848	103 kDa	6	6	0.0844	6
DNA-directed RNA polymerase subunit OS=Cryptococcus neoformans var. grubii serotype A (strain H99 / ATCC 208821 / CBS 10515 / FGSC 9487) GN=CNAG_01189 PE=3 SV=1	J9VQT9_CRYNH	CNAG_01189	192 kDa	0	0	0	0
Aryl-alcohol dehydrogenase OS=Cryptococcus neoformans var. grubii serotype A (strain H99 / ATCC 208821 / CBS 10515 / FGSC 9487) GN=CNAG_01952 PE=4 SV=1	J9VUK2_CRYNH (+1)	CNAG_01952	40 kDa	1	1	0.0314	1
Histone acetyltransferase type B subunit 2 OS=Cryptococcus neoformans var. grubii serotype A (strain H99 / ATCC 208821 / CBS 10515 / FGSC 9487) GN=CNAG_03297 PE=4 SV=1	J9VQJ0_CRYNH	CNAG_03297	49 kDa	0	0	0	0
Nucleolar protein 16 OS=Cryptococcus neoformans var. grubii serotype A (strain H99 / ATCC 208821 / CBS 10515 / FGSC 9487) GN=CNAG_03064 PE=4 SV=1	J9VPK3_CRYNH	CNAG_03064	24 kDa	0	0	0	0
Prp8 binding protein OS=Cryptococcus neoformans var. grubii serotype A (strain H99 / ATCC 208821 / CBS 10515 / FGSC 9487) GN=CNAG_03584 PE=4 SV=1	J9VYJ9_CRYNH	CNAG_03584	40 kDa	0	0	0	0
Pumilio domain-containing protein c OS=Cryptococcus neoformans var. grubii serotype A (strain H99 / ATCC 208821 / CBS 10515 / FGSC 9487) GN=CNAG_01360 PE=4 SV=1	J9VKK9_CRYNH	CNAG_01360	135 kDa	3	3	0.0229	3
Uncharacterized protein OS=Cryptococcus neoformans var. grubii serotype A (strain H99 / ATCC 208821 / CBS 10515 / FGSC 9487) GN=CNAG_04175 PE=4 SV=1	J9VU44_CRYNH	CNAG_04175	49 kDa	1	1	0.0246	1
Small COPII coat GTPase OS=Cryptococcus neoformans var. grubii serotype A (strain H99 / ATCC 208821 / CBS 10515 / FGSC 9487) GN=CNAG_03853 PE=3 SV=1	J9VL79_CRYNH	CNAG_03853	21 kDa	1	1	0.0582	1
Serine hydroxymethyltransferase OS=Cryptococcus neoformans var. grubii serotype A (strain H99 / ATCC 208821 / CBS 10515 / FGSC 9487) GN=CNAG_04601 PE=3 SV=1	J9VY95_CRYNH	CNAG_04601	54 kDa	0	0	0	0
SWR1-complex protein 4 OS=Cryptococcus neoformans var. grubii serotype A (strain H99 / ATCC 208821 / CBS 10515 / FGSC 9487) GN=CNAG_02020 PE=4 SV=1	J9VVR4_CRYNH	CNAG_02020	52 kDa	0	0	0	0
BET3 family protein OS=Cryptococcus neoformans var. grubii serotype A (strain H99 / ATCC 208821 / CBS 10515 / FGSC 9487) GN=CNAG_03672 PE=4 SV=1	J9VFN7_CRYNH	CNAG_03672	26 kDa	0	0	0	0
Uncharacterized protein OS=Cryptococcus neoformans var. grubii serotype A (strain H99 / ATCC 208821 / CBS 10515 / FGSC 9487) GN=CNAG_01025 PE=4 SV=1	J9VKW8_CRYNH	CNAG_01025	40 kDa	0	0	0	0
26S proteasome regulatory subunit N8 OS=Cryptococcus neoformans var. grubii serotype A (strain H99 / ATCC 208821 / CBS 10515 / FGSC 9487) GN=CNAG_00046 PE=4 SV=1	J9VHT8_CRYNH	CNAG_00046	39 kDa	2	2	0.0657	2
Cell cycle arrest protein BUB3 OS=Cryptococcus neoformans var. grubii serotype A (strain H99 / ATCC 208821 / CBS 10515 / FGSC 9487) GN=CNAG_02267 PE=4 SV=2	J9VSH2_CRYNH	CNAG_02267	36 kDa	1	1	0.0358	1
Chaperone regulator OS=Cryptococcus neoformans var. grubii serotype A (strain H99 / ATCC 208821 / CBS 10515 / FGSC 9487) GN=CNAG_06106 PE=4 SV=2	J9VY39_CRYNH	CNAG_06106	39 kDa	1	1	0.0331	1
Uncharacterized protein OS=Cryptococcus neoformans var. grubii serotype A (strain H99 / ATCC 208821 / CBS 10515 / FGSC 9487) GN=CNAG_01644 PE=4 SV=1	J9VYV9_CRYNH	CNAG_01644	32 kDa	0	0	0	0
ATP-dependent RNA helicase VAD1 OS=Cryptococcus neoformans var. grubii serotype A (strain H99 / ATCC 208821 / CBS 10515 / FGSC 9487) GN=VAD1 PE=1 SV=1	DHH1_CRYNH	VAD1	68 kDa	0	0	0	0
H/ACA ribonucleoprotein complex subunit 2 OS=Cryptococcus neoformans var. grubii serotype A (strain H99 / ATCC 208821 / CBS 10515 / FGSC 9487) GN=CNAG_02378 PE=4 SV=1	J9VLW1_CRYNH	CNAG_02378	24 kDa	0	0	0	0
Pre-mRNA-splicing factor SPF27 OS=Cryptococcus neoformans var. grubii serotype A (strain H99 / ATCC 208821 / CBS 10515 / FGSC 9487) GN=CNAG_05689 PE=4 SV=1	J9VNG9_CRYNH	CNAG_05689	24 kDa	0	0	0	0
Proteasome subunit alpha type OS=Cryptococcus neoformans var. grubii serotype A (strain H99 / ATCC 208821 / CBS 10515 / FGSC 9487) GN=CNAG_01035 PE=3 SV=1	J9VKW0_CRYNH	CNAG_01035	31 kDa	0	0	0	0
Guanyl nucleotide exchange factor Sql2 OS=Cryptococcus neoformans var. grubii serotype A (strain H99 / ATCC 208821 / CBS 10515 / FGSC 9487) GN=CNAG_06160 PE=4 SV=2	J9VVC5_CRYNH	CNAG_06160	152 kDa	0	0	0	0
Uncharacterized protein OS=Cryptococcus neoformans var. grubii serotype A (strain H99 / ATCC 208821 / CBS 10515 / FGSC 9487) GN=CNAG_05473 PE=4 SV=1	J9W1P7_CRYNH	CNAG_05473	30 kDa	0	0	0	0
Argininosuccinate synthase OS=Cryptococcus neoformans var. grubii serotype A (strain H99 / ATCC 208821 / CBS 10515 / FGSC 9487) GN=CNAG_00930 PE=3 SV=1	J9VRF4_CRYNH	CNAG_00930	47 kDa	0	0	0	0
rRNA adenine N(6)-methyltransferase OS=Cryptococcus neoformans var. grubii serotype A (strain H99 / ATCC 208821 / CBS 10515 / FGSC 9487) GN=CNAG_04571 PE=3 SV=1	J9VW52_CRYNH	CNAG_04571	36 kDa	0	0	0	0
Glucose and ribitol dehydrogenase OS=Cryptococcus neoformans var. grubii serotype A (strain H99 / ATCC 208821 / CBS 10515 / FGSC 9487) GN=CNAG_00984 PE=4 SV=1	J9VLN0_CRYNH	CNAG_00984	33 kDa	0	0	0	0
RNP domain-containing protein OS=Cryptococcus neoformans var. grubii serotype A (strain H99 / ATCC 208821 / CBS 10515 / FGSC 9487) GN=CNAG_05013 PE=1 SV=2	J9VJ75_CRYNH	CNAG_05013	61 kDa	0	0	0	0
Thioredoxin OS=Cryptococcus neoformans var. grubii serotype A (strain H99 / ATCC 208821 / CBS 10515 / FGSC 9487) GN=CNAG_01355 PE=4 SV=2	J9VKL4_CRYNH	CNAG_01355	34 kDa	2	2	0.09	2
Nucleolar GTP-binding protein 2 OS=Cryptococcus neoformans var. grubii serotype A (strain H99 / ATCC 208821 / CBS 10515 / FGSC 9487) GN=NOG2 PE=3 SV=2	NOG2_CRYNH	NOG2	80 kDa	0	0	0	0
CK1/CK1/CK1-D protein kinase OS=Cryptococcus neoformans var. grubii serotype A (strain H99 / ATCC 208821 / CBS 10515 / FGSC 9487) GN=CNAG_07427 PE=3 SV=1	J9VN06_CRYNH	CNAG_07427	38 kDa	1	1	0.0363	1
Uncharacterized protein OS=Cryptococcus neoformans var. grubii serotype A (strain H99 / ATCC 208821 / CBS 10515 / FGSC 9487) GN=CNAG_01573 PE=4 SV=2	J9VU29_CRYNH (+1)	CNAG_01573	96 kDa	0	0	0	0
RNA polymerase II transcription factor OS=Cryptococcus neoformans var. grubii serotype A (strain H99 / ATCC 208821 / CBS 10515 / FGSC 9487) GN=CNAG_07924 PE=4 SV=2	J9VVM0_CRYNH	CNAG_07924	98 kDa	0	0	0	0
H/ACA ribonucleoprotein complex subunit 3 OS=Cryptococcus neoformans var. grubii serotype A (strain H99 / ATCC 208821 / CBS 10515 / FGSC 9487) GN=CNAG_01049 PE=4 SV=2	J9VLG8_CRYNH	CNAG_01049	7 kDa	1	1	0.203	1
Ribosomal RNA-processing protein 1 OS=Cryptococcus neoformans var. grubii serotype A (strain H99 / ATCC 208821 / CBS 10515 / FGSC 9487) GN=CNAG_03300 PE=4 SV=1	J9VSZ7_CRYNH	CNAG_03300	40 kDa	0	0	0	0
Small subunit ribosomal protein S28 OS=Cryptococcus neoformans var. grubii serotype A (strain H99 / ATCC 208821 / CBS 10515 / FGSC 9487) GN=CNAG_06847 PE=3 SV=1	J9VPT7_CRYNH	CNAG_06847	8 kDa	0	0	0	0
Transcription regulator OS=Cryptococcus neoformans var. grubii serotype A (strain H99 / ATCC 208821 / CBS 10515 / FGSC 9487) GN=CNAG_04487 PE=3 SV=2	J9VUW1_CRYNH	CNAG_04487	64 kDa	3	3	0.0596	3
Trehalose-6-phosphate phosphatase OS=Cryptococcus neoformans var. grubii serotype A (strain H99 / ATCC 208821 / CBS 10515 / FGSC 9487) GN=TPS2 PE=1 SV=1	Q059G6_CRYNH	TPS2	110 kDa	0	0	0	0
Cystathionine beta-lyase OS=Cryptococcus neoformans var. grubii serotype A (strain H99 / ATCC 208821 / CBS 10515 / FGSC 9487) GN=CNAG_02686 PE=4 SV=1	J9VKQ5_CRYNH	CNAG_02686	98 kDa	0	0	0	0
Uncharacterized protein OS=Cryptococcus neoformans var. grubii serotype A (strain H99 / ATCC 208821 / CBS 10515 / FGSC 9487) GN=CNAG_01388 PE=4 SV=2	J9VSQ3_CRYNH	CNAG_01388	86 kDa	0	0	0	0
Mitochondrial-processing peptidase subunit beta OS=Cryptococcus neoformans var. grubii serotype A (strain H99 / ATCC 208821 / CBS 10515 / FGSC 9487) GN=CNAG_03507 PE=3 SV=2	J9VYC1_CRYNH	CNAG_03507	49 kDa	0	0	0	0
Uncharacterized protein OS=Cryptococcus neoformans var. grubii serotype A (strain H99 / ATCC 208821 / CBS 10515 / FGSC 9487) GN=CNAG_06157 PE=4 SV=1	J9W0C5_CRYNH	CNAG_06157	111 kDa	6	5	0.0587	5
26S proteasome regulatory subunit N10 OS=Cryptococcus neoformans var. grubii serotype A (strain H99 / ATCC 208821 / CBS 10515 / FGSC 9487) GN=CNAG_00482 PE=4 SV=1	J9VJ37_CRYNH	CNAG_00482	39 kDa	3	3	0.146	3
Small nuclear ribonucleoprotein Sm D2 OS=Cryptococcus neoformans var. grubii serotype A (strain H99 / ATCC 208821 / CBS 10515 / FGSC 9487) GN=CNAG_03814 PE=4 SV=1	J9VNP3_CRYNH	CNAG_03814	13 kDa	1	1	0.0901	1
F-type H-transporting ATPase subunit F OS=Cryptococcus neoformans var. grubii serotype A (strain H99 / ATCC 208821 / CBS 10515 / FGSC 9487) GN=CNAG_02916 PE=4 SV=1	J9VK09_CRYNH	CNAG_02916	11 kDa	0	0	0	0
Ras family protein OS=Cryptococcus neoformans var. grubii serotype A (strain H99 / ATCC 208821 / CBS 10515 / FGSC 9487) GN=CNAG_03876 PE=4 SV=1	T2BQR0_CRYNH	CNAG_03876	21 kDa	1	1	0.0635	1
D-arabinitol 2-dehydrogenase OS=Cryptococcus neoformans var. grubii serotype A (strain H99 / ATCC 208821 / CBS 10515 / FGSC 9487) GN=CNAG_02925 PE=4 SV=1	J9VH84_CRYNH	CNAG_02925	39 kDa	2	2	0.0706	2
Phosphomannomutase OS=Cryptococcus neoformans var. grubii serotype A (strain H99 / ATCC 208821 / CBS 10515 / FGSC 9487) GN=CNAG_05351 PE=3 SV=1	J9VWB9_CRYNH	CNAG_05351	30 kDa	0	0	0	0
Coatomer subunit gamma OS=Cryptococcus neoformans var. grubii serotype A (strain H99 / ATCC 208821 / CBS 10515 / FGSC 9487) GN=CNAG_01274 PE=3 SV=1	J9VKU6_CRYNH	CNAG_01274	101 kDa	0	0	0	0
Signal recognition particle subunit SRP68 OS=Cryptococcus neoformans var. grubii serotype A (strain H99 / ATCC 208821 / CBS 10515 / FGSC 9487) GN=CNAG_05240 PE=3 SV=1	J9VS21_CRYNH	CNAG_05240	67 kDa	1	1	0.025	1
RNA binding protein OS=Cryptococcus neoformans var. grubii serotype A (strain H99 / ATCC 208821 / CBS 10515 / FGSC 9487) GN=CNAG_04028 PE=4 SV=1	J9VH85_CRYNH (+1)	CNAG_04028	39 kDa	0	0	0	0
Uncharacterized protein OS=Cryptococcus neoformans var. grubii serotype A (strain H99 / ATCC 208821 / CBS 10515 / FGSC 9487) GN=CNAG_01101 PE=4 SV=1	J9VTK0_CRYNH	CNAG_01101	124 kDa	1	1	0.0111	1
Stearoyl-CoA desaturase (Delta-9 desaturase) OS=Cryptococcus neoformans var. grubii serotype A (strain H99 / ATCC 208821 / CBS 10515 / FGSC 9487) GN=CNAG_04687 PE=4 SV=1	J9VVV4_CRYNH	CNAG_04687	66 kDa	0	0	0	0
RNA binding protein OS=Cryptococcus neoformans var. grubii serotype A (strain H99 / ATCC 208821 / CBS 10515 / FGSC 9487) GN=CNAG_06288 PE=4 SV=2	J9VWA1_CRYNH	CNAG_06288	32 kDa	0	0	0	0
Protein translocase SEC61 complex gamma subunit OS=Cryptococcus neoformans var. grubii serotype A (strain H99 / ATCC 208821 / CBS 10515 / FGSC 9487) GN=CNAG_00067 PE=3 SV=1	J9VKI2_CRYNH	CNAG_00067	8 kDa	1	1	0.129	1
Uncharacterized protein OS=Cryptococcus neoformans var. grubii serotype A (strain H99 / ATCC 208821 / CBS 10515 / FGSC 9487) GN=CNAG_01423 PE=1 SV=1	J9VQ28_CRYNH	CNAG_01423	86 kDa	0	0	0	0
Phospholipid binding protein OS=Cryptococcus neoformans var. grubii serotype A (strain H99 / ATCC 208821 / CBS 10515 / FGSC 9487) GN=CNAG_03319 PE=4 SV=2	J9VXV8_CRYNH	CNAG_03319	113 kDa	1	1	0.0202	1
Uncharacterized protein OS=Cryptococcus neoformans var. grubii serotype A (strain H99 / ATCC 208821 / CBS 10515 / FGSC 9487) GN=CNAG_00142 PE=4 SV=1	J9VI44_CRYNH	CNAG_00142	91 kDa	0	0	0	0
U3 small nucleolar ribonucleoprotein LCP5 OS=Cryptococcus neoformans var. grubii serotype A (strain H99 / ATCC 208821 / CBS 10515 / FGSC 9487) GN=CNAG_05228 PE=4 SV=1	J9VJU0_CRYNH	CNAG_05228	42 kDa	1	1	0.0366	1
KRR1 small subunit processome component OS=Cryptococcus neoformans var. grubii serotype A (strain H99 / ATCC 208821 / CBS 10515 / FGSC 9487) GN=CNAG_01437 PE=3 SV=1	J9VMN1_CRYNH	CNAG_01437	46 kDa	0	0	0	0
Peptidyl-prolyl cis-trans isomerase-like 2 OS=Cryptococcus neoformans var. grubii serotype A (strain H99 / ATCC 208821 / CBS 10515 / FGSC 9487) GN=CNAG_07859 PE=4 SV=2	J9VT50_CRYNH	CNAG_07859	32 kDa	0	0	0	0
COP9 signalosome complex subunit 3 OS=Cryptococcus neoformans var. grubii serotype A (strain H99 / ATCC 208821 / CBS 10515 / FGSC 9487) GN=CNAG_05645 PE=4 SV=2	J9W026_CRYNH	CNAG_05645	63 kDa	0	0	0	0
Uncharacterized protein OS=Cryptococcus neoformans var. grubii serotype A (strain H99 / ATCC 208821 / CBS 10515 / FGSC 9487) GN=CNAG_02738 PE=4 SV=1	J9VHQ9_CRYNH	CNAG_02738	41 kDa	0	0	0	0
Uncharacterized protein OS=Cryptococcus neoformans var. grubii serotype A (strain H99 / ATCC 208821 / CBS 10515 / FGSC 9487) GN=CNAG_07567 PE=4 SV=1	J9VIQ2_CRYNH	CNAG_07567	39 kDa	0	0	0	0
Multiple RNA-binding domain-containing protein 1 OS=Cryptococcus neoformans var. grubii serotype A (strain H99 / ATCC 208821 / CBS 10515 / FGSC 9487) GN=CNAG_03001 PE=4 SV=2	J9VJT4_CRYNH	CNAG_03001	82 kDa	0	0	0	0
Septin ring protein OS=Cryptococcus neoformans var. grubii serotype A (strain H99 / ATCC 208821 / CBS 10515 / FGSC 9487) GN=CNAG_05925 PE=3 SV=1	J9VUF2_CRYNH	CNAG_05925	53 kDa	0	0	0	0
T-complex protein 1 subunit theta OS=Cryptococcus neoformans var. grubii serotype A (strain H99 / ATCC 208821 / CBS 10515 / FGSC 9487) GN=CNAG_02736 PE=3 SV=1	J9VN00_CRYNH	CNAG_02736	58 kDa	0	0	0	0
Phosphoglycerate dehydrogenase OS=Cryptococcus neoformans var. grubii serotype A (strain H99 / ATCC 208821 / CBS 10515 / FGSC 9487) GN=CNAG_05979 PE=3 SV=1	J9VX60_CRYNH	CNAG_05979	37 kDa	0	0	0	0
Solute carrier family 25 (Mitochondrial carnitine/acylcarnitine transporter), member 20/29 OS=Cryptococcus neoformans var. grubii serotype A (strain H99 / ATCC 208821 / CBS 10515 / FGSC 9487) GN=CNAG_00499 PE=3 SV=1	J9VLQ7_CRYNH	CNAG_00499	33 kDa	0	0	0	0
Oxidoreductase OS=Cryptococcus neoformans var. grubii serotype A (strain H99 / ATCC 208821 / CBS 10515 / FGSC 9487) GN=CNAG_01102 PE=4 SV=2	J9VR10_CRYNH	CNAG_01102	37 kDa	0	0	0	0
Myosin regulatory light chain cdc4 OS=Cryptococcus neoformans var. grubii serotype A (strain H99 / ATCC 208821 / CBS 10515 / FGSC 9487) GN=CNAG_00808 PE=4 SV=1	J9VK28_CRYNH	CNAG_00808	16 kDa	0	0	0	0
Eukaryotic translation initiation factor 6 OS=Cryptococcus neoformans var. grubii serotype A (strain H99 / ATCC 208821 / CBS 10515 / FGSC 9487) GN=TIF6 PE=3 SV=1	J9VT09_CRYNH	TIF6	26 kDa	0	0	0	0
Uncharacterized protein OS=Cryptococcus neoformans var. grubii serotype A (strain H99 / ATCC 208821 / CBS 10515 / FGSC 9487) GN=CNAG_03961 PE=4 SV=1	J9VJ83_CRYNH	CNAG_03961	27 kDa	0	0	0	0
U6 snRNA-associated Sm-like protein LSm4 OS=Cryptococcus neoformans var. grubii serotype A (strain H99 / ATCC 208821 / CBS 10515 / FGSC 9487) GN=CNAG_02901 PE=4 SV=2	J9VQ10_CRYNH	CNAG_02901	15 kDa	1	1	0.0748	1
Proteasome subunit alpha type OS=Cryptococcus neoformans var. grubii serotype A (strain H99 / ATCC 208821 / CBS 10515 / FGSC 9487) GN=CNAG_03941 PE=3 SV=1	J9VJ64_CRYNH	CNAG_03941	27 kDa	0	0	0	0
Vacuolar protein-sorting-associated protein 4 OS=Cryptococcus neoformans var. grubii serotype A (strain H99 / ATCC 208821 / CBS 10515 / FGSC 9487) GN=CNAG_04510 PE=3 SV=1	J9VX80_CRYNH	CNAG_04510	48 kDa	0	0	0	0
Uncharacterized protein OS=Cryptococcus neoformans var. grubii serotype A (strain H99 / ATCC 208821 / CBS 10515 / FGSC 9487) GN=CNAG_02316 PE=4 SV=2	J9VQ35_CRYNH	CNAG_02316	30 kDa	0	0	0	0
THO complex subunit 4 OS=Cryptococcus neoformans var. grubii serotype A (strain H99 / ATCC 208821 / CBS 10515 / FGSC 9487) GN=CNAG_03186 PE=4 SV=1	J9VQA6_CRYNH	CNAG_03186	28 kDa	2	2	0.117	2
S-adenosylmethionine synthase OS=Cryptococcus neoformans var. grubii serotype A (strain H99 / ATCC 208821 / CBS 10515 / FGSC 9487) GN=CNAG_00418 PE=3 SV=1	J9VGS7_CRYNH	CNAG_00418	43 kDa	0	0	0	0
Small subunit ribosomal protein S10e OS=Cryptococcus neoformans var. grubii serotype A (strain H99 / ATCC 208821 / CBS 10515 / FGSC 9487) GN=CNAG_05814 PE=4 SV=1	J9VPF2_CRYNH	CNAG_05814	17 kDa	0	0	0	0
Chromatin structure-remodeling complex subunit SFH1 OS=Cryptococcus neoformans var. grubii serotype A (strain H99 / ATCC 208821 / CBS 10515 / FGSC 9487) GN=CNAG_03003 PE=4 SV=1	J9VM65_CRYNH	CNAG_03003	68 kDa	0	0	0	0
Uncharacterized protein OS=Cryptococcus neoformans var. grubii serotype A (strain H99 / ATCC 208821 / CBS 10515 / FGSC 9487) GN=CNAG_07558 PE=4 SV=1	J9VN86_CRYNH	CNAG_07558	25 kDa	2	2	0.0819	2
mRNA methyltransferase OS=Cryptococcus neoformans var. grubii serotype A (strain H99 / ATCC 208821 / CBS 10515 / FGSC 9487) GN=CNAG_02150 PE=3 SV=2	J9VVC9_CRYNH	CNAG_02150	46 kDa	0	0	0	0
TATA-box-binding protein OS=Cryptococcus neoformans var. grubii serotype A (strain H99 / ATCC 208821 / CBS 10515 / FGSC 9487) GN=CNAG_05442 PE=3 SV=1	J9W3T2_CRYNH	CNAG_05442	25 kDa	0	0	0	0
Uncharacterized protein OS=Cryptococcus neoformans var. grubii serotype A (strain H99 / ATCC 208821 / CBS 10515 / FGSC 9487) GN=CNAG_01772 PE=3 SV=2	J9W1L5_CRYNH	CNAG_01772	39 kDa	0	0	0	0
Actin-related protein 2/3 complex subunit 3 OS=Cryptococcus neoformans var. grubii serotype A (strain H99 / ATCC 208821 / CBS 10515 / FGSC 9487) GN=CNAG_04765 PE=3 SV=1	J9VSP1_CRYNH	CNAG_04765	22 kDa	0	0	0	0
Small subunit ribosomal protein S24e OS=Cryptococcus neoformans var. grubii serotype A (strain H99 / ATCC 208821 / CBS 10515 / FGSC 9487) GN=CNAG_01332 PE=3 SV=1	J9VKN9_CRYNH	CNAG_01332	15 kDa	1	1	0.0519	1
Large subunit ribosomal protein L27Ae OS=Cryptococcus neoformans var. grubii serotype A (strain H99 / ATCC 208821 / CBS 10515 / FGSC 9487) GN=CNAG_03747 PE=3 SV=1	J9VFV3_CRYNH	CNAG_03747	16 kDa	1	1	0.127	1
60S ribosomal protein L36 OS=Cryptococcus neoformans var. grubii serotype A (strain H99 / ATCC 208821 / CBS 10515 / FGSC 9487) GN=CNAG_03510 PE=3 SV=1	J9VR33_CRYNH	CNAG_03510	13 kDa	0	0	0	0
NADH dehydrogenase (Ubiquinone) 1 alpha subcomplex 2 OS=Cryptococcus neoformans var. grubii serotype A (strain H99 / ATCC 208821 / CBS 10515 / FGSC 9487) GN=CNAG_05434 PE=4 SV=1	J9VWL5_CRYNH	CNAG_05434	11 kDa	0	0	0	0
Uncharacterized protein OS=Cryptococcus neoformans var. grubii serotype A (strain H99 / ATCC 208821 / CBS 10515 / FGSC 9487) GN=CNAG_04319 PE=4 SV=1	J9VZ85_CRYNH	CNAG_04319	21 kDa	0	0	0	0
Pyruvate dehydrogenase E1 component subunit alpha OS=Cryptococcus neoformans var. grubii serotype A (strain H99 / ATCC 208821 / CBS 10515 / FGSC 9487) GN=CNAG_07660 PE=4 SV=1	J9VTB3_CRYNH	CNAG_07660	46 kDa	0	0	0	0
D-lactaldehyde dehydrogenase OS=Cryptococcus neoformans var. grubii serotype A (strain H99 / ATCC 208821 / CBS 10515 / FGSC 9487) GN=CNAG_02182 PE=4 SV=1	J9VN11_CRYNH	CNAG_02182	38 kDa	0	0	0	0
Exportin-1 OS=Cryptococcus neoformans var. grubii serotype A (strain H99 / ATCC 208821 / CBS 10515 / FGSC 9487) GN=CNAG_03418 PE=4 SV=2	J9VQ89_CRYNH	CNAG_03418	122 kDa	0	0	0	0
Enolase OS=Cryptococcus neoformans var. grubii serotype A (strain H99 / ATCC 208821 / CBS 10515 / FGSC 9487) GN=CNAG_03072 PE=3 SV=1	J9VGV0_CRYNH	CNAG_03072	48 kDa	0	0	0	0
Sulfite reductase (NADPH) flavoprotein alpha-component OS=Cryptococcus neoformans var. grubii serotype A (strain H99 / ATCC 208821 / CBS 10515 / FGSC 9487) GN=CNAG_03168 PE=4 SV=1	J9VXI8_CRYNH	CNAG_03168	113 kDa	0	0	0	0
26S proteasome regulatory subunit N1 OS=Cryptococcus neoformans var. grubii serotype A (strain H99 / ATCC 208821 / CBS 10515 / FGSC 9487) GN=CNAG_07863 PE=4 SV=2	J9W0R4_CRYNH	CNAG_07863	110 kDa	0	0	0	0
GTP-binding protein ypt3 OS=Cryptococcus neoformans var. grubii serotype A (strain H99 / ATCC 208821 / CBS 10515 / FGSC 9487) GN=CNAG_02367 PE=4 SV=1	J9VLX1_CRYNH	CNAG_02367	23 kDa	0	0	0	0
Uncharacterized protein OS=Cryptococcus neoformans var. grubii serotype A (strain H99 / ATCC 208821 / CBS 10515 / FGSC 9487) GN=CNAG_03106 PE=4 SV=1	J9VX93_CRYNH	CNAG_03106	43 kDa	2	2	0.0779	2
Aspartate-semialdehyde dehydrogenase OS=Cryptococcus neoformans var. grubii serotype A (strain H99 / ATCC 208821 / CBS 10515 / FGSC 9487) GN=CNAG_00256 PE=4 SV=1	J9VIJ6_CRYNH	CNAG_00256	39 kDa	1	1	0.0354	1
UTP-glucose-1-phosphate uridylyltransferase OS=Cryptococcus neoformans var. grubii serotype A (strain H99 / ATCC 208821 / CBS 10515 / FGSC 9487) GN=CNAG_02748 PE=4 SV=1	J9VMZ2_CRYNH	CNAG_02748	56 kDa	0	0	0	0
Uridylate kinase OS=Cryptococcus neoformans var. grubii serotype A (strain H99 / ATCC 208821 / CBS 10515 / FGSC 9487) GN=CNAG_05935 PE=3 SV=1	J9VUG0_CRYNH	CNAG_05935	31 kDa	0	0	0	0
Uncharacterized protein OS=Cryptococcus neoformans var. grubii serotype A (strain H99 / ATCC 208821 / CBS 10515 / FGSC 9487) GN=CNAG_06113 PE=4 SV=1	J9VV35_CRYNH	CNAG_06113	37 kDa	0	0	0	0
GTP-binding protein ypt1 OS=Cryptococcus neoformans var. grubii serotype A (strain H99 / ATCC 208821 / CBS 10515 / FGSC 9487) GN=CNAG_05068 PE=4 SV=1	J9VIQ6_CRYNH	CNAG_05068	23 kDa	0	0	0	0
Prohibitin-2 OS=Cryptococcus neoformans var. grubii serotype A (strain H99 / ATCC 208821 / CBS 10515 / FGSC 9487) GN=CNAG_00006 PE=4 SV=1	J9VHQ2_CRYNH	CNAG_00006	35 kDa	1	1	0.0377	1
dTDP-4-dehydrorhamnose reductase OS=Cryptococcus neoformans var. grubii serotype A (strain H99 / ATCC 208821 / CBS 10515 / FGSC 9487) GN=CNAG_03725 PE=4 SV=1	J9VII7_CRYNH	CNAG_03725	34 kDa	1	1	0.0429	1
F-type H-transporting ATPase subunit B OS=Cryptococcus neoformans var. grubii serotype A (strain H99 / ATCC 208821 / CBS 10515 / FGSC 9487) GN=CNAG_01586 PE=4 SV=1	J9VWJ8_CRYNH	CNAG_01586	26 kDa	1	1	0.0675	1
Phosphoglycerate dehydrogenase OS=Cryptococcus neoformans var. grubii serotype A (strain H99 / ATCC 208821 / CBS 10515 / FGSC 9487) GN=CNAG_00774 PE=4 SV=1	J9VML7_CRYNH	CNAG_00774	55 kDa	0	0	0	0
Mannose-1-phosphate guanylyltransferase OS=Cryptococcus neoformans var. grubii serotype A (strain H99 / ATCC 208821 / CBS 10515 / FGSC 9487) GN=CNAG_03320 PE=4 SV=1	J9VT12_CRYNH	CNAG_03320	44 kDa	3	2	0.0697	2
Small subunit ribosomal protein S20 OS=Cryptococcus neoformans var. grubii serotype A (strain H99 / ATCC 208821 / CBS 10515 / FGSC 9487) GN=CNAG_01628 PE=3 SV=1	J9VU89_CRYNH	CNAG_01628	13 kDa	1	1	0.0672	1
Protein disulfide-isomerase OS=Cryptococcus neoformans var. grubii serotype A (strain H99 / ATCC 208821 / CBS 10515 / FGSC 9487) GN=CNAG_00072 PE=3 SV=2	J9VHW3_CRYNH	CNAG_00072	45 kDa	2	2	0.0584	2
Arf/Sar family protein OS=Cryptococcus neoformans var. grubii serotype A (strain H99 / ATCC 208821 / CBS 10515 / FGSC 9487) GN=CNAG_01309 PE=3 SV=1	J9VKR1_CRYNH	CNAG_01309	21 kDa	0	0	0	0
Clathrin heavy chain OS=Cryptococcus neoformans var. grubii serotype A (strain H99 / ATCC 208821 / CBS 10515 / FGSC 9487) GN=CNAG_04904 PE=3 SV=1	J9VV68_CRYNH	CNAG_04904	190 kDa	0	0	0	0
Translation initiation factor 2 subunit 1 OS=Cryptococcus neoformans var. grubii serotype A (strain H99 / ATCC 208821 / CBS 10515 / FGSC 9487) GN=CNAG_07778 PE=4 SV=1	J9VV04_CRYNH	CNAG_07778	34 kDa	1	1	0.0533	1
40S ribosomal protein S12 OS=Cryptococcus neoformans var. grubii serotype A (strain H99 / ATCC 208821 / CBS 10515 / FGSC 9487) GN=CNAG_02754 PE=3 SV=1	J9VID8_CRYNH	CNAG_02754	16 kDa	1	1	0.0676	1
Small subunit ribosomal protein S19e OS=Cryptococcus neoformans var. grubii serotype A (strain H99 / ATCC 208821 / CBS 10515 / FGSC 9487) GN=CNAG_03000 PE=4 SV=1	J9VH03_CRYNH	CNAG_03000	18 kDa	1	1	0.0745	1
Chaperonin GroES OS=Cryptococcus neoformans var. grubii serotype A (strain H99 / ATCC 208821 / CBS 10515 / FGSC 9487) GN=CNAG_03892 PE=3 SV=1	J9VGA5_CRYNH	CNAG_03892	11 kDa	0	0	0	0
Uncharacterized protein OS=Cryptococcus neoformans var. grubii serotype A (strain H99 / ATCC 208821 / CBS 10515 / FGSC 9487) GN=CNAG_00534 PE=4 SV=1	J9VH15_CRYNH	CNAG_00534	8 kDa	1	1	0.184	1
Cytochrome c oxidase subunit OS=Cryptococcus neoformans var. grubii serotype A (strain H99 / ATCC 208821 / CBS 10515 / FGSC 9487) GN=CNAG_05839 PE=3 SV=2	J9VPH6_CRYNH	CNAG_05839	10 kDa	1	1	0.146	1
V-type proton ATPase subunit F OS=Cryptococcus neoformans var. grubii serotype A (strain H99 / ATCC 208821 / CBS 10515 / FGSC 9487) GN=CNAG_05688 PE=3 SV=1	J9VRI8_CRYNH	CNAG_05688	14 kDa	1	1	0.116	1
Uncharacterized protein OS=Cryptococcus neoformans var. grubii serotype A (strain H99 / ATCC 208821 / CBS 10515 / FGSC 9487) GN=CNAG_03298 PE=4 SV=1	J9VV99_CRYNH	CNAG_03298	10 kDa	0	0	0	0
Uncharacterized protein OS=Cryptococcus neoformans var. grubii serotype A (strain H99 / ATCC 208821 / CBS 10515 / FGSC 9487) GN=CNAG_01751 PE=4 SV=1	J9VUN6_CRYNH	CNAG_01751	12 kDa	2	2	0.191	2
Ubiquinol-cytochrome c reductase subunit 10 OS=Cryptococcus neoformans var. grubii serotype A (strain H99 / ATCC 208821 / CBS 10515 / FGSC 9487) GN=CNAG_05069 PE=4 SV=2	J9VJD2_CRYNH	CNAG_05069	8 kDa	1	1	0.162	1
Cluster of Peptidyl-prolyl cis-trans isomerase OS=Cryptococcus neoformans var. grubii serotype A (strain H99 / ATCC 208821 / CBS 10515 / FGSC 9487) GN=CNAG_03621 PE=3 SV=1 (T2BP90_CRYNH)	T2BP90_CRYNH [2]	CNAG_03621	18 kDa	3	3	0.222	3
Peptidyl-prolyl cis-trans isomerase OS=Cryptococcus neoformans var. grubii serotype A (strain H99 / ATCC 208821 / CBS 10515 / FGSC 9487) GN=CNAG_03621 PE=3 SV=1	T2BP90_CRYNH	CNAG_03621	18 kDa	2	2	0.142	2
Peptidyl-prolyl cis-trans isomerase OS=Cryptococcus neoformans var. grubii serotype A (strain H99 / ATCC 208821 / CBS 10515 / FGSC 9487) GN=CNAG_03627 PE=3 SV=1	J9VN56_CRYNH	CNAG_03627	17 kDa	3	3	0.222	3
Cytochrome c oxidase subunit 4 OS=Cryptococcus neoformans var. grubii serotype A (strain H99 / ATCC 208821 / CBS 10515 / FGSC 9487) GN=CNAG_01991 PE=4 SV=1	J9W241_CRYNH	CNAG_01991	18 kDa	4	4	0.24	3
Small subunit ribosomal protein S15 OS=Cryptococcus neoformans var. grubii serotype A (strain H99 / ATCC 208821 / CBS 10515 / FGSC 9487) GN=CNAG_06633 PE=3 SV=1	J9VNW6_CRYNH	CNAG_06633	17 kDa	1	1	0.08	1
AP complex subunit sigma OS=Cryptococcus neoformans var. grubii serotype A (strain H99 / ATCC 208821 / CBS 10515 / FGSC 9487) GN=CNAG_02113 PE=3 SV=2	J9VQL0_CRYNH	CNAG_02113	19 kDa	0	0	0	0
Peptidyl-prolyl cis-trans isomerase OS=Cryptococcus neoformans var. grubii serotype A (strain H99 / ATCC 208821 / CBS 10515 / FGSC 9487) GN=CNAG_02492 PE=3 SV=1	J9VLI1_CRYNH	CNAG_02492	18 kDa	2	2	0.168	2
Small nuclear ribonucleoprotein D1 OS=Cryptococcus neoformans var. grubii serotype A (strain H99 / ATCC 208821 / CBS 10515 / FGSC 9487) GN=CNAG_06779 PE=4 SV=1	J9VI08_CRYNH	CNAG_06779	14 kDa	2	2	0.217	2
Isocitrate dehydrogenase, NAD-dependent OS=Cryptococcus neoformans var. grubii serotype A (strain H99 / ATCC 208821 / CBS 10515 / FGSC 9487) GN=CNAG_07851 PE=4 SV=1	J9VXW3_CRYNH	CNAG_07851	41 kDa	1	1	0.0397	1
Nuclear transport factor 2 OS=Cryptococcus neoformans var. grubii serotype A (strain H99 / ATCC 208821 / CBS 10515 / FGSC 9487) GN=CNAG_05596 PE=4 SV=1	J9W1Y7_CRYNH	CNAG_05596	14 kDa	0	0	0	0
Thioredoxin OS=Cryptococcus neoformans var. grubii serotype A (strain H99 / ATCC 208821 / CBS 10515 / FGSC 9487) GN=CNAG_02801 PE=1 SV=1	J9VKF2_CRYNH	CNAG_02801	11 kDa	3	3	0.288	3
Uncharacterized protein OS=Cryptococcus neoformans var. grubii serotype A (strain H99 / ATCC 208821 / CBS 10515 / FGSC 9487) GN=CNAG_03447 PE=4 SV=1	J9VQB4_CRYNH	CNAG_03447	118 kDa	2	2	0.0264	2
Ribose-5-phosphate isomerase OS=Cryptococcus neoformans var. grubii serotype A (strain H99 / ATCC 208821 / CBS 10515 / FGSC 9487) GN=CNAG_01395 PE=4 SV=1	J9VJV4_CRYNH	CNAG_01395	32 kDa	2	1	0.043	1
Uncharacterized protein OS=Cryptococcus neoformans var. grubii serotype A (strain H99 / ATCC 208821 / CBS 10515 / FGSC 9487) GN=CNAG_02421 PE=4 SV=1	J9VMG4_CRYNH	CNAG_02421	32 kDa	3	3	0.134	3
S-formylglutathione hydrolase OS=Cryptococcus neoformans var. grubii serotype A (strain H99 / ATCC 208821 / CBS 10515 / FGSC 9487) GN=CNAG_06170 PE=3 SV=1	J9VVD4_CRYNH	CNAG_06170	30 kDa	0	0	0	0
Short-chain dehydrogenase OS=Cryptococcus neoformans var. grubii serotype A (strain H99 / ATCC 208821 / CBS 10515 / FGSC 9487) GN=CNAG_02751 PE=4 SV=1	J9VKJ7_CRYNH	CNAG_02751	33 kDa	0	0	0	0
Short-chain dehydrogenase OS=Cryptococcus neoformans var. grubii serotype A (strain H99 / ATCC 208821 / CBS 10515 / FGSC 9487) GN=CNAG_06764 PE=4 SV=1	J9VI22_CRYNH	CNAG_06764	31 kDa	0	0	0	0
Mitochondrial import inner membrane translocase subunit TIM10 OS=Cryptococcus neoformans var. grubii serotype A (strain H99 / ATCC 208821 / CBS 10515 / FGSC 9487) GN=CNAG_01253 PE=4 SV=1	J9VKZ6_CRYNH	CNAG_01253	11 kDa	3	3	0.324	3
Cluster of Aconitate hydratase, mitochondrial OS=Cryptococcus neoformans var. grubii serotype A (strain H99 / ATCC 208821 / CBS 10515 / FGSC 9487) GN=CNAG_01137 PE=3 SV=1 (J9VL89_CRYNH)	J9VL89_CRYNH [2]	CNAG_01137	86 kDa	1	1	0.0152	1
Aconitate hydratase, mitochondrial OS=Cryptococcus neoformans var. grubii serotype A (strain H99 / ATCC 208821 / CBS 10515 / FGSC 9487) GN=CNAG_01137 PE=3 SV=1	J9VL89_CRYNH	CNAG_01137	86 kDa	1	1	0.0152	1
Aconitate hydratase, mitochondrial OS=Cryptococcus neoformans var. grubii serotype A (strain H99 / ATCC 208821 / CBS 10515 / FGSC 9487) GN=CNAG_03427 PE=3 SV=1	J9VTA8_CRYNH	CNAG_03427	84 kDa	0	0	0	0
Proline-tRNA ligase OS=Cryptococcus neoformans var. grubii serotype A (strain H99 / ATCC 208821 / CBS 10515 / FGSC 9487) GN=CNAG_04082 PE=3 SV=2	J9VGR3_CRYNH	CNAG_04082	83 kDa	1	1	0.0203	1
GTP-binding protein ypt2 OS=Cryptococcus neoformans var. grubii serotype A (strain H99 / ATCC 208821 / CBS 10515 / FGSC 9487) GN=CNAG_02817 PE=4 SV=1	J9VKC4_CRYNH	CNAG_02817	23 kDa	0	0	0	0
Uncharacterized protein OS=Cryptococcus neoformans var. grubii serotype A (strain H99 / ATCC 208821 / CBS 10515 / FGSC 9487) GN=CNAG_02843 PE=4 SV=1	J9VQ69_CRYNH	CNAG_02843	30 kDa	3	2	0.212	2
Pyridoxal biosynthesis lyase pdxS OS=Cryptococcus neoformans var. grubii serotype A (strain H99 / ATCC 208821 / CBS 10515 / FGSC 9487) GN=CNAG_06908 PE=3 SV=1	J9VNI1_CRYNH	CNAG_06908	35 kDa	0	0	0	0
Phosphoribosylaminoimidazolecarboxamide formyltransferase/IMP cyclohydrolase OS=Cryptococcus neoformans var. grubii serotype A (strain H99 / ATCC 208821 / CBS 10515 / FGSC 9487) GN=CNAG_00700 PE=3 SV=1	J9VJP1_CRYNH	CNAG_00700	65 kDa	1	1	0.0231	1
Eukaryotic translation initiation factor 3 subunit D OS=Cryptococcus neoformans var. grubii serotype A (strain H99 / ATCC 208821 / CBS 10515 / FGSC 9487) GN=CNAG_03641 PE=3 SV=1	J9VIB2_CRYNH	CNAG_03641	60 kDa	0	0	0	0
Succinyl-CoA:3-ketoacid-coenzyme A transferase OS=Cryptococcus neoformans var. grubii serotype A (strain H99 / ATCC 208821 / CBS 10515 / FGSC 9487) GN=CNAG_05031 PE=3 SV=1	J9VLH1_CRYNH	CNAG_05031	60 kDa	0	0	0	0
Mitochondrial pyruvate carrier OS=Cryptococcus neoformans var. grubii serotype A (strain H99 / ATCC 208821 / CBS 10515 / FGSC 9487) GN=CNAG_00092 PE=3 SV=1	J9VHY8_CRYNH	CNAG_00092	13 kDa	1	1	0.128	1
Dihydrolipoyl dehydrogenase OS=Cryptococcus neoformans var. grubii serotype A (strain H99 / ATCC 208821 / CBS 10515 / FGSC 9487) GN=CNAG_07004 PE=3 SV=1	J9VKA9_CRYNH	CNAG_07004	55 kDa	0	0	0	0
Elongation factor Tu OS=Cryptococcus neoformans var. grubii serotype A (strain H99 / ATCC 208821 / CBS 10515 / FGSC 9487) GN=CNAG_03263 PE=3 SV=1	J9VV75_CRYNH	CNAG_03263	51 kDa	3	3	0.0797	3
Uncharacterized protein OS=Cryptococcus neoformans var. grubii serotype A (strain H99 / ATCC 208821 / CBS 10515 / FGSC 9487) GN=CNAG_03658 PE=4 SV=1	J9VG98_CRYNH	CNAG_03658	36 kDa	1	1	0.0423	1
26S proteasome regulatory subunit N6 OS=Cryptococcus neoformans var. grubii serotype A (strain H99 / ATCC 208821 / CBS 10515 / FGSC 9487) GN=CNAG_06361 PE=4 SV=1	J9W0V8_CRYNH	CNAG_06361	48 kDa	0	0	0	0
Sulfide:quinone oxidoreductase OS=Cryptococcus neoformans var. grubii serotype A (strain H99 / ATCC 208821 / CBS 10515 / FGSC 9487) GN=CNAG_01981 PE=4 SV=2	J9W230_CRYNH	CNAG_01981	50 kDa	0	0	0	0
Ornithine-oxo-acid transaminase OS=Cryptococcus neoformans var. grubii serotype A (strain H99 / ATCC 208821 / CBS 10515 / FGSC 9487) GN=CNAG_05134 PE=3 SV=1	J9VP99_CRYNH	CNAG_05134	50 kDa	0	0	0	0
Saccharopine dehydrogenase [NAD(+), L-lysine-forming] OS=Cryptococcus neoformans var. grubii serotype A (strain H99 / ATCC 208821 / CBS 10515 / FGSC 9487) GN=CNAG_06849 PE=3 SV=1	J9VJI8_CRYNH	CNAG_06849	43 kDa	0	0	0	0
Succinate dehydrogenase [ubiquinone] cytochrome b small subunit OS=Cryptococcus neoformans var. grubii serotype A (strain H99 / ATCC 208821 / CBS 10515 / FGSC 9487) GN=CNAG_06723 PE=3 SV=1	J9VI58_CRYNH	CNAG_06723	20 kDa	1	1	0.126	1
Uncharacterized protein OS=Cryptococcus neoformans var. grubii serotype A (strain H99 / ATCC 208821 / CBS 10515 / FGSC 9487) GN=CNAG_04817 PE=3 SV=1	J9VT39_CRYNH	CNAG_04817	18 kDa	0	0	0	0
Methylenetetrahydrofolate dehydrogenase (NADP) OS=Cryptococcus neoformans var. grubii serotype A (strain H99 / ATCC 208821 / CBS 10515 / FGSC 9487) GN=CNAG_07746 PE=3 SV=1	J9VQK7_CRYNH	CNAG_07746	109 kDa	2	2	0.0284	2
Transportin-3 OS=Cryptococcus neoformans var. grubii serotype A (strain H99 / ATCC 208821 / CBS 10515 / FGSC 9487) GN=CNAG_06279 PE=4 SV=1	J9VW92_CRYNH	CNAG_06279	108 kDa	0	0	0	0
Cytoplasmic protein OS=Cryptococcus neoformans var. grubii serotype A (strain H99 / ATCC 208821 / CBS 10515 / FGSC 9487) GN=CNAG_02726 PE=4 SV=2	J9VIF7_CRYNH	CNAG_02726	33 kDa	2	2	0.0879	2
Cluster of Alcohol dehydrogenase, propanol-preferring OS=Cryptococcus neoformans var. grubii serotype A (strain H99 / ATCC 208821 / CBS 10515 / FGSC 9487) GN=CNAG_07745 PE=4 SV=2 (J9VTL4_CRYNH)	J9VTL4_CRYNH [2]	CNAG_07745	44 kDa	0	0	0	0
Alcohol dehydrogenase, propanol-preferring OS=Cryptococcus neoformans var. grubii serotype A (strain H99 / ATCC 208821 / CBS 10515 / FGSC 9487) GN=CNAG_02489 PE=4 SV=1	J9VUE6_CRYNH	CNAG_02489	38 kDa	0	0	0	0
Alcohol dehydrogenase, propanol-preferring OS=Cryptococcus neoformans var. grubii serotype A (strain H99 / ATCC 208821 / CBS 10515 / FGSC 9487) GN=CNAG_07745 PE=4 SV=2	J9VTL4_CRYNH	CNAG_07745	44 kDa	0	0	0	0
ATP synthase F1, delta subunit OS=Cryptococcus neoformans var. grubii serotype A (strain H99 / ATCC 208821 / CBS 10515 / FGSC 9487) GN=CNAG_01204 PE=3 SV=1	J9VQS6_CRYNH	CNAG_01204	22 kDa	0	0	0	0
Uncharacterized protein OS=Cryptococcus neoformans var. grubii serotype A (strain H99 / ATCC 208821 / CBS 10515 / FGSC 9487) GN=CNAG_08025 PE=4 SV=1	T2BNW0_CRYNH	CNAG_08025	19 kDa	2	2	0.161	2
Endoplasmic reticulum protein OS=Cryptococcus neoformans var. grubii serotype A (strain H99 / ATCC 208821 / CBS 10515 / FGSC 9487) GN=CNAG_01307 PE=4 SV=2	J9VSY5_CRYNH	CNAG_01307	23 kDa	0	0	0	0
Translation initiation factor 4E OS=Cryptococcus neoformans var. grubii serotype A (strain H99 / ATCC 208821 / CBS 10515 / FGSC 9487) GN=CNAG_01833 PE=3 SV=1	J9VZE9_CRYNH	CNAG_01833	33 kDa	1	1	0.0368	1
Asparagine-tRNA ligase OS=Cryptococcus neoformans var. grubii serotype A (strain H99 / ATCC 208821 / CBS 10515 / FGSC 9487) GN=CNAG_02418 PE=4 SV=1	J9VPU9_CRYNH	CNAG_02418	67 kDa	0	0	0	0
Phosphoglucomutase OS=Cryptococcus neoformans var. grubii serotype A (strain H99 / ATCC 208821 / CBS 10515 / FGSC 9487) GN=CNAG_06313 PE=3 SV=2	J9W313_CRYNH	CNAG_06313	61 kDa	0	0	0	0
Carbamoyl-phosphate synthase arginine-specific large chain OS=Cryptococcus neoformans var. grubii serotype A (strain H99 / ATCC 208821 / CBS 10515 / FGSC 9487) GN=CNAG_06112 PE=4 SV=1	J9VY44_CRYNH	CNAG_06112	127 kDa	0	0	0	0
Importin-alpha export receptor OS=Cryptococcus neoformans var. grubii serotype A (strain H99 / ATCC 208821 / CBS 10515 / FGSC 9487) GN=CNAG_07598 PE=4 SV=1	J9VZ46_CRYNH	CNAG_07598	111 kDa	0	0	0	0
Lon protease homolog, mitochondrial OS=Cryptococcus neoformans var. grubii serotype A (strain H99 / ATCC 208821 / CBS 10515 / FGSC 9487) GN=PIM1 PE=3 SV=2	J9VN78_CRYNH	PIM1	121 kDa	2	1	0.0136	1
Adenine phosphoribosyltransferase OS=Cryptococcus neoformans var. grubii serotype A (strain H99 / ATCC 208821 / CBS 10515 / FGSC 9487) GN=CNAG_01390 PE=3 SV=1	J9VKH6_CRYNH	CNAG_01390	19 kDa	0	0	0	0
Ubiquitin-conjugating enzyme E2 M OS=Cryptococcus neoformans var. grubii serotype A (strain H99 / ATCC 208821 / CBS 10515 / FGSC 9487) GN=CNAG_04668 PE=3 SV=1	J9VY49_CRYNH	CNAG_04668	20 kDa	2	2	0.102	2
Allergen OS=Cryptococcus neoformans var. grubii serotype A (strain H99 / ATCC 208821 / CBS 10515 / FGSC 9487) GN=CNAG_06576 PE=4 SV=1	J9VN13_CRYNH	CNAG_06576	26 kDa	0	0	0	0
Cluster of IQ domain-containing calmodulin-binding protein OS=Cryptococcus neoformans var. grubii serotype A (strain H99 / ATCC 208821 / CBS 10515 / FGSC 9487) GN=CNAG_01602 PE=4 SV=2 (J9VWL7_CRYNH)	J9VWL7_CRYNH [2]	CNAG_01602	68 kDa	0	0	0	0
IQ domain-containing calmodulin-binding protein OS=Cryptococcus neoformans var. grubii serotype A (strain H99 / ATCC 208821 / CBS 10515 / FGSC 9487) GN=CNAG_01602 PE=4 SV=2	J9VWL7_CRYNH-DECOY		?	0	0	0	0
IQ domain-containing calmodulin-binding protein OS=Cryptococcus neoformans var. grubii serotype A (strain H99 / ATCC 208821 / CBS 10515 / FGSC 9487) GN=CNAG_01602 PE=4 SV=2	J9VWL7_CRYNH	CNAG_01602	68 kDa	0	0	0	0
DNA-directed RNA polymerase I, II, and III subunit RPABC4 OS=Cryptococcus neoformans var. grubii serotype A (strain H99 / ATCC 208821 / CBS 10515 / FGSC 9487) GN=CNAG_07424 PE=4 SV=2	J9VSU4_CRYNH	CNAG_07424	8 kDa	2	2	0.271	2
Small nuclear ribonucleoprotein F OS=Cryptococcus neoformans var. grubii serotype A (strain H99 / ATCC 208821 / CBS 10515 / FGSC 9487) GN=CNAG_01198 PE=3 SV=2	J9VTB9_CRYNH	CNAG_01198	10 kDa	2	2	0.218	2
Citrate synthase OS=Cryptococcus neoformans var. grubii serotype A (strain H99 / ATCC 208821 / CBS 10515 / FGSC 9487) GN=CNAG_00061 PE=3 SV=1	J9VHV5_CRYNH	CNAG_00061	51 kDa	1	1	0.0259	1
Cytochrome c1, heme protein, mitochondrial OS=Cryptococcus neoformans var. grubii serotype A (strain H99 / ATCC 208821 / CBS 10515 / FGSC 9487) GN=CNAG_05909 PE=4 SV=1	J9VUE0_CRYNH	CNAG_05909	35 kDa	0	0	0	0
Nuclear protein OS=Cryptococcus neoformans var. grubii serotype A (strain H99 / ATCC 208821 / CBS 10515 / FGSC 9487) GN=CNAG_04895 PE=4 SV=2	J9VV79_CRYNH	CNAG_04895	118 kDa	5	5	0.0463	5
Beta-catenin-like protein 1 OS=Cryptococcus neoformans var. grubii serotype A (strain H99 / ATCC 208821 / CBS 10515 / FGSC 9487) GN=CNAG_05308 PE=4 SV=1	J9VS89_CRYNH (+1)	CNAG_05308	155 kDa	0	0	0	0
Carbamoyl-phosphate synthase, large subunit OS=Cryptococcus neoformans var. grubii serotype A (strain H99 / ATCC 208821 / CBS 10515 / FGSC 9487) GN=CNAG_07373 PE=3 SV=1	J9VF80_CRYNH	CNAG_07373	255 kDa	0	0	0	0
Cytoplasmic protein OS=Cryptococcus neoformans var. grubii serotype A (strain H99 / ATCC 208821 / CBS 10515 / FGSC 9487) GN=CNAG_06144 PE=3 SV=1	J9W2K7_CRYNH	CNAG_06144	19 kDa	0	0	0	0
Triosephosphate isomerase OS=Cryptococcus neoformans var. grubii serotype A (strain H99 / ATCC 208821 / CBS 10515 / FGSC 9487) GN=CNAG_02035 PE=3 SV=1	J9VT31_CRYNH	CNAG_02035	27 kDa	0	0	0	0
Uncharacterized protein OS=Cryptococcus neoformans var. grubii serotype A (strain H99 / ATCC 208821 / CBS 10515 / FGSC 9487) GN=CNAG_04163 PE=4 SV=1	J9VRN7_CRYNH	CNAG_04163	102 kDa	0	0	0	0
Glutamine synthetase OS=Cryptococcus neoformans var. grubii serotype A (strain H99 / ATCC 208821 / CBS 10515 / FGSC 9487) GN=CNAG_00457 PE=3 SV=1	J9VJ14_CRYNH	CNAG_00457	40 kDa	0	0	0	0
Cytochrome b-c1 complex subunit Rieske, mitochondrial OS=Cryptococcus neoformans var. grubii serotype A (strain H99 / ATCC 208821 / CBS 10515 / FGSC 9487) GN=CNAG_02315 PE=4 SV=1	J9VM14_CRYNH	CNAG_02315	30 kDa	0	0	0	0
Acetyl-CoA carboxylase/biotin carboxylase OS=Cryptococcus neoformans var. grubii serotype A (strain H99 / ATCC 208821 / CBS 10515 / FGSC 9487) GN=CNAG_05759 PE=4 SV=2	J9VTZ1_CRYNH	CNAG_05759	248 kDa	0	0	0	0
KH domain-containing protein OS=Cryptococcus neoformans var. grubii serotype A (strain H99 / ATCC 208821 / CBS 10515 / FGSC 9487) GN=CNAG_04716 PE=4 SV=1	J9VST6_CRYNH	CNAG_04716	42 kDa	0	0	0	0
Cytochrome c peroxidase, mitochondrial OS=Cryptococcus neoformans var. grubii serotype A (strain H99 / ATCC 208821 / CBS 10515 / FGSC 9487) GN=CCP1 PE=3 SV=1	CCPR_CRYNH	CCP1	42 kDa	0	0	0	0
Succinate--CoA ligase [ADP-forming] subunit alpha, mitochondrial OS=Cryptococcus neoformans var. grubii serotype A (strain H99 / ATCC 208821 / CBS 10515 / FGSC 9487) GN=CNAG_03375 PE=3 SV=1	J9VY09_CRYNH	CNAG_03375	35 kDa	0	0	0	0
Alcohol dehydrogenase (NADP ) OS=Cryptococcus neoformans var. grubii serotype A (strain H99 / ATCC 208821 / CBS 10515 / FGSC 9487) GN=CNAG_01896 PE=4 SV=1	J9VUF9_CRYNH	CNAG_01896	37 kDa	0	0	0	0
Oxidoreductase OS=Cryptococcus neoformans var. grubii serotype A (strain H99 / ATCC 208821 / CBS 10515 / FGSC 9487) GN=CNAG_03983 PE=4 SV=2	J9VH48_CRYNH	CNAG_03983	36 kDa	1	1	0.0376	1
Multiprotein-bridging factor 1 OS=Cryptococcus neoformans var. grubii serotype A (strain H99 / ATCC 208821 / CBS 10515 / FGSC 9487) GN=CNAG_04637 PE=4 SV=1	J9VTJ3_CRYNH	CNAG_04637	16 kDa	0	0	0	0
Threonine synthase OS=Cryptococcus neoformans var. grubii serotype A (strain H99 / ATCC 208821 / CBS 10515 / FGSC 9487) GN=CNAG_03612 PE=4 SV=1	J9VI85_CRYNH	CNAG_03612	61 kDa	0	0	0	0
Acetylornithine aminotransferase OS=Cryptococcus neoformans var. grubii serotype A (strain H99 / ATCC 208821 / CBS 10515 / FGSC 9487) GN=CNAG_00622 PE=3 SV=1	J9VM27_CRYNH	CNAG_00622	50 kDa	0	0	0	0
Translation initiation factor 4B OS=Cryptococcus neoformans var. grubii serotype A (strain H99 / ATCC 208821 / CBS 10515 / FGSC 9487) GN=CNAG_06906 PE=4 SV=2	J9VI89_CRYNH	CNAG_06906	55 kDa	0	0	0	0
Cytochrome c oxidase subunit 5a OS=Cryptococcus neoformans var. grubii serotype A (strain H99 / ATCC 208821 / CBS 10515 / FGSC 9487) GN=CNAG_03861 PE=4 SV=1	J9VIW7_CRYNH	CNAG_03861	16 kDa	0	0	0	0
Clathrin light chain OS=Cryptococcus neoformans var. grubii serotype A (strain H99 / ATCC 208821 / CBS 10515 / FGSC 9487) GN=CNAG_04499 PE=3 SV=1	J9VSH3_CRYNH	CNAG_04499	31 kDa	0	0	0	0
Uncharacterized protein OS=Cryptococcus neoformans var. grubii serotype A (strain H99 / ATCC 208821 / CBS 10515 / FGSC 9487) GN=CNAG_00326 PE=4 SV=2	J9VLB3_CRYNH	CNAG_00326	54 kDa	0	0	0	0
F-type H-transporting ATPase subunit G OS=Cryptococcus neoformans var. grubii serotype A (strain H99 / ATCC 208821 / CBS 10515 / FGSC 9487) GN=CNAG_02762 PE=4 SV=1	J9VQH4_CRYNH	CNAG_02762	17 kDa	0	0	0	0
Adenylosuccinate lyase OS=Cryptococcus neoformans var. grubii serotype A (strain H99 / ATCC 208821 / CBS 10515 / FGSC 9487) GN=CNAG_03270 PE=1 SV=1	J9VSX1_CRYNH	CNAG_03270	54 kDa	0	0	0	0
Transketolase OS=Cryptococcus neoformans var. grubii serotype A (strain H99 / ATCC 208821 / CBS 10515 / FGSC 9487) GN=CNAG_03040 PE=4 SV=2	J9VM30_CRYNH	CNAG_03040	71 kDa	0	0	0	0
Uncharacterized protein OS=Cryptococcus neoformans var. grubii serotype A (strain H99 / ATCC 208821 / CBS 10515 / FGSC 9487) GN=CNAG_03416 PE=4 SV=2	J9VY51_CRYNH	CNAG_03416	18 kDa	0	0	0	0
Phosphoglycerate kinase OS=Cryptococcus neoformans var. grubii serotype A (strain H99 / ATCC 208821 / CBS 10515 / FGSC 9487) GN=CNAG_03358 PE=3 SV=1	J9VQN8_CRYNH	CNAG_03358	45 kDa	1	1	0.0264	1
NAD dependent epimerase/dehydratase OS=Cryptococcus neoformans var. grubii serotype A (strain H99 / ATCC 208821 / CBS 10515 / FGSC 9487) GN=CNAG_02673 PE=4 SV=1	J9VN50_CRYNH	CNAG_02673	39 kDa	0	0	0	0
Glucose-6-phosphate 1-dehydrogenase OS=Cryptococcus neoformans var. grubii serotype A (strain H99 / ATCC 208821 / CBS 10515 / FGSC 9487) GN=CNAG_03245 PE=3 SV=1	J9VSV4_CRYNH	CNAG_03245	57 kDa	0	0	0	0
Oxoglutarate dehydrogenase (Succinyl-transferring), E1 component OS=Cryptococcus neoformans var. grubii serotype A (strain H99 / ATCC 208821 / CBS 10515 / FGSC 9487) GN=CNAG_03674 PE=4 SV=1	J9VKN8_CRYNH	CNAG_03674	115 kDa	0	0	0	0
Uncharacterized protein OS=Cryptococcus neoformans var. grubii serotype A (strain H99 / ATCC 208821 / CBS 10515 / FGSC 9487) GN=CNAG_07965 PE=4 SV=1	T2BPA6_CRYNH	CNAG_07965	53 kDa	0	0	0	0
Uncharacterized protein OS=Cryptococcus neoformans var. grubii serotype A (strain H99 / ATCC 208821 / CBS 10515 / FGSC 9487) GN=CNAG_06864 PE=4 SV=1	J9VSD0_CRYNH (+1)	CNAG_06864	93 kDa	0	0	0	0
Elongation factor 1-beta OS=Cryptococcus neoformans var. grubii serotype A (strain H99 / ATCC 208821 / CBS 10515 / FGSC 9487) GN=CNAG_02714 PE=3 SV=1	J9VQK8_CRYNH	CNAG_02714	24 kDa	0	0	0	0
6-phosphogluconolactonase OS=Cryptococcus neoformans var. grubii serotype A (strain H99 / ATCC 208821 / CBS 10515 / FGSC 9487) GN=CNAG_02133 PE=4 SV=1	J9VQJ2_CRYNH	CNAG_02133	34 kDa	0	0	0	0
Sec14 cytosolic factor OS=Cryptococcus neoformans var. grubii serotype A (strain H99 / ATCC 208821 / CBS 10515 / FGSC 9487) GN=CNAG_03153 PE=4 SV=1	J9VUW7_CRYNH (+1)	CNAG_03153	28 kDa	0	0	0	0
Lysine--tRNA ligase OS=Cryptococcus neoformans var. grubii serotype A (strain H99 / ATCC 208821 / CBS 10515 / FGSC 9487) GN=CNAG_04179 PE=3 SV=2	J9VU49_CRYNH	CNAG_04179	71 kDa	0	0	0	0
Uncharacterized protein OS=Cryptococcus neoformans var. grubii serotype A (strain H99 / ATCC 208821 / CBS 10515 / FGSC 9487) GN=CNAG_00091 PE=4 SV=1	J9VDW3_CRYNH	CNAG_00091	53 kDa	1	1	0.0262	1
Uncharacterized protein OS=Cryptococcus neoformans var. grubii serotype A (strain H99 / ATCC 208821 / CBS 10515 / FGSC 9487) GN=CNAG_02994 PE=4 SV=2	J9VHM5_CRYNH	CNAG_02994	73 kDa	0	0	0	0
Large subunit ribosomal protein L22e OS=Cryptococcus neoformans var. grubii serotype A (strain H99 / ATCC 208821 / CBS 10515 / FGSC 9487) GN=CNAG_06811 PE=4 SV=1	J9VK98_CRYNH	CNAG_06811	14 kDa	0	0	0	0
Nuclear pore complex protein Nup155 OS=Cryptococcus neoformans var. grubii serotype A (strain H99 / ATCC 208821 / CBS 10515 / FGSC 9487) GN=CNAG_01000 PE=4 SV=2	J9VKY8_CRYNH	CNAG_01000	146 kDa	5	4	0.0407	4
Eukaryotic translation initiation factor 5A OS=Cryptococcus neoformans var. grubii serotype A (strain H99 / ATCC 208821 / CBS 10515 / FGSC 9487) GN=CNAG_01428 PE=3 SV=1	J9VQ24_CRYNH	CNAG_01428	17 kDa	0	0	0	0
Uncharacterized protein OS=Cryptococcus neoformans var. grubii serotype A (strain H99 / ATCC 208821 / CBS 10515 / FGSC 9487) GN=CNAG_03142 PE=4 SV=1	J9VQ34_CRYNH	CNAG_03142	15 kDa	0	0	0	0
Uncharacterized protein OS=Cryptococcus neoformans var. grubii serotype A (strain H99 / ATCC 208821 / CBS 10515 / FGSC 9487) GN=CNAG_05683 PE=4 SV=1	J9VRI4_CRYNH	CNAG_05683	13 kDa	2	2	0.182	2
TTK protein kinase OS=Cryptococcus neoformans var. grubii serotype A (strain H99 / ATCC 208821 / CBS 10515 / FGSC 9487) GN=CNAG_06697 PE=4 SV=2	J9VTR6_CRYNH (+1)	CNAG_06697	92 kDa	0	0	0	0
Uncharacterized protein OS=Cryptococcus neoformans var. grubii serotype A (strain H99 / ATCC 208821 / CBS 10515 / FGSC 9487) GN=CNAG_06109 PE=4 SV=1	J9W049_CRYNH (+1)	CNAG_06109	42 kDa	0	0	0	0
Pyruvate kinase OS=Cryptococcus neoformans var. grubii serotype A (strain H99 / ATCC 208821 / CBS 10515 / FGSC 9487) GN=CNAG_01820 PE=3 SV=1	T2BNJ3_CRYNH	CNAG_01820	57 kDa	0	0	0	0
2-oxoglutarate dehydrogenase E2 component (Dihydrolipoamide succinyltransferase) OS=Cryptococcus neoformans var. grubii serotype A (strain H99 / ATCC 208821 / CBS 10515 / FGSC 9487) GN=CNAG_03596 PE=4 SV=1	J9VKF8_CRYNH	CNAG_03596	49 kDa	0	0	0	0
Inorganic phosphate transporter pho88 OS=Cryptococcus neoformans var. grubii serotype A (strain H99 / ATCC 208821 / CBS 10515 / FGSC 9487) GN=CNAG_02761 PE=4 SV=1	J9VKI7_CRYNH	CNAG_02761	21 kDa	0	0	0	0
Adenosylhomocysteinase OS=Cryptococcus neoformans var. grubii serotype A (strain H99 / ATCC 208821 / CBS 10515 / FGSC 9487) GN=CNAG_00886 PE=3 SV=2	J9VRJ9_CRYNH	CNAG_00886	47 kDa	0	0	0	0
Nascent polypeptide-associated complex subunit beta OS=Cryptococcus neoformans var. grubii serotype A (strain H99 / ATCC 208821 / CBS 10515 / FGSC 9487) GN=CNAG_05437 PE=3 SV=1	J9W3S6_CRYNH	CNAG_05437	19 kDa	0	0	0	0
ATP synthase subunit d, mitochondrial OS=Cryptococcus neoformans var. grubii serotype A (strain H99 / ATCC 208821 / CBS 10515 / FGSC 9487) GN=CNAG_07487 PE=3 SV=1	J9VLM0_CRYNH	CNAG_07487	19 kDa	0	0	0	0
Actin lateral binding protein OS=Cryptococcus neoformans var. grubii serotype A (strain H99 / ATCC 208821 / CBS 10515 / FGSC 9487) GN=CNAG_05701 PE=4 SV=2	J9VTU7_CRYNH	CNAG_05701	19 kDa	0	0	0	0
Uncharacterized protein OS=Cryptococcus neoformans var. grubii serotype A (strain H99 / ATCC 208821 / CBS 10515 / FGSC 9487) GN=CNAG_06075 PE=4 SV=1	J9W025_CRYNH	CNAG_06075	15 kDa	0	0	0	0
Uncharacterized protein OS=Cryptococcus neoformans var. grubii serotype A (strain H99 / ATCC 208821 / CBS 10515 / FGSC 9487) GN=CNAG_01052 PE=4 SV=2	J9VTP9_CRYNH	CNAG_01052	39 kDa	0	0	0	0
Nucleosome assembly protein 1-like 1 OS=Cryptococcus neoformans var. grubii serotype A (strain H99 / ATCC 208821 / CBS 10515 / FGSC 9487) GN=CNAG_02091 PE=3 SV=1	J9VML6_CRYNH	CNAG_02091	45 kDa	1	1	0.015	1
Stress-induced-phosphoprotein 1 OS=Cryptococcus neoformans var. grubii serotype A (strain H99 / ATCC 208821 / CBS 10515 / FGSC 9487) GN=CNAG_00100 PE=4 SV=1	J9VD75_CRYNH	CNAG_00100	65 kDa	0	0	0	0
Uncharacterized protein OS=Cryptococcus neoformans var. grubii serotype A (strain H99 / ATCC 208821 / CBS 10515 / FGSC 9487) GN=CNAG_00139 PE=4 SV=1	J9VG04_CRYNH	CNAG_00139	31 kDa	0	0	0	0
Obg-like ATPase 1 OS=Cryptococcus neoformans var. grubii serotype A (strain H99 / ATCC 208821 / CBS 10515 / FGSC 9487) GN=CNAG_02880 PE=3 SV=1	J9VK44_CRYNH	CNAG_02880	50 kDa	1	1	0.0264	1
Superoxide dismutase [Cu-Zn] OS=Cryptococcus neoformans var. grubii serotype A (strain H99 / ATCC 208821 / CBS 10515 / FGSC 9487) GN=CNAG_01019 PE=3 SV=1	J9VLJ9_CRYNH	CNAG_01019	16 kDa	0	0	0	0
Uncharacterized protein OS=Cryptococcus neoformans var. grubii serotype A (strain H99 / ATCC 208821 / CBS 10515 / FGSC 9487) GN=CNAG_07740 PE=4 SV=1	J9VQI2_CRYNH	CNAG_07740	29 kDa	0	0	0	0
Acetyltransferase component of pyruvate dehydrogenase complex OS=Cryptococcus neoformans var. grubii serotype A (strain H99 / ATCC 208821 / CBS 10515 / FGSC 9487) GN=CNAG_01120 PE=3 SV=1	J9VNN1_CRYNH	CNAG_01120	51 kDa	0	0	0	0
Large subunit ribosomal protein L7/L12 OS=Cryptococcus neoformans var. grubii serotype A (strain H99 / ATCC 208821 / CBS 10515 / FGSC 9487) GN=CNAG_05980 PE=3 SV=2	J9VSB4_CRYNH	CNAG_05980	19 kDa	0	0	0	0
Ubiquitin-conjugating enzyme E2 35 OS=Cryptococcus neoformans var. grubii serotype A (strain H99 / ATCC 208821 / CBS 10515 / FGSC 9487) GN=CNAG_02148 PE=3 SV=2	J9VMG3_CRYNH	CNAG_02148	17 kDa	1	1	0.0946	1
Adenylate kinase OS=Cryptococcus neoformans var. grubii serotype A (strain H99 / ATCC 208821 / CBS 10515 / FGSC 9487) GN=ADK1 PE=3 SV=1	J9VVB2_CRYNH	ADK1	29 kDa	0	0	0	0
DNA-binding protein OS=Cryptococcus neoformans var. grubii serotype A (strain H99 / ATCC 208821 / CBS 10515 / FGSC 9487) GN=CNAG_00935 PE=4 SV=1	J9VRE8_CRYNH	CNAG_00935	42 kDa	0	0	0	0
Fatty acid synthase subunit beta, fungi type OS=Cryptococcus neoformans var. grubii serotype A (strain H99 / ATCC 208821 / CBS 10515 / FGSC 9487) GN=CNAG_02099 PE=4 SV=1	J9VVH4_CRYNH	CNAG_02099	275 kDa	0	0	0	0
Allergen OS=Cryptococcus neoformans var. grubii serotype A (strain H99 / ATCC 208821 / CBS 10515 / FGSC 9487) GN=CNAG_06220 PE=4 SV=1	J9VW33_CRYNH	CNAG_06220	27 kDa	0	0	0	0
Endoribonuclease L-PSP OS=Cryptococcus neoformans var. grubii serotype A (strain H99 / ATCC 208821 / CBS 10515 / FGSC 9487) GN=CNAG_04066 PE=4 SV=2	J9VJH1_CRYNH	CNAG_04066	16 kDa	0	0	0	0
Uncharacterized protein OS=Cryptococcus neoformans var. grubii serotype A (strain H99 / ATCC 208821 / CBS 10515 / FGSC 9487) GN=CNAG_04327 PE=4 SV=1	J9VS18_CRYNH	CNAG_04327	138 kDa	0	0	0	0
NAD-specific glutamate dehydrogenase OS=Cryptococcus neoformans var. grubii serotype A (strain H99 / ATCC 208821 / CBS 10515 / FGSC 9487) GN=CNAG_00879 PE=3 SV=1	J9VU39_CRYNH	CNAG_00879	118 kDa	0	0	0	0
Aldose reductase OS=Cryptococcus neoformans var. grubii serotype A (strain H99 / ATCC 208821 / CBS 10515 / FGSC 9487) GN=CNAG_02722 PE=4 SV=1	J9VHS0_CRYNH	CNAG_02722	35 kDa	0	0	0	0
Het-c2 protein OS=Cryptococcus neoformans var. grubii serotype A (strain H99 / ATCC 208821 / CBS 10515 / FGSC 9487) GN=CNAG_01958 PE=4 SV=1	J9VV67_CRYNH	CNAG_01958	23 kDa	0	0	0	0
NADPH2 dehydrogenase OS=Cryptococcus neoformans var. grubii serotype A (strain H99 / ATCC 208821 / CBS 10515 / FGSC 9487) GN=CNAG_04313 PE=4 SV=2	J9VWQ9_CRYNH	CNAG_04313	44 kDa	0	0	0	0
Ubiquitin-activating enzyme E1 OS=Cryptococcus neoformans var. grubii serotype A (strain H99 / ATCC 208821 / CBS 10515 / FGSC 9487) GN=CNAG_00136 PE=4 SV=1	J9VE11_CRYNH	CNAG_00136	112 kDa	0	0	0	0
Inosine-5'-monophosphate dehydrogenase OS=Cryptococcus neoformans var. grubii serotype A (strain H99 / ATCC 208821 / CBS 10515 / FGSC 9487) GN=CNAG_00441 PE=3 SV=1	J9VET5_CRYNH	CNAG_00441	58 kDa	0	0	0	0
Cofilin OS=Cryptococcus neoformans var. grubii serotype A (strain H99 / ATCC 208821 / CBS 10515 / FGSC 9487) GN=CNAG_02991 PE=3 SV=1	J9VJU4_CRYNH	CNAG_02991	16 kDa	0	0	0	0
Phospho-2-dehydro-3-deoxyheptonate aldolase OS=Cryptococcus neoformans var. grubii serotype A (strain H99 / ATCC 208821 / CBS 10515 / FGSC 9487) GN=CNAG_01400 PE=3 SV=1	J9VJU9_CRYNH	CNAG_01400	42 kDa	0	0	0	0
Fructose-1,6-bisphosphatase I OS=Cryptococcus neoformans var. grubii serotype A (strain H99 / ATCC 208821 / CBS 10515 / FGSC 9487) GN=CNAG_00057 PE=3 SV=1	J9VKH0_CRYNH	CNAG_00057	38 kDa	0	0	0	0
Cell division control protein OS=Cryptococcus neoformans var. grubii serotype A (strain H99 / ATCC 208821 / CBS 10515 / FGSC 9487) GN=CNAG_07756 PE=4 SV=2	J9VTV4_CRYNH	CNAG_07756	57 kDa	1	1	0.0267	1
Nucleoside-diphosphate kinase OS=Cryptococcus neoformans var. grubii serotype A (strain H99 / ATCC 208821 / CBS 10515 / FGSC 9487) GN=CNAG_04577 PE=3 SV=1	J9W0Q9_CRYNH	CNAG_04577	24 kDa	0	0	0	0
Cellular nucleic acid-binding protein OS=Cryptococcus neoformans var. grubii serotype A (strain H99 / ATCC 208821 / CBS 10515 / FGSC 9487) GN=CNAG_02338 PE=4 SV=1	J9VQ17_CRYNH	CNAG_02338	20 kDa	0	0	0	0
3-isopropylmalate dehydrogenase OS=Cryptococcus neoformans var. grubii serotype A (strain H99 / ATCC 208821 / CBS 10515 / FGSC 9487) GN=CNAG_00450 PE=3 SV=1	J9VE48_CRYNH	CNAG_00450	40 kDa	0	0	0	0
Uncharacterized protein OS=Cryptococcus neoformans var. grubii serotype A (strain H99 / ATCC 208821 / CBS 10515 / FGSC 9487) GN=CNAG_03815 PE=4 SV=1	J9VIS6_CRYNH	CNAG_03815	41 kDa	3	3	0.116	3
Glucose-6-phosphate isomerase OS=Cryptococcus neoformans var. grubii serotype A (strain H99 / ATCC 208821 / CBS 10515 / FGSC 9487) GN=CNAG_03916 PE=3 SV=1	J9VJ43_CRYNH	CNAG_03916	62 kDa	0	0	0	0
Malate dehydrogenase, NAD-dependent OS=Cryptococcus neoformans var. grubii serotype A (strain H99 / ATCC 208821 / CBS 10515 / FGSC 9487) GN=CNAG_03266 PE=3 SV=2	J9VPV1_CRYNH	CNAG_03266	35 kDa	0	0	0	0
Lactoylglutathione lyase OS=Cryptococcus neoformans var. grubii serotype A (strain H99 / ATCC 208821 / CBS 10515 / FGSC 9487) GN=CNAG_04219 PE=3 SV=2	J9VU85_CRYNH (+1)	CNAG_04219	22 kDa	0	0	0	0
Aspartate aminotransferase OS=Cryptococcus neoformans var. grubii serotype A (strain H99 / ATCC 208821 / CBS 10515 / FGSC 9487) GN=CNAG_06088 PE=4 SV=2	J9W2G0_CRYNH	CNAG_06088	48 kDa	0	0	0	0
Thioredoxin reductase OS=Cryptococcus neoformans var. grubii serotype A (strain H99 / ATCC 208821 / CBS 10515 / FGSC 9487) GN=CNAG_05847 PE=3 SV=1	J9VRX9_CRYNH	CNAG_05847	40 kDa	0	0	0	0
Hsp71-like protein OS=Cryptococcus neoformans var. grubii serotype A (strain H99 / ATCC 208821 / CBS 10515 / FGSC 9487) GN=CNAG_01404 PE=3 SV=1	J9VKG0_CRYNH	CNAG_01404	64 kDa	0	0	0	0
Glutamate carboxypeptidase OS=Cryptococcus neoformans var. grubii serotype A (strain H99 / ATCC 208821 / CBS 10515 / FGSC 9487) GN=CNAG_00176 PE=4 SV=1	J9VDE9_CRYNH (+1)	CNAG_00176	52 kDa	0	0	0	0
Uncharacterized protein OS=Cryptococcus neoformans var. grubii serotype A (strain H99 / ATCC 208821 / CBS 10515 / FGSC 9487) GN=CNAG_03677 PE=4 SV=1	J9VFP1_CRYNH	CNAG_03677	27 kDa	0	0	0	0
Uncharacterized protein OS=Cryptococcus neoformans var. grubii serotype A (strain H99 / ATCC 208821 / CBS 10515 / FGSC 9487) GN=CNAG_01446 PE=4 SV=1	J9VJQ8_CRYNH	CNAG_01446	7 kDa	0	0	0	0
Glutaredoxin OS=Cryptococcus neoformans var. grubii serotype A (strain H99 / ATCC 208821 / CBS 10515 / FGSC 9487) GN=CNAG_01005 PE=4 SV=2	J9VKY5_CRYNH	CNAG_01005	16 kDa	0	0	0	0
Acetyl-CoA C-acetyltransferase OS=Cryptococcus neoformans var. grubii serotype A (strain H99 / ATCC 208821 / CBS 10515 / FGSC 9487) GN=CNAG_02918 PE=3 SV=1	J9VME3_CRYNH	CNAG_02918	42 kDa	0	0	0	0
Aldose reductase OS=Cryptococcus neoformans var. grubii serotype A (strain H99 / ATCC 208821 / CBS 10515 / FGSC 9487) GN=CNAG_05521 PE=4 SV=2	J9VWX4_CRYNH	CNAG_05521	33 kDa	0	0	0	0
Phosphoserine transaminase OS=Cryptococcus neoformans var. grubii serotype A (strain H99 / ATCC 208821 / CBS 10515 / FGSC 9487) GN=CNAG_05398 PE=3 SV=1	J9VZE5_CRYNH	CNAG_05398	45 kDa	0	0	0	0
Uncharacterized protein OS=Cryptococcus neoformans var. grubii serotype A (strain H99 / ATCC 208821 / CBS 10515 / FGSC 9487) GN=CNAG_02760 PE=4 SV=2	J9VHP6_CRYNH	CNAG_02760	63 kDa	3	3	0.0622	3
F-type H-transporting ATPase subunit H OS=Cryptococcus neoformans var. grubii serotype A (strain H99 / ATCC 208821 / CBS 10515 / FGSC 9487) GN=CNAG_00990 PE=4 SV=1	J9VL03_CRYNH	CNAG_00990	13 kDa	0	0	0	0
Uncharacterized protein OS=Cryptococcus neoformans var. grubii serotype A (strain H99 / ATCC 208821 / CBS 10515 / FGSC 9487) GN=CNAG_00894 PE=4 SV=1	J9VP74_CRYNH	CNAG_00894	8 kDa	0	0	0	0
Uncharacterized protein OS=Cryptococcus neoformans var. grubii serotype A (strain H99 / ATCC 208821 / CBS 10515 / FGSC 9487) GN=CNAG_03038 PE=4 SV=1	J9VJQ0_CRYNH	CNAG_03038	29 kDa	0	0	0	0
Glutathione peroxidase OS=Cryptococcus neoformans var. grubii serotype A (strain H99 / ATCC 208821 / CBS 10515 / FGSC 9487) GN=CNAG_06287 PE=3 SV=1	J9VVN8_CRYNH	CNAG_06287	17 kDa	0	0	0	0
Nuclear segregation protein Bfr1 OS=Cryptococcus neoformans var. grubii serotype A (strain H99 / ATCC 208821 / CBS 10515 / FGSC 9487) GN=CNAG_02404 PE=4 SV=1	J9VS64_CRYNH	CNAG_02404	61 kDa	0	0	0	0
Large subunit ribosomal protein L31e OS=Cryptococcus neoformans var. grubii serotype A (strain H99 / ATCC 208821 / CBS 10515 / FGSC 9487) GN=CNAG_00703 PE=4 SV=1	J9VFG4_CRYNH	CNAG_00703	14 kDa	0	0	0	0
Cyanate hydratase OS=Cryptococcus neoformans var. grubii serotype A (strain H99 / ATCC 208821 / CBS 10515 / FGSC 9487) GN=cyn1 PE=3 SV=1	J9VK01_CRYNH	cyn1	21 kDa	0	0	0	0
Uncharacterized protein OS=Cryptococcus neoformans var. grubii serotype A (strain H99 / ATCC 208821 / CBS 10515 / FGSC 9487) GN=CNAG_03058 PE=4 SV=1	J9VGW0_CRYNH	CNAG_03058	12 kDa	0	0	0	0
Adenylosuccinate synthetase OS=Cryptococcus neoformans var. grubii serotype A (strain H99 / ATCC 208821 / CBS 10515 / FGSC 9487) GN=CNAG_02858 PE=1 SV=1	J9VI09_CRYNH	CNAG_02858	47 kDa	0	0	0	0
Uncharacterized protein OS=Cryptococcus neoformans var. grubii serotype A (strain H99 / ATCC 208821 / CBS 10515 / FGSC 9487) GN=CNAG_03007 PE=4 SV=1	J9VPP8_CRYNH	CNAG_03007	12 kDa	0	0	0	0
Mitochondrial import inner membrane translocase subunit TIM9 OS=Cryptococcus neoformans var. grubii serotype A (strain H99 / ATCC 208821 / CBS 10515 / FGSC 9487) GN=CNAG_00019 PE=3 SV=1	J9VD06_CRYNH	CNAG_00019	10 kDa	0	0	0	0
Peptidyl-prolyl cis-trans isomerase OS=Cryptococcus neoformans var. grubii serotype A (strain H99 / ATCC 208821 / CBS 10515 / FGSC 9487) GN=CNAG_03486 PE=3 SV=2	J9VTG3_CRYNH	CNAG_03486	25 kDa	0	0	0	0
Dihydroxy-acid dehydratase OS=Cryptococcus neoformans var. grubii serotype A (strain H99 / ATCC 208821 / CBS 10515 / FGSC 9487) GN=CNAG_05497 PE=3 SV=1	J9VWV5_CRYNH	CNAG_05497	63 kDa	0	0	0	0
Acetolactate synthase, small subunit OS=Cryptococcus neoformans var. grubii serotype A (strain H99 / ATCC 208821 / CBS 10515 / FGSC 9487) GN=CNAG_06421 PE=4 SV=1	J9W108_CRYNH	CNAG_06421	39 kDa	0	0	0	0
Uncharacterized protein OS=Cryptococcus neoformans var. grubii serotype A (strain H99 / ATCC 208821 / CBS 10515 / FGSC 9487) GN=CNAG_03098 PE=4 SV=1	J9VPA6_CRYNH	CNAG_03098	18 kDa	0	0	0	0
Nascent polypeptide-associated complex subunit alpha OS=Cryptococcus neoformans var. grubii serotype A (strain H99 / ATCC 208821 / CBS 10515 / FGSC 9487) GN=CNAG_04985 PE=4 SV=1	J9VRA3_CRYNH	CNAG_04985	20 kDa	0	0	0	0
Cytoplasmic protein OS=Cryptococcus neoformans var. grubii serotype A (strain H99 / ATCC 208821 / CBS 10515 / FGSC 9487) GN=CNAG_00605 PE=4 SV=1	J9VM12_CRYNH	CNAG_00605	38 kDa	0	0	0	0
Ubiquitin-conjugating enzyme E2 OS=Cryptococcus neoformans var. grubii serotype A (strain H99 / ATCC 208821 / CBS 10515 / FGSC 9487) GN=CNAG_05886 PE=3 SV=1	J9VS15_CRYNH	CNAG_05886	17 kDa	0	0	0	0
V-type proton ATPase subunit G OS=Cryptococcus neoformans var. grubii serotype A (strain H99 / ATCC 208821 / CBS 10515 / FGSC 9487) GN=CNAG_05788 PE=3 SV=2	J9VNR0_CRYNH	CNAG_05788	13 kDa	0	0	0	0
Malic enzyme OS=Cryptococcus neoformans var. grubii serotype A (strain H99 / ATCC 208821 / CBS 10515 / FGSC 9487) GN=CNAG_06638 PE=3 SV=1	J9VNX0_CRYNH	CNAG_06638	69 kDa	0	0	0	0
Rho GDP-dissociation inhibitor OS=Cryptococcus neoformans var. grubii serotype A (strain H99 / ATCC 208821 / CBS 10515 / FGSC 9487) GN=CNAG_03316 PE=4 SV=1	J9VPZ7_CRYNH	CNAG_03316	22 kDa	0	0	0	0
Pyruvate carboxylase OS=Cryptococcus neoformans var. grubii serotype A (strain H99 / ATCC 208821 / CBS 10515 / FGSC 9487) GN=CNAG_05907 PE=4 SV=2	J9VP17_CRYNH	CNAG_05907	132 kDa	0	0	0	0
Arginine-tRNA ligase OS=Cryptococcus neoformans var. grubii serotype A (strain H99 / ATCC 208821 / CBS 10515 / FGSC 9487) GN=CNAG_03457 PE=3 SV=1	J9VQC3_CRYNH	CNAG_03457	70 kDa	0	0	0	0
Benzodiazapine receptor OS=Cryptococcus neoformans var. grubii serotype A (strain H99 / ATCC 208821 / CBS 10515 / FGSC 9487) GN=CNAG_06453 PE=4 SV=1	J9VW34_CRYNH	CNAG_06453	19 kDa	0	0	0	0
Homeobox protein cut-like OS=Cryptococcus neoformans var. grubii serotype A (strain H99 / ATCC 208821 / CBS 10515 / FGSC 9487) GN=CNAG_04207 PE=4 SV=1	J9VZ01_CRYNH	CNAG_04207	76 kDa	0	0	0	0
NADH dehydrogenase (Ubiquinone) 1 alpha subcomplex 4 OS=Cryptococcus neoformans var. grubii serotype A (strain H99 / ATCC 208821 / CBS 10515 / FGSC 9487) GN=CNAG_00149 PE=4 SV=1	J9VG15_CRYNH	CNAG_00149	11 kDa	2	2	0.086	2
Uncharacterized protein OS=Cryptococcus neoformans var. grubii serotype A (strain H99 / ATCC 208821 / CBS 10515 / FGSC 9487) GN=CNAG_03143 PE=4 SV=1	J9VUT1_CRYNH	CNAG_03143	9 kDa	0	0	0	0
Uncharacterized protein OS=Cryptococcus neoformans var. grubii serotype A (strain H99 / ATCC 208821 / CBS 10515 / FGSC 9487) GN=CNAG_03667 PE=4 SV=2	J9VFN3_CRYNH	CNAG_03667	15 kDa	0	0	0	0
MICOS complex subunit OS=Cryptococcus neoformans var. grubii serotype A (strain H99 / ATCC 208821 / CBS 10515 / FGSC 9487) GN=CNAG_07352 PE=4 SV=1	J9VDW0_CRYNH	CNAG_07352	32 kDa	0	0	0	0
Uncharacterized protein OS=Cryptococcus neoformans var. grubii serotype A (strain H99 / ATCC 208821 / CBS 10515 / FGSC 9487) GN=CNAG_05530 PE=4 SV=1	J9VZU1_CRYNH	CNAG_05530	19 kDa	0	0	0	0
Septum formation protein Maf OS=Cryptococcus neoformans var. grubii serotype A (strain H99 / ATCC 208821 / CBS 10515 / FGSC 9487) GN=CNAG_05568 PE=4 SV=2	J9W443_CRYNH	CNAG_05568	27 kDa	0	0	0	0
F-type H-transporting ATPase subunit delta OS=Cryptococcus neoformans var. grubii serotype A (strain H99 / ATCC 208821 / CBS 10515 / FGSC 9487) GN=CNAG_06767 PE=3 SV=2	J9VG09_CRYNH	CNAG_06767	18 kDa	0	0	0	0
Isocitrate dehydrogenase [NADP] OS=Cryptococcus neoformans var. grubii serotype A (strain H99 / ATCC 208821 / CBS 10515 / FGSC 9487) GN=CNAG_03920 PE=3 SV=2	J9VP27_CRYNH	CNAG_03920	51 kDa	0	0	0	0
Endoplasmic reticulum protein OS=Cryptococcus neoformans var. grubii serotype A (strain H99 / ATCC 208821 / CBS 10515 / FGSC 9487) GN=CNAG_02891 PE=4 SV=1	J9VQ22_CRYNH	CNAG_02891	20 kDa	0	0	0	0
Presequence translocated-associated motor subunit PAM17, mitochondrial OS=Cryptococcus neoformans var. grubii serotype A (strain H99 / ATCC 208821 / CBS 10515 / FGSC 9487) GN=CNAG_07720 PE=4 SV=1	J9VV41_CRYNH	CNAG_07720	24 kDa	0	0	0	0
DUTP pyrophosphatase OS=Cryptococcus neoformans var. grubii serotype A (strain H99 / ATCC 208821 / CBS 10515 / FGSC 9487) GN=CNAG_06141 PE=4 SV=1	J9VV69_CRYNH	CNAG_06141	19 kDa	0	0	0	0
Uncharacterized protein OS=Cryptococcus neoformans var. grubii serotype A (strain H99 / ATCC 208821 / CBS 10515 / FGSC 9487) GN=CNAG_04284 PE=4 SV=1	J9VZ55_CRYNH	CNAG_04284	48 kDa	0	0	0	0
Orotate phosphoribosyltransferase OS=Cryptococcus neoformans var. grubii serotype A (strain H99 / ATCC 208821 / CBS 10515 / FGSC 9487) GN=URA5 PE=3 SV=1	PYRE_CRYNH	URA5	24 kDa	0	0	0	0
Uncharacterized protein OS=Cryptococcus neoformans var. grubii serotype A (strain H99 / ATCC 208821 / CBS 10515 / FGSC 9487) GN=CNAG_05638 PE=4 SV=1	J9W219_CRYNH	CNAG_05638	26 kDa	0	0	0	0
Protein SYM1 OS=Cryptococcus neoformans var. grubii serotype A (strain H99 / ATCC 208821 / CBS 10515 / FGSC 9487) GN=CNAG_00707 PE=3 SV=2	J9VER3_CRYNH	CNAG_00707	21 kDa	0	0	0	0
E3 ubiquitin ligase complex SCF subunit sconC OS=Cryptococcus neoformans var. grubii serotype A (strain H99 / ATCC 208821 / CBS 10515 / FGSC 9487) GN=CNAG_00829 PE=3 SV=1	J9VMR1_CRYNH	CNAG_00829	19 kDa	0	0	0	0
Uncharacterized protein OS=Cryptococcus neoformans var. grubii serotype A (strain H99 / ATCC 208821 / CBS 10515 / FGSC 9487) GN=CNAG_02335 PE=4 SV=1	J9VSC0_CRYNH	CNAG_02335	58 kDa	0	0	0	0
Cell division control protein 42 OS=Cryptococcus neoformans var. grubii serotype A (strain H99 / ATCC 208821 / CBS 10515 / FGSC 9487) GN=CNAG_05968 PE=3 SV=1	J9VUJ0_CRYNH	CNAG_05968	22 kDa	0	0	0	0
Tryptophan-tRNA ligase OS=Cryptococcus neoformans var. grubii serotype A (strain H99 / ATCC 208821 / CBS 10515 / FGSC 9487) GN=CNAG_04604 PE=4 SV=2	J9VW18_CRYNH	CNAG_04604	71 kDa	0	0	0	0
Phospho-2-dehydro-3-deoxyheptonate aldolase OS=Cryptococcus neoformans var. grubii serotype A (strain H99 / ATCC 208821 / CBS 10515 / FGSC 9487) GN=CNAG_04951 PE=3 SV=1	J9VIE2_CRYNH	CNAG_04951	40 kDa	0	0	0	0
Inosine triphosphate pyrophosphatase OS=Cryptococcus neoformans var. grubii serotype A (strain H99 / ATCC 208821 / CBS 10515 / FGSC 9487) GN=CNAG_00316 PE=3 SV=1	J9VGJ7_CRYNH	CNAG_00316	20 kDa	0	0	0	0
DNA polymerase epsilon p12 subunit OS=Cryptococcus neoformans var. grubii serotype A (strain H99 / ATCC 208821 / CBS 10515 / FGSC 9487) GN=CNAG_03203 PE=4 SV=2	J9VXM1_CRYNH	CNAG_03203	31 kDa	2	2	0.0699	2
ATP phosphoribosyltransferase OS=Cryptococcus neoformans var. grubii serotype A (strain H99 / ATCC 208821 / CBS 10515 / FGSC 9487) GN=CNAG_01021 PE=3 SV=1	J9VNW4_CRYNH	CNAG_01021	37 kDa	0	0	0	0
6,7-dimethyl-8-ribityllumazine synthase OS=Cryptococcus neoformans var. grubii serotype A (strain H99 / ATCC 208821 / CBS 10515 / FGSC 9487) GN=CNAG_05712 PE=3 SV=1	J9VTV6_CRYNH	CNAG_05712	23 kDa	0	0	0	0
Uncharacterized protein OS=Cryptococcus neoformans var. grubii serotype A (strain H99 / ATCC 208821 / CBS 10515 / FGSC 9487) GN=CNAG_01060 PE=4 SV=1	J9VNT0_CRYNH	CNAG_01060	30 kDa	0	0	0	0
Survival factor 1 OS=Cryptococcus neoformans var. grubii serotype A (strain H99 / ATCC 208821 / CBS 10515 / FGSC 9487) GN=CNAG_00356 PE=4 SV=1	J9VGM7_CRYNH	CNAG_00356	46 kDa	0	0	0	0
Farnesyl diphosphate synthase OS=Cryptococcus neoformans var. grubii serotype A (strain H99 / ATCC 208821 / CBS 10515 / FGSC 9487) GN=CNAG_02084 PE=3 SV=2	J9VSY8_CRYNH	CNAG_02084	43 kDa	0	0	0	0
Uncharacterized protein OS=Cryptococcus neoformans var. grubii serotype A (strain H99 / ATCC 208821 / CBS 10515 / FGSC 9487) GN=CNAG_06511 PE=4 SV=2	J9VZ56_CRYNH	CNAG_06511	31 kDa	0	0	0	0
Adenosine kinase OS=Cryptococcus neoformans var. grubii serotype A (strain H99 / ATCC 208821 / CBS 10515 / FGSC 9487) GN=CNAG_06489 PE=4 SV=1	J9W3F0_CRYNH	CNAG_06489	37 kDa	0	0	0	0
Uncharacterized protein OS=Cryptococcus neoformans var. grubii serotype A (strain H99 / ATCC 208821 / CBS 10515 / FGSC 9487) GN=CNAG_05339 PE=4 SV=2	J9VWX2_CRYNH	CNAG_05339	19 kDa	0	0	0	0
Uncharacterized protein OS=Cryptococcus neoformans var. grubii serotype A (strain H99 / ATCC 208821 / CBS 10515 / FGSC 9487) GN=CNAG_03705 PE=4 SV=1	J9VND1_CRYNH	CNAG_03705	25 kDa	0	0	0	0
Translation initiation factor eIF-1A OS=Cryptococcus neoformans var. grubii serotype A (strain H99 / ATCC 208821 / CBS 10515 / FGSC 9487) GN=CNAG_05455 PE=3 SV=2	J9W3W9_CRYNH	CNAG_05455	16 kDa	0	0	0	0

## Sheet: Dsn1
Supplementary Data 2
Database Name: cRAP; Uniprot_Proteome_C.neoformans.H99
Search Engine: Mascot
Version: Mascot in Proteome Discoverer 2.1.1.21
Bait: Dsn1 3xFLAG
Fragment Tolerance: 0.80 Da (Monoisotopic)
Parent Tolerance: 10.0 PPM (Monoisotopic)
Fixed Modifications: +57 on C (Carbamidomethyl)
Variable Modifications: +16 on M (Oxidation), +42 on Peptide N-Terminal (Acetyl)
Database: cRAP; Uniprot_Proteome_C.neoformans.H99 (unknown version, 0 entries)
Digestion Enzyme: Trypsin
Max Missed Cleavages: 2
Description	Accession Number	Alternate ID	Molecular Weight	Total Spectrum Count	Total Unique Spectrum Count	Percent Coverage	Total Unique Peptide Count
Kinetochore protein Mis13/DSN1 OS=Cryptococcus neoformans var. grubii serotype A (strain H99 / ATCC 208821 / CBS 10515 / FGSC 9487) GN=CNAG_03484 PE=4 SV=1	J9VVR5_CRYNH	CNAG_03484	69 kDa	607	90	0.609	48
Thyroid hormone receptor interactor 13 OS=Cryptococcus neoformans var. grubii serotype A (strain H99 / ATCC 208821 / CBS 10515 / FGSC 9487) GN=CNAG_02578 PE=3 SV=2	J9VND0_CRYNH	CNAG_02578	64 kDa	388	42	0.464	32
Kinetochore protein Mis12/MTW1 OS=Cryptococcus neoformans var. grubii serotype A (strain H99 / ATCC 208821 / CBS 10515 / FGSC 9487) GN=CNAG_04157 PE=4 SV=2	J9VR34_CRYNH	CNAG_04157	37 kDa	287	35	0.721	22
Kinetochore protein Spc7/SPC105 OS=Cryptococcus neoformans var. grubii serotype A (strain H99 / ATCC 208821 / CBS 10515 / FGSC 9487) GN=CNAG_06087 PE=4 SV=2	J9W032_CRYNH	CNAG_06087	121 kDa	272	56	0.313	44
Uncharacterized protein OS=Cryptococcus neoformans var. grubii serotype A (strain H99 / ATCC 208821 / CBS 10515 / FGSC 9487) GN=CNAG_04479 PE=4 SV=2	J9VX48_CRYNH	CNAG_04479	50 kDa	223	31	0.519	19
Histone H4 OS=Cryptococcus neoformans var. grubii serotype A (strain H99 / ATCC 208821 / CBS 10515 / FGSC 9487) GN=CNAG_01648 PE=3 SV=1	J9VUB1_CRYNH	CNAG_01648	11 kDa	192	18	0.544	11
Cluster of Hsp71-like protein OS=Cryptococcus neoformans var. grubii serotype A (strain H99 / ATCC 208821 / CBS 10515 / FGSC 9487) GN=CNAG_01727 PE=3 SV=1 (J9VZ70_CRYNH)	J9VZ70_CRYNH [2]	CNAG_01727	70 kDa	188	57	0.491	41
Hsp71-like protein OS=Cryptococcus neoformans var. grubii serotype A (strain H99 / ATCC 208821 / CBS 10515 / FGSC 9487) GN=CNAG_01727 PE=3 SV=1	J9VZ70_CRYNH	CNAG_01727	70 kDa	178	50	0.491	34
Hsp72-like protein OS=Cryptococcus neoformans var. grubii serotype A (strain H99 / ATCC 208821 / CBS 10515 / FGSC 9487) GN=CNAG_01750 PE=3 SV=1	J9VU43_CRYNH	CNAG_01750	70 kDa	137	40	0.475	30
ATPase OS=Cryptococcus neoformans var. grubii serotype A (strain H99 / ATCC 208821 / CBS 10515 / FGSC 9487) GN=CNAG_01340 PE=4 SV=2	J9VSV5_CRYNH	CNAG_01340	173 kDa	177	62	0.298	44
Elongation factor 1-alpha OS=Cryptococcus neoformans var. grubii serotype A (strain H99 / ATCC 208821 / CBS 10515 / FGSC 9487) GN=CNAG_06125 PE=3 SV=1	J9W2J0_CRYNH	CNAG_06125	50 kDa	139	23	0.417	18
Uncharacterized protein OS=Cryptococcus neoformans var. grubii serotype A (strain H99 / ATCC 208821 / CBS 10515 / FGSC 9487) GN=CNAG_01903 PE=4 SV=2	J9VZK6_CRYNH	CNAG_01903	141 kDa	120	66	0.427	55
Kinetochore protein NDC80 OS=Cryptococcus neoformans var. grubii serotype A (strain H99 / ATCC 208821 / CBS 10515 / FGSC 9487) GN=CNAG_07635 PE=4 SV=2	J9VMS7_CRYNH	CNAG_07635	75 kDa	113	34	0.458	28
Hsp75-like protein OS=Cryptococcus neoformans var. grubii serotype A (strain H99 / ATCC 208821 / CBS 10515 / FGSC 9487) GN=CNAG_00334 PE=3 SV=1	J9VEL7_CRYNH	CNAG_00334	67 kDa	109	41	0.495	31
Pantoate-beta-alanine ligase OS=Cryptococcus neoformans var. grubii serotype A (strain H99 / ATCC 208821 / CBS 10515 / FGSC 9487) GN=CNAG_07414 PE=3 SV=1	J9VSJ7_CRYNH	CNAG_07414	45 kDa	99	23	0.504	17
Kinetochore protein Spc25, fungi type OS=Cryptococcus neoformans var. grubii serotype A (strain H99 / ATCC 208821 / CBS 10515 / FGSC 9487) GN=CNAG_02193 PE=4 SV=2	J9VMC1_CRYNH	CNAG_02193	34 kDa	90	30	0.635	21
Uncharacterized protein OS=Cryptococcus neoformans var. grubii serotype A (strain H99 / ATCC 208821 / CBS 10515 / FGSC 9487) GN=CNAG_04300 PE=4 SV=2	J9VUF4_CRYNH	CNAG_04300	24 kDa	84	28	0.675	18
Histone H2B OS=Cryptococcus neoformans var. grubii serotype A (strain H99 / ATCC 208821 / CBS 10515 / FGSC 9487) GN=CNAG_06746 PE=3 SV=1	J9VKB8_CRYNH	CNAG_06746	15 kDa	83	29	0.906	23
Chaperone OS=Cryptococcus neoformans var. grubii serotype A (strain H99 / ATCC 208821 / CBS 10515 / FGSC 9487) GN=CNAG_04348 PE=4 SV=1	J9VWT6_CRYNH	CNAG_04348	40 kDa	76	12	0.254	8
Uncharacterized protein OS=Cryptococcus neoformans var. grubii serotype A (strain H99 / ATCC 208821 / CBS 10515 / FGSC 9487) GN=CNAG_03715 PE=4 SV=2	J9VIH9_CRYNH	CNAG_03715	40 kDa	74	32	0.553	20
FK506-binding protein OS=Cryptococcus neoformans var. grubii serotype A (strain H99 / ATCC 208821 / CBS 10515 / FGSC 9487) GN=CNAG_01148 PE=3 SV=2	J9VKK7_CRYNH	CNAG_01148	45 kDa	72	19	0.296	13
Cluster of Histone H3 OS=Cryptococcus neoformans var. grubii serotype A (strain H99 / ATCC 208821 / CBS 10515 / FGSC 9487) GN=CNAG_06745 PE=3 SV=1 (J9VMZ0_CRYNH)	J9VMZ0_CRYNH [2]	CNAG_06745	16 kDa	71	21	0.594	18
Histone H3 OS=Cryptococcus neoformans var. grubii serotype A (strain H99 / ATCC 208821 / CBS 10515 / FGSC 9487) GN=CNAG_06745 PE=3 SV=1	J9VMZ0_CRYNH	CNAG_06745	16 kDa	67	18	0.594	16
Histone H3 OS=Cryptococcus neoformans var. grubii serotype A (strain H99 / ATCC 208821 / CBS 10515 / FGSC 9487) GN=CNAG_04828 PE=3 SV=1	J9VSI7_CRYNH	CNAG_04828	16 kDa	46	18	0.594	16
Nucleolar protein 58 OS=Cryptococcus neoformans var. grubii serotype A (strain H99 / ATCC 208821 / CBS 10515 / FGSC 9487) GN=CNAG_05976 PE=4 SV=1	J9VP81_CRYNH	CNAG_05976	62 kDa	71	38	0.449	26
Kinetochore protein Nuf2 OS=Cryptococcus neoformans var. grubii serotype A (strain H99 / ATCC 208821 / CBS 10515 / FGSC 9487) GN=CNAG_00680 PE=4 SV=2	J9VJL9_CRYNH	CNAG_00680	52 kDa	67	28	0.44	21
Centromere protein C OS=Cryptococcus neoformans var. grubii serotype A (strain H99 / ATCC 208821 / CBS 10515 / FGSC 9487) GN=CNAG_05391 PE=4 SV=1	J9VX29_CRYNH	CNAG_05391	75 kDa	66	29	0.35	22
Elongation factor 3 OS=Cryptococcus neoformans var. grubii serotype A (strain H99 / ATCC 208821 / CBS 10515 / FGSC 9487) GN=CNAG_01117 PE=4 SV=2	J9VQZ9_CRYNH	CNAG_01117	116 kDa	63	27	0.225	25
rRNA 2'-O-methyltransferase fibrillarin OS=Cryptococcus neoformans var. grubii serotype A (strain H99 / ATCC 208821 / CBS 10515 / FGSC 9487) GN=CNAG_06919 PE=3 SV=1	J9VR32_CRYNH	CNAG_06919	33 kDa	61	33	0.57	23
Histone H2A OS=Cryptococcus neoformans var. grubii serotype A (strain H99 / ATCC 208821 / CBS 10515 / FGSC 9487) GN=CNAG_06747 PE=3 SV=1	J9VG26_CRYNH	CNAG_06747	14 kDa	59	10	0.58	8
Cluster of ADP,ATP carrier protein OS=Cryptococcus neoformans var. grubii serotype A (strain H99 / ATCC 208821 / CBS 10515 / FGSC 9487) GN=CNAG_06101 PE=3 SV=1 (J9VY34_CRYNH)	J9VY34_CRYNH [2]	CNAG_06101	34 kDa	57	19	0.489	15
ADP,ATP carrier protein OS=Cryptococcus neoformans var. grubii serotype A (strain H99 / ATCC 208821 / CBS 10515 / FGSC 9487) GN=CNAG_06101 PE=3 SV=1	J9VY34_CRYNH	CNAG_06101	34 kDa	57	19	0.489	15
ADP,ATP carrier protein OS=Cryptococcus neoformans var. grubii serotype A (strain H99 / ATCC 208821 / CBS 10515 / FGSC 9487) GN=CNAG_06102 PE=3 SV=1	J9VV25_CRYNH	CNAG_06102	35 kDa	11	6	0.176	6
Pim1 protein RNA transporter 2 OS=Cryptococcus neoformans var. grubii serotype A (strain H99 / ATCC 208821 / CBS 10515 / FGSC 9487) GN=CNAG_06545 PE=4 SV=1	J9VVU6_CRYNH	CNAG_06545	64 kDa	56	28	0.407	23
Nucleolar protein 56 OS=Cryptococcus neoformans var. grubii serotype A (strain H99 / ATCC 208821 / CBS 10515 / FGSC 9487) GN=CNAG_02209 PE=4 SV=1	J9VQB5_CRYNH	CNAG_02209	63 kDa	56	24	0.346	21
Kinetochore protein Spc24, fungi type OS=Cryptococcus neoformans var. grubii serotype A (strain H99 / ATCC 208821 / CBS 10515 / FGSC 9487) GN=CNAG_00423 PE=4 SV=1	J9VGT1_CRYNH	CNAG_00423	25 kDa	51	20	0.726	16
DNA helicase OS=Cryptococcus neoformans var. grubii serotype A (strain H99 / ATCC 208821 / CBS 10515 / FGSC 9487) GN=CNAG_03962 PE=3 SV=1	J9VGF6_CRYNH	CNAG_03962	107 kDa	51	31	0.357	30
ATP-dependent RNA helicase eIF4A OS=Cryptococcus neoformans var. grubii serotype A (strain H99 / ATCC 208821 / CBS 10515 / FGSC 9487) GN=CNAG_00785 PE=4 SV=1	J9VHS2_CRYNH	CNAG_00785	45 kDa	49	14	0.242	11
Hsp90-like protein OS=Cryptococcus neoformans var. grubii serotype A (strain H99 / ATCC 208821 / CBS 10515 / FGSC 9487) GN=CNAG_06150 PE=3 SV=1	J9VVA4_CRYNH	CNAG_06150	79 kDa	41	22	0.31	20
Uncharacterized protein OS=Cryptococcus neoformans var. grubii serotype A (strain H99 / ATCC 208821 / CBS 10515 / FGSC 9487) GN=CNAG_02129 PE=4 SV=1	J9VVE7_CRYNH	CNAG_02129	102 kDa	41	37	0.379	35
FACT complex subunit SPT16 OS=Cryptococcus neoformans var. grubii serotype A (strain H99 / ATCC 208821 / CBS 10515 / FGSC 9487) GN=CNAG_01726 PE=4 SV=1	J9VUL6_CRYNH	CNAG_01726	116 kDa	40	27	0.227	25
Guanine nucleotide-binding protein subunit beta-like protein OS=Cryptococcus neoformans var. grubii serotype A (strain H99 / ATCC 208821 / CBS 10515 / FGSC 9487) GN=CNAG_05465 PE=1 SV=1	J9W3X8_CRYNH	CNAG_05465	34 kDa	39	15	0.439	13
Pre-mRNA-splicing factor ATP-dependent RNA helicase DHX15/PRP43 OS=Cryptococcus neoformans var. grubii serotype A (strain H99 / ATCC 208821 / CBS 10515 / FGSC 9487) GN=CNAG_06626 PE=4 SV=1	J9VRA8_CRYNH	CNAG_06626	88 kDa	39	18	0.258	17
ATP-dependent RNA helicase ded1 OS=Cryptococcus neoformans var. grubii serotype A (strain H99 / ATCC 208821 / CBS 10515 / FGSC 9487) GN=CNAG_00809 PE=3 SV=1	J9VMP7_CRYNH	CNAG_00809	68 kDa	37	22	0.32	20
Uncharacterized protein OS=Cryptococcus neoformans var. grubii serotype A (strain H99 / ATCC 208821 / CBS 10515 / FGSC 9487) GN=CNAG_06683 PE=4 SV=1	J9VWA2_CRYNH	CNAG_06683	177 kDa	37	14	0.0938	12
Voltage-dependent anion channel protein 2 OS=Cryptococcus neoformans var. grubii serotype A (strain H99 / ATCC 208821 / CBS 10515 / FGSC 9487) GN=CNAG_02974 PE=4 SV=1	J9VHP1_CRYNH	CNAG_02974	31 kDa	36	22	0.654	18
Serine/threonine-protein phosphatase OS=Cryptococcus neoformans var. grubii serotype A (strain H99 / ATCC 208821 / CBS 10515 / FGSC 9487) GN=CNAG_03706 PE=3 SV=1	J9VIH2_CRYNH	CNAG_03706	36 kDa	35	18	0.382	13
DNA helicase OS=Cryptococcus neoformans var. grubii serotype A (strain H99 / ATCC 208821 / CBS 10515 / FGSC 9487) GN=CNAG_03341 PE=3 SV=1	J9VT26_CRYNH	CNAG_03341	105 kDa	35	21	0.215	21
Histone H2A OS=Cryptococcus neoformans var. grubii serotype A (strain H99 / ATCC 208821 / CBS 10515 / FGSC 9487) GN=CNAG_05221 PE=3 SV=1	J9VM28_CRYNH	CNAG_05221	15 kDa	35	7	0.312	5
Tubulin beta chain OS=Cryptococcus neoformans var. grubii serotype A (strain H99 / ATCC 208821 / CBS 10515 / FGSC 9487) GN=CNAG_01840 PE=3 SV=2	J9W1R2_CRYNH	CNAG_01840	50 kDa	34	12	0.253	10
U3 small nucleolar RNA-associated protein 5 OS=Cryptococcus neoformans var. grubii serotype A (strain H99 / ATCC 208821 / CBS 10515 / FGSC 9487) GN=CNAG_03602 PE=4 SV=1	J9VI77_CRYNH	CNAG_03602	75 kDa	34	13	0.232	13
rRNA biogenesis protein RRP5 OS=Cryptococcus neoformans var. grubii serotype A (strain H99 / ATCC 208821 / CBS 10515 / FGSC 9487) GN=CNAG_02437 PE=4 SV=1	J9VLR6_CRYNH	CNAG_02437	163 kDa	33	22	0.153	22
ATP synthase subunit beta OS=Cryptococcus neoformans var. grubii serotype A (strain H99 / ATCC 208821 / CBS 10515 / FGSC 9487) GN=CNAG_05918 PE=3 SV=1	J9VPP7_CRYNH	CNAG_05918	59 kDa	32	18	0.366	17
Nucleolin OS=Cryptococcus neoformans var. grubii serotype A (strain H99 / ATCC 208821 / CBS 10515 / FGSC 9487) GN=CNAG_07362 PE=4 SV=1C	J9VLN9_CRYNH	CNAG_07362	47 kDa	32	7	0.158	7
Glucose-regulated protein OS=Cryptococcus neoformans var. grubii serotype A (strain H99 / ATCC 208821 / CBS 10515 / FGSC 9487) GN=CNAG_06443 PE=3 SV=1	J9VW24_CRYNH	CNAG_06443	74 kDa	28	18	0.283	15
DNA helicase OS=Cryptococcus neoformans var. grubii serotype A (strain H99 / ATCC 208821 / CBS 10515 / FGSC 9487) GN=CNAG_05825 PE=3 SV=1	J9VU53_CRYNH	CNAG_05825	89 kDa	26	23	0.324	22
Uncharacterized protein OS=Cryptococcus neoformans var. grubii serotype A (strain H99 / ATCC 208821 / CBS 10515 / FGSC 9487) GN=CNAG_03886 PE=4 SV=1	J9VJ17_CRYNH	CNAG_03886	84 kDa	26	20	0.304	19
DNA helicase OS=Cryptococcus neoformans var. grubii serotype A (strain H99 / ATCC 208821 / CBS 10515 / FGSC 9487) GN=CNAG_00099 PE=3 SV=1	J9VFV9_CRYNH	CNAG_00099	95 kDa	25	22	0.279	20
DNA helicase OS=Cryptococcus neoformans var. grubii serotype A (strain H99 / ATCC 208821 / CBS 10515 / FGSC 9487) GN=CNAG_06182 PE=3 SV=1	J9W0E5_CRYNH	CNAG_06182	108 kDa	25	23	0.292	22
Uncharacterized protein OS=Cryptococcus neoformans var. grubii serotype A (strain H99 / ATCC 208821 / CBS 10515 / FGSC 9487) GN=CNAG_00083 PE=4 SV=1	J9VKK0_CRYNH	CNAG_00083	110 kDa	25	24	0.225	23
Uncharacterized protein OS=Cryptococcus neoformans var. grubii serotype A (strain H99 / ATCC 208821 / CBS 10515 / FGSC 9487) GN=CNAG_01334 PE=4 SV=2	J9VMY5_CRYNH (+1)	CNAG_01334	140 kDa	25	14	0.127	14
Solute carrier family 25 (Mitochondrial phosphate transporter), member 3 OS=Cryptococcus neoformans var. grubii serotype A (strain H99 / ATCC 208821 / CBS 10515 / FGSC 9487) GN=CNAG_06377 PE=3 SV=1	J9W358_CRYNH	CNAG_06377	39 kDa	24	14	0.384	11
Large subunit ribosomal protein L4e OS=Cryptococcus neoformans var. grubii serotype A (strain H99 / ATCC 208821 / CBS 10515 / FGSC 9487) GN=CNAG_04762 PE=4 SV=1	J9W0B1_CRYNH	CNAG_04762	39 kDa	23	15	0.424	12
Argonaute OS=Cryptococcus neoformans var. grubii serotype A (strain H99 / ATCC 208821 / CBS 10515 / FGSC 9487) GN=CNAG_04609 PE=3 SV=2	J9VW13_CRYNH	CNAG_04609	102 kDa	23	18	0.197	17
Large subunit ribosomal protein L7Ae OS=Cryptococcus neoformans var. grubii serotype A (strain H99 / ATCC 208821 / CBS 10515 / FGSC 9487) GN=CNAG_05555 PE=4 SV=1	J9VX05_CRYNH	CNAG_05555	29 kDa	22	20	0.511	17
ATP-dependent RNA helicase SUB2 OS=Cryptococcus neoformans var. grubii serotype A (strain H99 / ATCC 208821 / CBS 10515 / FGSC 9487) GN=CNAG_00741 PE=4 SV=1	J9VHK8_CRYNH	CNAG_00741	48 kDa	22	11	0.293	10
Replication factor A1 OS=Cryptococcus neoformans var. grubii serotype A (strain H99 / ATCC 208821 / CBS 10515 / FGSC 9487) GN=CNAG_01144 PE=4 SV=1	J9VNK9_CRYNH	CNAG_01144	68 kDa	22	15	0.295	14
Kinesin family member 20/23 OS=Cryptococcus neoformans var. grubii serotype A (strain H99 / ATCC 208821 / CBS 10515 / FGSC 9487) GN=CNAG_02051 PE=3 SV=1	J9VNC9_CRYNH	CNAG_02051	112 kDa	22	10	0.108	10
U3 small nucleolar RNA-associated protein 10 OS=Cryptococcus neoformans var. grubii serotype A (strain H99 / ATCC 208821 / CBS 10515 / FGSC 9487) GN=CNAG_04370 PE=4 SV=1	J9VUK9_CRYNH	CNAG_04370	222 kDa	22	14	0.0797	14
40S ribosomal protein S0 OS=Cryptococcus neoformans var. grubii serotype A (strain H99 / ATCC 208821 / CBS 10515 / FGSC 9487) GN=RPS0 PE=3 SV=1	J9VYP1_CRYNH	RPS0	31 kDa	21	11	0.284	8
Structural maintenance of chromosomes protein OS=Cryptococcus neoformans var. grubii serotype A (strain H99 / ATCC 208821 / CBS 10515 / FGSC 9487) GN=CNAG_01167 PE=3 SV=2	J9VL63_CRYNH	CNAG_01167	139 kDa	21	14	0.1	14
Uncharacterized protein OS=Cryptococcus neoformans var. grubii serotype A (strain H99 / ATCC 208821 / CBS 10515 / FGSC 9487) GN=CNAG_02134 PE=4 SV=1	J9VVE2_CRYNH	CNAG_02134	74 kDa	21	20	0.304	19
U3 small nucleolar RNA-associated protein 13 OS=Cryptococcus neoformans var. grubii serotype A (strain H99 / ATCC 208821 / CBS 10515 / FGSC 9487) GN=CNAG_02982 PE=4 SV=2	J9VPS2_CRYNH	CNAG_02982	104 kDa	21	15	0.18	15
ATP-dependent RNA helicase DBP2-A OS=Cryptococcus neoformans var. grubii serotype A (strain H99 / ATCC 208821 / CBS 10515 / FGSC 9487) GN=CNAG_07676 PE=3 SV=2	J9VPI4_CRYNH	CNAG_07676	58 kDa	20	12	0.229	11
FACT complex subunit POB3 OS=Cryptococcus neoformans var. grubii serotype A (strain H99 / ATCC 208821 / CBS 10515 / FGSC 9487) GN=CNAG_05661 PE=3 SV=1	J9VXA2_CRYNH	CNAG_05661	66 kDa	20	15	0.259	14
CCR4-NOT transcriptional complex subunit CAF120 OS=Cryptococcus neoformans var. grubii serotype A (strain H99 / ATCC 208821 / CBS 10515 / FGSC 9487) GN=CNAG_00777 PE=4 SV=2	J9VFR6_CRYNH	CNAG_00777	179 kDa	19	15	0.128	14
60S acidic ribosomal protein P0 OS=Cryptococcus neoformans var. grubii serotype A (strain H99 / ATCC 208821 / CBS 10515 / FGSC 9487) GN=CNAG_03577 PE=3 SV=1	J9VVZ9_CRYNH	CNAG_03577	33 kDa	19	10	0.404	9
Cytoplasmic protein OS=Cryptococcus neoformans var. grubii serotype A (strain H99 / ATCC 208821 / CBS 10515 / FGSC 9487) GN=CNAG_02943 PE=4 SV=2	J9VMC0_CRYNH (+1)	CNAG_02943	69 kDa	18	15	0.218	14
Tubulin alpha chain OS=Cryptococcus neoformans var. grubii serotype A (strain H99 / ATCC 208821 / CBS 10515 / FGSC 9487) GN=CNAG_03787 PE=3 SV=1	J9VL11_CRYNH	CNAG_03787	50 kDa	18	14	0.308	13
DNA polymerase phi subunit OS=Cryptococcus neoformans var. grubii serotype A (strain H99 / ATCC 208821 / CBS 10515 / FGSC 9487) GN=CNAG_01641 PE=4 SV=2	J9VWQ7_CRYNH	CNAG_01641	130 kDa	18	11	0.0786	11
Structural maintenance of chromosomes protein OS=Cryptococcus neoformans var. grubii serotype A (strain H99 / ATCC 208821 / CBS 10515 / FGSC 9487) GN=CNAG_03767 PE=3 SV=2	J9VGJ9_CRYNH	CNAG_03767	141 kDa	18	13	0.0963	13
Ribosome biogenesis protein UTP30 OS=Cryptococcus neoformans var. grubii serotype A (strain H99 / ATCC 208821 / CBS 10515 / FGSC 9487) GN=CNAG_06535 PE=4 SV=1	J9VVT7_CRYNH	CNAG_06535	39 kDa	18	17	0.433	14
Ribosome biogenesis protein MAK21 OS=Cryptococcus neoformans var. grubii serotype A (strain H99 / ATCC 208821 / CBS 10515 / FGSC 9487) GN=CNAG_04365 PE=4 SV=1	J9VUK5_CRYNH	CNAG_04365	125 kDa	18	11	0.117	11
sp|GFP_AEQVI|	sp|GFP_AEQVI|		27 kDa	18	5	0.202	5
Chaperone regulator OS=Cryptococcus neoformans var. grubii serotype A (strain H99 / ATCC 208821 / CBS 10515 / FGSC 9487) GN=CNAG_03944 PE=3 SV=1	J9VLJ8_CRYNH	CNAG_03944	44 kDa	17	15	0.273	11
40S ribosomal protein S1 OS=Cryptococcus neoformans var. grubii serotype A (strain H99 / ATCC 208821 / CBS 10515 / FGSC 9487) GN=RPS1 PE=3 SV=1	J9VLP5_CRYNH	RPS1	29 kDa	17	15	0.421	11
Histone deacetylase OS=Cryptococcus neoformans var. grubii serotype A (strain H99 / ATCC 208821 / CBS 10515 / FGSC 9487) GN=CNAG_01563 PE=4 SV=1	J9VU19_CRYNH	CNAG_01563	80 kDa	17	8	0.0807	7
Poly(RC)-binding protein 2/3/4 OS=Cryptococcus neoformans var. grubii serotype A (strain H99 / ATCC 208821 / CBS 10515 / FGSC 9487) GN=CNAG_04584 PE=4 SV=1	J9VW36_CRYNH	CNAG_04584	37 kDa	16	9	0.314	9
60S ribosomal protein L6 OS=Cryptococcus neoformans var. grubii serotype A (strain H99 / ATCC 208821 / CBS 10515 / FGSC 9487) GN=CNAG_02234 PE=3 SV=1	J9VSJ2_CRYNH	CNAG_02234	25 kDa	16	10	0.421	9
Large subunit ribosomal protein L7e OS=Cryptococcus neoformans var. grubii serotype A (strain H99 / ATCC 208821 / CBS 10515 / FGSC 9487) GN=CNAG_00656 PE=4 SV=1	J9VM66_CRYNH	CNAG_00656	28 kDa	16	12	0.408	10
U3 small nucleolar ribonucleoprotein protein MPP10 OS=Cryptococcus neoformans var. grubii serotype A (strain H99 / ATCC 208821 / CBS 10515 / FGSC 9487) GN=CNAG_07494 PE=3 SV=1	J9VPF6_CRYNH	CNAG_07494	85 kDa	16	12	0.168	12
Uncharacterized protein OS=Cryptococcus neoformans var. grubii serotype A (strain H99 / ATCC 208821 / CBS 10515 / FGSC 9487) GN=CNAG_01842 PE=4 SV=2	J9VUB6_CRYNH	CNAG_01842	170 kDa	16	11	0.1	10
UDP-glucose 6-dehydrogenase OS=Cryptococcus neoformans var. grubii serotype A (strain H99 / ATCC 208821 / CBS 10515 / FGSC 9487) GN=CNAG_04969 PE=3 SV=1	J9VR87_CRYNH	CNAG_04969	51 kDa	16	12	0.301	12
Small subunit ribosomal protein S3 OS=Cryptococcus neoformans var. grubii serotype A (strain H99 / ATCC 208821 / CBS 10515 / FGSC 9487) GN=CNAG_00116 PE=3 SV=1	J9VD88_CRYNH	CNAG_00116	28 kDa	15	14	0.528	13
Importin beta-4 subunit OS=Cryptococcus neoformans var. grubii serotype A (strain H99 / ATCC 208821 / CBS 10515 / FGSC 9487) GN=CNAG_05884 PE=4 SV=2	J9VUB5_CRYNH	CNAG_05884	118 kDa	15	12	0.116	12
Uncharacterized protein OS=Cryptococcus neoformans var. grubii serotype A (strain H99 / ATCC 208821 / CBS 10515 / FGSC 9487) GN=CNAG_04788 PE=4 SV=1	J9VT63_CRYNH	CNAG_04788	244 kDa	15	11	0.0623	11
ATP-dependent DNA helicase 2 subunit 2 OS=Cryptococcus neoformans var. grubii serotype A (strain H99 / ATCC 208821 / CBS 10515 / FGSC 9487) GN=CNAG_03637 PE=4 SV=2	J9VN62_CRYNH	CNAG_03637	94 kDa	15	14	0.176	13
Translation initiation factor aIF-2 OS=Cryptococcus neoformans var. grubii serotype A (strain H99 / ATCC 208821 / CBS 10515 / FGSC 9487) GN=CNAG_03606 PE=4 SV=1	J9VN41_CRYNH	CNAG_03606	134 kDa	15	11	0.114	11
Large subunit ribosomal protein L18-A OS=Cryptococcus neoformans var. grubii serotype A (strain H99 / ATCC 208821 / CBS 10515 / FGSC 9487) GN=CNAG_01224 PE=4 SV=1	J9VT96_CRYNH	CNAG_01224	21 kDa	14	10	0.453	8
60S ribosomal protein L20 OS=Cryptococcus neoformans var. grubii serotype A (strain H99 / ATCC 208821 / CBS 10515 / FGSC 9487) GN=CNAG_04726 PE=3 SV=1	J9VTC1_CRYNH	CNAG_04726	20 kDa	14	10	0.424	9
Cluster of Catalase OS=Cryptococcus neoformans var. grubii serotype A (strain H99 / ATCC 208821 / CBS 10515 / FGSC 9487) GN=CNAG_04981 PE=3 SV=1 (J9VLB9_CRYNH)	J9VLB9_CRYNH [2]	CNAG_04981	80 kDa	14	8	0.0812	8
Catalase OS=Cryptococcus neoformans var. grubii serotype A (strain H99 / ATCC 208821 / CBS 10515 / FGSC 9487) GN=CNAG_04981 PE=3 SV=1	J9VLB9_CRYNH	CNAG_04981	80 kDa	14	7	0.0812	7
Catalase OS=Cryptococcus neoformans var. grubii serotype A (strain H99 / ATCC 208821 / CBS 10515 / FGSC 9487) GN=CNAG_00575 PE=3 SV=1	J9VH55_CRYNH	CNAG_00575	77 kDa	1	1	0.0159	1
Paired amphipathic helix protein Sin3a OS=Cryptococcus neoformans var. grubii serotype A (strain H99 / ATCC 208821 / CBS 10515 / FGSC 9487) GN=CNAG_02981 PE=4 SV=2	J9VJV1_CRYNH	CNAG_02981	146 kDa	14	14	0.121	14
Cohesin complex subunit SCC1 OS=Cryptococcus neoformans var. grubii serotype A (strain H99 / ATCC 208821 / CBS 10515 / FGSC 9487) GN=CNAG_01023 PE=4 SV=1	J9VR75_CRYNH	CNAG_01023	72 kDa	14	10	0.126	9
Uncharacterized protein OS=Cryptococcus neoformans var. grubii serotype A (strain H99 / ATCC 208821 / CBS 10515 / FGSC 9487) GN=CNAG_04708 PE=4 SV=1	J9W0E6_CRYNH	CNAG_04708	75 kDa	14	13	0.25	13
Elongation factor 2 OS=Cryptococcus neoformans var. grubii serotype A (strain H99 / ATCC 208821 / CBS 10515 / FGSC 9487) GN=CNAG_06840 PE=4 SV=2	J9VJJ6_CRYNH	CNAG_06840	93 kDa	13	12	0.138	12
Chaperone DnaK OS=Cryptococcus neoformans var. grubii serotype A (strain H99 / ATCC 208821 / CBS 10515 / FGSC 9487) GN=CNAG_05199 PE=3 SV=1	J9VPF5_CRYNH	CNAG_05199	72 kDa	13	12	0.248	12
Uncharacterized protein OS=Cryptococcus neoformans var. grubii serotype A (strain H99 / ATCC 208821 / CBS 10515 / FGSC 9487) GN=CNAG_03959 PE=4 SV=1	J9VLL1_CRYNH	CNAG_03959	23 kDa	13	12	0.648	11
Actin OS=Cryptococcus neoformans var. grubii serotype A (strain H99 / ATCC 208821 / CBS 10515 / FGSC 9487) GN=CNAG_00483 PE=3 SV=2	ACT_CRYNH	CNAG_00483	42 kDa	13	10	0.267	8
Uncharacterized protein OS=Cryptococcus neoformans var. grubii serotype A (strain H99 / ATCC 208821 / CBS 10515 / FGSC 9487) GN=CNAG_06687 PE=4 SV=1	J9VTQ6_CRYNH	CNAG_06687	186 kDa	13	12	0.0874	12
ATP-dependent helicase STH1/SNF2 OS=Cryptococcus neoformans var. grubii serotype A (strain H99 / ATCC 208821 / CBS 10515 / FGSC 9487) GN=CNAG_01863 PE=4 SV=1	J9VZH5_CRYNH	CNAG_01863	162 kDa	13	11	0.0916	11
DNA helicase OS=Cryptococcus neoformans var. grubii serotype A (strain H99 / ATCC 208821 / CBS 10515 / FGSC 9487) GN=CNAG_04052 PE=3 SV=1	J9VGN6_CRYNH	CNAG_04052	83 kDa	13	11	0.192	11
Kinesin-like protein OS=Cryptococcus neoformans var. grubii serotype A (strain H99 / ATCC 208821 / CBS 10515 / FGSC 9487) GN=CNAG_06335 PE=3 SV=1	J9VWE4_CRYNH	CNAG_06335	91 kDa	13	13	0.182	13
Periodic tryptophan protein 2 OS=Cryptococcus neoformans var. grubii serotype A (strain H99 / ATCC 208821 / CBS 10515 / FGSC 9487) GN=CNAG_03124 PE=4 SV=1	J9VUQ9_CRYNH	CNAG_03124	98 kDa	13	4	0.052	4
Uncharacterized protein OS=Cryptococcus neoformans var. grubii serotype A (strain H99 / ATCC 208821 / CBS 10515 / FGSC 9487) GN=CNAG_02788 PE=4 SV=1	J9VMV9_CRYNH	CNAG_02788	43 kDa	13	10	0.277	10
Transaldolase OS=Cryptococcus neoformans var. grubii serotype A (strain H99 / ATCC 208821 / CBS 10515 / FGSC 9487) GN=CNAG_01984 PE=3 SV=1	J9VV89_CRYNH	CNAG_01984	35 kDa	12	12	0.477	11
ATP synthase subunit alpha OS=Cryptococcus neoformans var. grubii serotype A (strain H99 / ATCC 208821 / CBS 10515 / FGSC 9487) GN=CNAG_05750 PE=3 SV=1	J9VP88_CRYNH	CNAG_05750	58 kDa	12	12	0.261	12
Large subunit ribosomal protein L12 OS=Cryptococcus neoformans var. grubii serotype A (strain H99 / ATCC 208821 / CBS 10515 / FGSC 9487) GN=CNAG_01480 PE=3 SV=1	J9VTA4_CRYNH	CNAG_01480	18 kDa	12	8	0.588	7
Small subunit ribosomal protein S9 OS=Cryptococcus neoformans var. grubii serotype A (strain H99 / ATCC 208821 / CBS 10515 / FGSC 9487) GN=CNAG_02331 PE=3 SV=1	J9VMN2_CRYNH	CNAG_02331	22 kDa	12	12	0.415	12
RNA cytidine acetyltransferase OS=Cryptococcus neoformans var. grubii serotype A (strain H99 / ATCC 208821 / CBS 10515 / FGSC 9487) GN=NAT10 PE=3 SV=1	J9VVX1_CRYNH	NAT10	118 kDa	12	10	0.111	10
Uncharacterized protein OS=Cryptococcus neoformans var. grubii serotype A (strain H99 / ATCC 208821 / CBS 10515 / FGSC 9487) GN=CNAG_01145 PE=4 SV=1	J9VTG2_CRYNH	CNAG_01145	42 kDa	12	12	0.302	11
U3 small nucleolar ribonucleoprotein IMP4 OS=Cryptococcus neoformans var. grubii serotype A (strain H99 / ATCC 208821 / CBS 10515 / FGSC 9487) GN=CNAG_07630 PE=4 SV=1	J9VS23_CRYNH	CNAG_07630	33 kDa	12	10	0.385	9
Uncharacterized protein OS=Cryptococcus neoformans var. grubii serotype A (strain H99 / ATCC 208821 / CBS 10515 / FGSC 9487) GN=CNAG_03285 PE=4 SV=2	J9VXS5_CRYNH	CNAG_03285	55 kDa	12	11	0.229	11
Uncharacterized protein OS=Cryptococcus neoformans var. grubii serotype A (strain H99 / ATCC 208821 / CBS 10515 / FGSC 9487) GN=CNAG_07979 PE=4 SV=1	T2BNK2_CRYNH	CNAG_07979	41 kDa	12	11	0.245	8
U3 small nucleolar RNA-associated protein 12 OS=Cryptococcus neoformans var. grubii serotype A (strain H99 / ATCC 208821 / CBS 10515 / FGSC 9487) GN=CNAG_05101 PE=4 SV=2	J9VLP6_CRYNH	CNAG_05101	110 kDa	12	9	0.0587	9
Uncharacterized protein OS=Cryptococcus neoformans var. grubii serotype A (strain H99 / ATCC 208821 / CBS 10515 / FGSC 9487) GN=CNAG_06475 PE=4 SV=1	J9VW54_CRYNH	CNAG_06475	96 kDa	12	3	0.0614	3
Hsp60-like protein OS=Cryptococcus neoformans var. grubii serotype A (strain H99 / ATCC 208821 / CBS 10515 / FGSC 9487) GN=CNAG_03891 PE=3 SV=1	J9VJ21_CRYNH	CNAG_03891	61 kDa	11	11	0.238	11
40S ribosomal protein S4 OS=Cryptococcus neoformans var. grubii serotype A (strain H99 / ATCC 208821 / CBS 10515 / FGSC 9487) GN=CNAG_00640 PE=3 SV=1	J9VF99_CRYNH	CNAG_00640	30 kDa	11	10	0.384	10
Heat shock protein OS=Cryptococcus neoformans var. grubii serotype A (strain H99 / ATCC 208821 / CBS 10515 / FGSC 9487) GN=CNAG_07347 PE=3 SV=1	J9VL88_CRYNH	CNAG_07347	100 kDa	11	10	0.131	10
Large subunit ribosomal protein L5e OS=Cryptococcus neoformans var. grubii serotype A (strain H99 / ATCC 208821 / CBS 10515 / FGSC 9487) GN=CNAG_02928 PE=3 SV=1	J9VMD3_CRYNH	CNAG_02928	35 kDa	11	10	0.276	8
Chaperone activator OS=Cryptococcus neoformans var. grubii serotype A (strain H99 / ATCC 208821 / CBS 10515 / FGSC 9487) GN=CNAG_00305 PE=4 SV=2	J9VIP1_CRYNH (+1)	CNAG_00305	42 kDa	11	7	0.213	7
T-complex protein 1 subunit zeta OS=Cryptococcus neoformans var. grubii serotype A (strain H99 / ATCC 208821 / CBS 10515 / FGSC 9487) GN=CNAG_04304 PE=3 SV=1	J9VZ71_CRYNH	CNAG_04304	60 kDa	11	11	0.214	10
Ribosomal protein OS=Cryptococcus neoformans var. grubii serotype A (strain H99 / ATCC 208821 / CBS 10515 / FGSC 9487) GN=CNAG_02144 PE=3 SV=1	J9VQI1_CRYNH	CNAG_02144	26 kDa	11	9	0.305	7
Eukaryotic translation initiation factor 3 subunit A OS=Cryptococcus neoformans var. grubii serotype A (strain H99 / ATCC 208821 / CBS 10515 / FGSC 9487) GN=TIF32 PE=3 SV=1	J9VMY2_CRYNH	TIF32	106 kDa	11	10	0.108	10
Homoserine dehydrogenase OS=Cryptococcus neoformans var. grubii serotype A (strain H99 / ATCC 208821 / CBS 10515 / FGSC 9487) GN=CNAG_04776 PE=3 SV=1	J9VVM7_CRYNH	CNAG_04776	40 kDa	11	10	0.288	10
Eukaryotic translation initiation factor 3 subunit G OS=Cryptococcus neoformans var. grubii serotype A (strain H99 / ATCC 208821 / CBS 10515 / FGSC 9487) GN=TIF35 PE=3 SV=1	J9VN60_CRYNH	TIF35	32 kDa	11	10	0.348	9
Large subunit ribosomal protein L8 OS=Cryptococcus neoformans var. grubii serotype A (strain H99 / ATCC 208821 / CBS 10515 / FGSC 9487) GN=CNAG_05232 PE=4 SV=1	J9VJ71_CRYNH	CNAG_05232	27 kDa	11	6	0.361	6
Coatomer subunit beta OS=Cryptococcus neoformans var. grubii serotype A (strain H99 / ATCC 208821 / CBS 10515 / FGSC 9487) GN=CNAG_03299 PE=4 SV=2	J9VXU0_CRYNH	CNAG_03299	106 kDa	11	9	0.125	9
H/ACA ribonucleoprotein complex subunit 4 OS=Cryptococcus neoformans var. grubii serotype A (strain H99 / ATCC 208821 / CBS 10515 / FGSC 9487) GN=CNAG_01168 PE=4 SV=1	J9VKI8_CRYNH	CNAG_01168	57 kDa	11	3	0.0736	3
5-methyltetrahydropteroyltriglutamate-homocysteine S-methyltransferase OS=Cryptococcus neoformans var. grubii serotype A (strain H99 / ATCC 208821 / CBS 10515 / FGSC 9487) GN=CNAG_01890 PE=3 SV=1	J9VXF1_CRYNH	CNAG_01890	85 kDa	10	8	0.127	8
RNA-binding protein Musashi OS=Cryptococcus neoformans var. grubii serotype A (strain H99 / ATCC 208821 / CBS 10515 / FGSC 9487) GN=CNAG_06474 PE=4 SV=2	J9VZ23_CRYNH	CNAG_06474	50 kDa	10	9	0.231	8
Homoisocitrate dehydrogenase OS=Cryptococcus neoformans var. grubii serotype A (strain H99 / ATCC 208821 / CBS 10515 / FGSC 9487) GN=CNAG_01264 PE=4 SV=1	J9VKX7_CRYNH	CNAG_01264	39 kDa	10	8	0.222	7
Histone H3 OS=Cryptococcus neoformans var. grubii serotype A (strain H99 / ATCC 208821 / CBS 10515 / FGSC 9487) GN=CNAG_00063 PE=3 SV=1	J9VFS1_CRYNH	CNAG_00063	18 kDa	10	6	0.201	5
Eukaryotic translation initiation factor 3 subunit I OS=Cryptococcus neoformans var. grubii serotype A (strain H99 / ATCC 208821 / CBS 10515 / FGSC 9487) GN=TIF34 PE=3 SV=1	J9VEG9_CRYNH	TIF34	38 kDa	10	6	0.205	6
Uncharacterized protein OS=Cryptococcus neoformans var. grubii serotype A (strain H99 / ATCC 208821 / CBS 10515 / FGSC 9487) GN=CNAG_02701 PE=4 SV=2	J9VN30_CRYNH	CNAG_02701	71 kDa	10	9	0.157	9
Peptide chain release factor 1 OS=Cryptococcus neoformans var. grubii serotype A (strain H99 / ATCC 208821 / CBS 10515 / FGSC 9487) GN=CNAG_02948 PE=4 SV=2	J9VMB6_CRYNH	CNAG_02948	49 kDa	10	10	0.232	9
Ribonucleoprotein-associated protein OS=Cryptococcus neoformans var. grubii serotype A (strain H99 / ATCC 208821 / CBS 10515 / FGSC 9487) GN=CNAG_03435 PE=4 SV=1	J9VVL6_CRYNH	CNAG_03435	14 kDa	10	4	0.362	4
NET1-associated nuclear protein 1 (U3 small nucleolar RNA-associated protein 17) OS=Cryptococcus neoformans var. grubii serotype A (strain H99 / ATCC 208821 / CBS 10515 / FGSC 9487) GN=CNAG_03645 PE=4 SV=2	J9VN70_CRYNH (+1)	CNAG_03645	117 kDa	10	7	0.0799	7
Ribosome biogenesis protein ERB1 OS=Cryptococcus neoformans var. grubii serotype A (strain H99 / ATCC 208821 / CBS 10515 / FGSC 9487) GN=ERB1 PE=3 SV=1	J9VP66_CRYNH	ERB1	93 kDa	10	8	0.103	8
DNA-directed RNA polymerase I and III subunit RPAC1 OS=Cryptococcus neoformans var. grubii serotype A (strain H99 / ATCC 208821 / CBS 10515 / FGSC 9487) GN=CNAG_01179 PE=4 SV=1	J9VTD6_CRYNH	CNAG_01179	40 kDa	10	10	0.269	10
Heat shock 70kDa protein 4 OS=Cryptococcus neoformans var. grubii serotype A (strain H99 / ATCC 208821 / CBS 10515 / FGSC 9487) GN=CNAG_06208 PE=3 SV=1	J9W2T4_CRYNH	CNAG_06208	86 kDa	9	7	0.11	7
Glyceraldehyde-3-phosphate dehydrogenase OS=Cryptococcus neoformans var. grubii serotype A (strain H99 / ATCC 208821 / CBS 10515 / FGSC 9487) GN=CNAG_06699 PE=3 SV=1	J9VRH1_CRYNH	CNAG_06699	36 kDa	9	7	0.233	7
Uncharacterized protein OS=Cryptococcus neoformans var. grubii serotype A (strain H99 / ATCC 208821 / CBS 10515 / FGSC 9487) GN=CNAG_07361 PE=4 SV=1	J9VJ33_CRYNH	CNAG_07361	33 kDa	9	5	0.23	5
Large subunit ribosomal protein L33-b OS=Cryptococcus neoformans var. grubii serotype A (strain H99 / ATCC 208821 / CBS 10515 / FGSC 9487) GN=CNAG_05800 PE=4 SV=1	J9VU28_CRYNH	CNAG_05800	12 kDa	9	6	0.448	5
RAN protein binding protein OS=Cryptococcus neoformans var. grubii serotype A (strain H99 / ATCC 208821 / CBS 10515 / FGSC 9487) GN=CNAG_03722 PE=4 SV=2	J9VGF1_CRYNH	CNAG_03722	57 kDa	9	7	0.158	5
Osomolarity two-component system, response regulator SKN7 OS=Cryptococcus neoformans var. grubii serotype A (strain H99 / ATCC 208821 / CBS 10515 / FGSC 9487) GN=CNAG_03409 PE=4 SV=1	J9VQU1_CRYNH	CNAG_03409	113 kDa	9	6	0.0637	6
Large subunit ribosomal protein L3 OS=Cryptococcus neoformans var. grubii serotype A (strain H99 / ATCC 208821 / CBS 10515 / FGSC 9487) GN=CNAG_01884 PE=3 SV=1	J9VXE8_CRYNH	CNAG_01884	44 kDa	9	8	0.172	8
Uncharacterized protein OS=Cryptococcus neoformans var. grubii serotype A (strain H99 / ATCC 208821 / CBS 10515 / FGSC 9487) GN=CNAG_07941 PE=4 SV=1	J9VZ10_CRYNH	CNAG_07941	84 kDa	9	9	0.137	9
Nuclear pore protein OS=Cryptococcus neoformans var. grubii serotype A (strain H99 / ATCC 208821 / CBS 10515 / FGSC 9487) GN=CNAG_02816 PE=3 SV=2	J9VHL2_CRYNH	CNAG_02816	106 kDa	9	9	0.116	9
Pre-mRNA-processing factor 19 OS=Cryptococcus neoformans var. grubii serotype A (strain H99 / ATCC 208821 / CBS 10515 / FGSC 9487) GN=CNAG_01733 PE=4 SV=1	J9W1J2_CRYNH	CNAG_01733	54 kDa	9	8	0.165	7
Cohesin complex subunit SA-1/2 OS=Cryptococcus neoformans var. grubii serotype A (strain H99 / ATCC 208821 / CBS 10515 / FGSC 9487) GN=CNAG_00812 PE=4 SV=1	J9VFU2_CRYNH	CNAG_00812	132 kDa	9	8	0.0852	8
Nucleolar protein 4 OS=Cryptococcus neoformans var. grubii serotype A (strain H99 / ATCC 208821 / CBS 10515 / FGSC 9487) GN=CNAG_06472 PE=4 SV=1	J9W146_CRYNH	CNAG_06472	109 kDa	9	9	0.112	8
Uncharacterized protein OS=Cryptococcus neoformans var. grubii serotype A (strain H99 / ATCC 208821 / CBS 10515 / FGSC 9487) GN=CNAG_03057 PE=4 SV=1	J9VHI0_CRYNH	CNAG_03057	81 kDa	9	9	0.14	9
Uncharacterized protein OS=Cryptococcus neoformans var. grubii serotype A (strain H99 / ATCC 208821 / CBS 10515 / FGSC 9487) GN=CNAG_07982 PE=4 SV=1	T2BP18_CRYNH	CNAG_07982	58 kDa	9	8	0.213	8
DNA binding protein Ncp1 OS=Cryptococcus neoformans var. grubii serotype A (strain H99 / ATCC 208821 / CBS 10515 / FGSC 9487) GN=CNAG_03771 PE=4 SV=2	J9VFX9_CRYNH (+1)	CNAG_03771	63 kDa	9	5	0.0874	5
ATP-dependent DNA helicase II subunit 1 OS=Cryptococcus neoformans var. grubii serotype A (strain H99 / ATCC 208821 / CBS 10515 / FGSC 9487) GN=CNAG_04220 PE=4 SV=2	J9VR83_CRYNH	CNAG_04220	85 kDa	9	9	0.127	8
Transcription factor STE12 OS=Cryptococcus neoformans var. grubii serotype A (strain H99 / ATCC 208821 / CBS 10515 / FGSC 9487) GN=CNAG_01454 PE=4 SV=1	J9VSJ3_CRYNH	CNAG_01454	93 kDa	9	9	0.137	9
U3 small nucleolar RNA-associated protein 3 OS=Cryptococcus neoformans var. grubii serotype A (strain H99 / ATCC 208821 / CBS 10515 / FGSC 9487) GN=CNAG_06367 PE=4 SV=1	J9W350_CRYNH	CNAG_06367	83 kDa	9	9	0.131	8
40S ribosomal protein S6 OS=Cryptococcus neoformans var. grubii serotype A (strain H99 / ATCC 208821 / CBS 10515 / FGSC 9487) GN=CNAG_01152 PE=3 SV=1	J9VL75_CRYNH (+1)	CNAG_01152	27 kDa	9	8	0.312	7
Ribosomal RNA-processing protein 7 OS=Cryptococcus neoformans var. grubii serotype A (strain H99 / ATCC 208821 / CBS 10515 / FGSC 9487) GN=CNAG_03513 PE=4 SV=1	J9VTI7_CRYNH	CNAG_03513	44 kDa	9	9	0.273	9
Protein BMH2 OS=Cryptococcus neoformans var. grubii serotype A (strain H99 / ATCC 208821 / CBS 10515 / FGSC 9487) GN=CNAG_05235 PE=3 SV=1	J9VS17_CRYNH	CNAG_05235	29 kDa	8	8	0.332	8
Polyadenylate-binding protein OS=Cryptococcus neoformans var. grubii serotype A (strain H99 / ATCC 208821 / CBS 10515 / FGSC 9487) GN=CNAG_04441 PE=3 SV=1	J9VUR9_CRYNH	CNAG_04441	72 kDa	8	8	0.154	8
Elongation factor 1-gamma OS=Cryptococcus neoformans var. grubii serotype A (strain H99 / ATCC 208821 / CBS 10515 / FGSC 9487) GN=CNAG_00417 PE=4 SV=1	J9VLI9_CRYNH	CNAG_00417	47 kDa	8	8	0.224	8
Large subunit ribosomal protein L23 OS=Cryptococcus neoformans var. grubii serotype A (strain H99 / ATCC 208821 / CBS 10515 / FGSC 9487) GN=CNAG_01976 PE=3 SV=1	J9W225_CRYNH	CNAG_01976	15 kDa	8	7	0.348	3
Small subunit ribosomal protein S16 OS=Cryptococcus neoformans var. grubii serotype A (strain H99 / ATCC 208821 / CBS 10515 / FGSC 9487) GN=CNAG_03780 PE=3 SV=1	J9VFY8_CRYNH	CNAG_03780	15 kDa	8	7	0.5	6
Small subunit ribosomal protein S5 OS=Cryptococcus neoformans var. grubii serotype A (strain H99 / ATCC 208821 / CBS 10515 / FGSC 9487) GN=CNAG_01990 PE=3 SV=1	J9VZS2_CRYNH	CNAG_01990	23 kDa	8	8	0.366	7
Large subunit acidic ribosomal protein P2 OS=Cryptococcus neoformans var. grubii serotype A (strain H99 / ATCC 208821 / CBS 10515 / FGSC 9487) GN=CNAG_05762 PE=3 SV=1	J9VNN9_CRYNH	CNAG_05762	11 kDa	8	5	0.748	5
40S ribosomal protein S7 OS=Cryptococcus neoformans var. grubii serotype A (strain H99 / ATCC 208821 / CBS 10515 / FGSC 9487) GN=CNAG_04445 PE=3 SV=1	J9VZI7_CRYNH	CNAG_04445	22 kDa	8	8	0.347	8
ATP-dependent RNA helicase DBP5 OS=Cryptococcus neoformans var. grubii serotype A (strain H99 / ATCC 208821 / CBS 10515 / FGSC 9487) GN=CNAG_04362 PE=3 SV=2	J9VS53_CRYNH	CNAG_04362	60 kDa	8	8	0.176	8
Importin subunit beta-1 OS=Cryptococcus neoformans var. grubii serotype A (strain H99 / ATCC 208821 / CBS 10515 / FGSC 9487) GN=CNAG_00988 PE=4 SV=1	J9VRB1_CRYNH	CNAG_00988	94 kDa	8	6	0.0613	5
Large subunit ribosomal protein L10-like OS=Cryptococcus neoformans var. grubii serotype A (strain H99 / ATCC 208821 / CBS 10515 / FGSC 9487) GN=CNAG_03739 PE=4 SV=1	J9VKV8_CRYNH	CNAG_03739	25 kDa	8	6	0.194	5
Uncharacterized protein OS=Cryptococcus neoformans var. grubii serotype A (strain H99 / ATCC 208821 / CBS 10515 / FGSC 9487) GN=CNAG_02263 PE=4 SV=2	J9VV32_CRYNH	CNAG_02263	38 kDa	8	8	0.274	7
Large subunit ribosomal protein L13e OS=Cryptococcus neoformans var. grubii serotype A (strain H99 / ATCC 208821 / CBS 10515 / FGSC 9487) GN=CNAG_06095 PE=4 SV=1	J9W2G5_CRYNH	CNAG_06095	23 kDa	8	8	0.361	6
Large subunit acidic ribosomal protein P1 OS=Cryptococcus neoformans var. grubii serotype A (strain H99 / ATCC 208821 / CBS 10515 / FGSC 9487) GN=CNAG_00655 PE=3 SV=1	J9VJJ1_CRYNH	CNAG_00655	11 kDa	8	5	0.56	4
Phosphatase OS=Cryptococcus neoformans var. grubii serotype A (strain H99 / ATCC 208821 / CBS 10515 / FGSC 9487) GN=CNAG_01744 PE=4 SV=1	J9VX38_CRYNH	CNAG_01744	44 kDa	8	6	0.122	6
Eukaryotic translation initiation factor 3 subunit M OS=Cryptococcus neoformans var. grubii serotype A (strain H99 / ATCC 208821 / CBS 10515 / FGSC 9487) GN=CNAG_00509 PE=3 SV=1	J9VLR5_CRYNH	CNAG_00509	49 kDa	8	7	0.192	7
White collar 2 protein OS=Cryptococcus neoformans var. grubii serotype A (strain H99 / ATCC 208821 / CBS 10515 / FGSC 9487) GN=CNAG_02435 PE=4 SV=1	J9VS39_CRYNH	CNAG_02435	42 kDa	8	6	0.193	6
Kinesin-like protein OS=Cryptococcus neoformans var. grubii serotype A (strain H99 / ATCC 208821 / CBS 10515 / FGSC 9487) GN=CNAG_05752 PE=3 SV=2	J9VWJ2_CRYNH	CNAG_05752	83 kDa	8	8	0.152	8
ATP-dependent RNA helicase DRS1 OS=Cryptococcus neoformans var. grubii serotype A (strain H99 / ATCC 208821 / CBS 10515 / FGSC 9487) GN=CNAG_01140 PE=4 SV=1	J9VTG6_CRYNH	CNAG_01140	90 kDa	8	8	0.113	8
U3 small nucleolar RNA-associated protein 4 OS=Cryptococcus neoformans var. grubii serotype A (strain H99 / ATCC 208821 / CBS 10515 / FGSC 9487) GN=CNAG_06005 PE=4 SV=1	J9VVE8_CRYNH	CNAG_06005	105 kDa	8	8	0.0814	7
18S rRNA biogenesis protein RCL1 OS=Cryptococcus neoformans var. grubii serotype A (strain H99 / ATCC 208821 / CBS 10515 / FGSC 9487) GN=CNAG_03246 PE=4 SV=1	J9VPT6_CRYNH	CNAG_03246	40 kDa	8	8	0.211	8
6-phosphogluconate dehydrogenase, decarboxylating OS=Cryptococcus neoformans var. grubii serotype A (strain H99 / ATCC 208821 / CBS 10515 / FGSC 9487) GN=CNAG_07561 PE=3 SV=1	J9VI11_CRYNH	CNAG_07561	54 kDa	7	7	0.185	7
Chlorophyll synthesis pathway protein BchC OS=Cryptococcus neoformans var. grubii serotype A (strain H99 / ATCC 208821 / CBS 10515 / FGSC 9487) GN=CNAG_01558 PE=3 SV=1	J9VU15_CRYNH	CNAG_01558	38 kDa	7	6	0.218	6
Inorganic pyrophosphatase OS=Cryptococcus neoformans var. grubii serotype A (strain H99 / ATCC 208821 / CBS 10515 / FGSC 9487) GN=CNAG_02545 PE=4 SV=2	J9VM09_CRYNH	CNAG_02545	35 kDa	7	7	0.259	7
Large subunit ribosomal protein L27e OS=Cryptococcus neoformans var. grubii serotype A (strain H99 / ATCC 208821 / CBS 10515 / FGSC 9487) GN=CNAG_00779 PE=4 SV=1	J9VMM1_CRYNH	CNAG_00779	16 kDa	7	7	0.412	5
Ubiquinol-cytochrome c reductase core subunit 2 OS=Cryptococcus neoformans var. grubii serotype A (strain H99 / ATCC 208821 / CBS 10515 / FGSC 9487) GN=CNAG_05179 PE=4 SV=1	J9VPD8_CRYNH	CNAG_05179	45 kDa	7	6	0.198	6
40S ribosomal protein S21 OS=Cryptococcus neoformans var. grubii serotype A (strain H99 / ATCC 208821 / CBS 10515 / FGSC 9487) GN=CNAG_01300 PE=3 SV=1	J9VK51_CRYNH	CNAG_01300	9 kDa	7	7	0.425	4
Sulfate adenylyltransferase OS=Cryptococcus neoformans var. grubii serotype A (strain H99 / ATCC 208821 / CBS 10515 / FGSC 9487) GN=MET3 PE=2 SV=1	MET3_CRYNH	MET3	65 kDa	7	7	0.141	7
Large subunit ribosomal protein L30e OS=Cryptococcus neoformans var. grubii serotype A (strain H99 / ATCC 208821 / CBS 10515 / FGSC 9487) GN=CNAG_00232 PE=4 SV=1	J9VG91_CRYNH	CNAG_00232	12 kDa	7	5	0.513	5
GTP-binding nuclear protein OS=Cryptococcus neoformans var. grubii serotype A (strain H99 / ATCC 208821 / CBS 10515 / FGSC 9487) GN=CNAG_02257 PE=3 SV=1	J9VQ82_CRYNH	CNAG_02257	24 kDa	7	7	0.327	7
Urease accessory protein UreG OS=Cryptococcus neoformans var. grubii serotype A (strain H99 / ATCC 208821 / CBS 10515 / FGSC 9487) GN=CNAG_00678 PE=3 SV=1	J9VEN6_CRYNH	CNAG_00678	34 kDa	7	5	0.186	5
N-acetyl-gamma-glutamyl-phosphate reductase OS=Cryptococcus neoformans var. grubii serotype A (strain H99 / ATCC 208821 / CBS 10515 / FGSC 9487) GN=CNAG_05753 PE=3 SV=1	J9VRN8_CRYNH	CNAG_05753	101 kDa	7	7	0.0682	7
DNA-directed RNA polymerase III subunit RPC3 OS=Cryptococcus neoformans var. grubii serotype A (strain H99 / ATCC 208821 / CBS 10515 / FGSC 9487) GN=CNAG_02025 PE=4 SV=2	J9VVQ9_CRYNH	CNAG_02025	63 kDa	7	7	0.124	7
Small subunit ribosomal protein S2 OS=Cryptococcus neoformans var. grubii serotype A (strain H99 / ATCC 208821 / CBS 10515 / FGSC 9487) GN=CNAG_06605 PE=3 SV=1	J9VW40_CRYNH	CNAG_06605	28 kDa	7	6	0.223	5
Transcription elongation factor SPT5 OS=Cryptococcus neoformans var. grubii serotype A (strain H99 / ATCC 208821 / CBS 10515 / FGSC 9487) GN=CNAG_00641 PE=3 SV=1	J9VJH9_CRYNH	CNAG_00641	124 kDa	7	5	0.0478	5
U3 small nucleolar RNA-associated protein 7 OS=Cryptococcus neoformans var. grubii serotype A (strain H99 / ATCC 208821 / CBS 10515 / FGSC 9487) GN=CNAG_06748 PE=4 SV=1	J9VFD0_CRYNH	CNAG_06748	69 kDa	7	4	0.0817	4
Glutamate-5-semialdehyde dehydrogenase OS=Cryptococcus neoformans var. grubii serotype A (strain H99 / ATCC 208821 / CBS 10515 / FGSC 9487) GN=CNAG_04990 PE=3 SV=1	J9VRA9_CRYNH	CNAG_04990	49 kDa	7	7	0.202	7
Nucleolar essential protein 1 OS=Cryptococcus neoformans var. grubii serotype A (strain H99 / ATCC 208821 / CBS 10515 / FGSC 9487) GN=CNAG_04770 PE=4 SV=1	J9VSN7_CRYNH	CNAG_04770	36 kDa	7	7	0.262	7
U3 small nucleolar ribonucleoprotein IMP3 OS=Cryptococcus neoformans var. grubii serotype A (strain H99 / ATCC 208821 / CBS 10515 / FGSC 9487) GN=CNAG_07864 PE=4 SV=1	J9VTR3_CRYNH	CNAG_07864	21 kDa	7	7	0.286	6
Cytoplasmic protein OS=Cryptococcus neoformans var. grubii serotype A (strain H99 / ATCC 208821 / CBS 10515 / FGSC 9487) GN=CNAG_01780 PE=4 SV=1	J9VU67_CRYNH	CNAG_01780	41 kDa	7	6	0.201	6
Proteasome subunit alpha type OS=Cryptococcus neoformans var. grubii serotype A (strain H99 / ATCC 208821 / CBS 10515 / FGSC 9487) GN=CNAG_05269 PE=3 SV=1	J9VJA7_CRYNH	CNAG_05269	28 kDa	7	7	0.277	6
Chromatin structure-remodeling complex protein RSC7 OS=Cryptococcus neoformans var. grubii serotype A (strain H99 / ATCC 208821 / CBS 10515 / FGSC 9487) GN=CNAG_00372 PE=4 SV=2	J9VDY8_CRYNH	CNAG_00372	82 kDa	7	7	0.102	7
Proteasome subunit alpha type OS=Cryptococcus neoformans var. grubii serotype A (strain H99 / ATCC 208821 / CBS 10515 / FGSC 9487) GN=CNAG_04071 PE=3 SV=1	J9VJH4_CRYNH	CNAG_04071	32 kDa	7	7	0.278	7
26S protease regulatory subunit 6B OS=Cryptococcus neoformans var. grubii serotype A (strain H99 / ATCC 208821 / CBS 10515 / FGSC 9487) GN=CNAG_03904 PE=3 SV=1	J9VLG3_CRYNH	CNAG_03904	47 kDa	7	7	0.205	7
RNA helicase OS=Cryptococcus neoformans var. grubii serotype A (strain H99 / ATCC 208821 / CBS 10515 / FGSC 9487) GN=CNAG_03603 PE=3 SV=1	J9VFH9_CRYNH	CNAG_03603	60 kDa	7	6	0.0938	6
Uncharacterized protein OS=Cryptococcus neoformans var. grubii serotype A (strain H99 / ATCC 208821 / CBS 10515 / FGSC 9487) GN=CNAG_03777 PE=4 SV=2	J9VGK9_CRYNH	CNAG_03777	60 kDa	7	6	0.133	6
Ribosome biogenesis protein ENP2 OS=Cryptococcus neoformans var. grubii serotype A (strain H99 / ATCC 208821 / CBS 10515 / FGSC 9487) GN=CNAG_04062 PE=4 SV=1	J9VGP6_CRYNH	CNAG_04062	85 kDa	7	5	0.0949	5
Actin binding protein OS=Cryptococcus neoformans var. grubii serotype A (strain H99 / ATCC 208821 / CBS 10515 / FGSC 9487) GN=CNAG_04196 PE=3 SV=1	J9VRR4_CRYNH	CNAG_04196	44 kDa	7	4	0.11	4
rRNA-processing protein EFG1 OS=Cryptococcus neoformans var. grubii serotype A (strain H99 / ATCC 208821 / CBS 10515 / FGSC 9487) GN=CNAG_06412 PE=4 SV=1	J9W389_CRYNH	CNAG_06412	32 kDa	7	7	0.175	6
Uncharacterized protein OS=Cryptococcus neoformans var. grubii serotype A (strain H99 / ATCC 208821 / CBS 10515 / FGSC 9487) GN=CNAG_05422 PE=4 SV=1	J9W3R3_CRYNH	CNAG_05422	104 kDa	7	6	0.0881	6
60S ribosomal export protein NMD3 OS=Cryptococcus neoformans var. grubii serotype A (strain H99 / ATCC 208821 / CBS 10515 / FGSC 9487) GN=CNAG_02672 PE=3 SV=1	J9VQP6_CRYNH	CNAG_02672	63 kDa	7	7	0.124	7
E3 ubiquitin-protein ligase TRIP12 OS=Cryptococcus neoformans var. grubii serotype A (strain H99 / ATCC 208821 / CBS 10515 / FGSC 9487) GN=CNAG_01251 PE=4 SV=1	J9VT74_CRYNH	CNAG_01251	211 kDa	7	7	0.0514	7
ATP-dependent RNA helicase DBP3 OS=Cryptococcus neoformans var. grubii serotype A (strain H99 / ATCC 208821 / CBS 10515 / FGSC 9487) GN=CNAG_02502 PE=3 SV=1	J9VUD2_CRYNH	CNAG_02502	67 kDa	7	7	0.139	7
Large subunit ribosomal protein L11 OS=Cryptococcus neoformans var. grubii serotype A (strain H99 / ATCC 208821 / CBS 10515 / FGSC 9487) GN=CNAG_07839 PE=3 SV=1	J9VV50_CRYNH	CNAG_07839	20 kDa	7	5	0.246	5
Small subunit ribosomal protein S22-A OS=Cryptococcus neoformans var. grubii serotype A (strain H99 / ATCC 208821 / CBS 10515 / FGSC 9487) GN=CNAG_01951 PE=3 SV=1	J9VXK6_CRYNH	CNAG_01951	14 kDa	7	3	0.231	2
Glutamate dehydrogenase OS=Cryptococcus neoformans var. grubii serotype A (strain H99 / ATCC 208821 / CBS 10515 / FGSC 9487) GN=CNAG_01577 PE=3 SV=1	J9VTK1_CRYNH	CNAG_01577	49 kDa	6	6	0.151	6
Transketolase OS=Cryptococcus neoformans var. grubii serotype A (strain H99 / ATCC 208821 / CBS 10515 / FGSC 9487) GN=CNAG_07445 PE=3 SV=1	J9VL23_CRYNH	CNAG_07445	74 kDa	6	5	0.115	5
Small subunit ribosomal protein S11 OS=Cryptococcus neoformans var. grubii serotype A (strain H99 / ATCC 208821 / CBS 10515 / FGSC 9487) GN=CNAG_00672 PE=3 SV=1	J9VHE4_CRYNH	CNAG_00672	18 kDa	6	4	0.235	4
Large subunit ribosomal protein L22 OS=Cryptococcus neoformans var. grubii serotype A (strain H99 / ATCC 208821 / CBS 10515 / FGSC 9487) GN=CNAG_06447 PE=3 SV=1	J9VZ02_CRYNH	CNAG_06447	21 kDa	6	6	0.363	6
Fatty acid synthase subunit alpha, fungi type OS=Cryptococcus neoformans var. grubii serotype A (strain H99 / ATCC 208821 / CBS 10515 / FGSC 9487) GN=CNAG_02100 PE=4 SV=1	J9VSX5_CRYNH	CNAG_02100	158 kDa	6	5	0.0243	5
Transitional endoplasmic reticulum ATPase OS=Cryptococcus neoformans var. grubii serotype A (strain H99 / ATCC 208821 / CBS 10515 / FGSC 9487) GN=CNAG_04851 PE=3 SV=1	J9VXL1_CRYNH	CNAG_04851	89 kDa	6	5	0.0852	5
Large subunit ribosomal protein L24e OS=Cryptococcus neoformans var. grubii serotype A (strain H99 / ATCC 208821 / CBS 10515 / FGSC 9487) GN=CNAG_03283 PE=4 SV=1	J9VQI0_CRYNH	CNAG_03283	17 kDa	6	4	0.287	4
Uncharacterized protein OS=Cryptococcus neoformans var. grubii serotype A (strain H99 / ATCC 208821 / CBS 10515 / FGSC 9487) GN=CNAG_02218 PE=4 SV=2	J9VMA2_CRYNH	CNAG_02218	110 kDa	6	5	0.0326	5
Importin beta-2 subunit OS=Cryptococcus neoformans var. grubii serotype A (strain H99 / ATCC 208821 / CBS 10515 / FGSC 9487) GN=CNAG_02457 PE=4 SV=1	J9VLP2_CRYNH	CNAG_02457	102 kDa	6	6	0.0649	5
Coatomer subunit alpha OS=Cryptococcus neoformans var. grubii serotype A (strain H99 / ATCC 208821 / CBS 10515 / FGSC 9487) GN=CNAG_03554 PE=4 SV=1	J9VR74_CRYNH	CNAG_03554	136 kDa	6	3	0.0344	3
Small subunit ribosomal protein S17 OS=Cryptococcus neoformans var. grubii serotype A (strain H99 / ATCC 208821 / CBS 10515 / FGSC 9487) GN=CNAG_01170 PE=3 SV=1	J9VTE3_CRYNH	CNAG_01170	16 kDa	6	5	0.392	4
Eukaryotic translation initiation factor 3 subunit H OS=Cryptococcus neoformans var. grubii serotype A (strain H99 / ATCC 208821 / CBS 10515 / FGSC 9487) GN=CNAG_02507 PE=3 SV=1	J9VUC7_CRYNH	CNAG_02507	41 kDa	6	6	0.163	5
Large subunit ribosomal protein L13 OS=Cryptococcus neoformans var. grubii serotype A (strain H99 / ATCC 208821 / CBS 10515 / FGSC 9487) GN=CNAG_06231 PE=3 SV=1	J9W0I6_CRYNH	CNAG_06231	22 kDa	6	6	0.296	6
Dynamin GTPase OS=Cryptococcus neoformans var. grubii serotype A (strain H99 / ATCC 208821 / CBS 10515 / FGSC 9487) GN=CNAG_01655 PE=3 SV=1	J9W1A7_CRYNH	CNAG_01655	91 kDa	6	6	0.0817	6
DNA-directed RNA polymerase subunit OS=Cryptococcus neoformans var. grubii serotype A (strain H99 / ATCC 208821 / CBS 10515 / FGSC 9487) GN=CNAG_02166 PE=3 SV=1	J9VSQ4_CRYNH	CNAG_02166	196 kDa	6	5	0.0364	5
Glycerol-3-phosphate dehydrogenase [NAD(+)] OS=Cryptococcus neoformans var. grubii serotype A (strain H99 / ATCC 208821 / CBS 10515 / FGSC 9487) GN=CNAG_01745 PE=3 SV=1	J9VU38_CRYNH	CNAG_01745	42 kDa	6	6	0.158	5
26S protease regulatory subunit 10B OS=Cryptococcus neoformans var. grubii serotype A (strain H99 / ATCC 208821 / CBS 10515 / FGSC 9487) GN=CNAG_04906 PE=3 SV=1	J9VSR2_CRYNH	CNAG_04906	45 kDa	6	6	0.156	6
rRNA-processing protein EBP2 OS=Cryptococcus neoformans var. grubii serotype A (strain H99 / ATCC 208821 / CBS 10515 / FGSC 9487) GN=CNAG_01236 PE=4 SV=1	J9VT86_CRYNH	CNAG_01236	44 kDa	6	5	0.133	5
CMGC/CDK/CDK5 protein kinase OS=Cryptococcus neoformans var. grubii serotype A (strain H99 / ATCC 208821 / CBS 10515 / FGSC 9487) GN=CNAG_08022 PE=3 SV=1	T2BQ21_CRYNH	CNAG_08022	48 kDa	6	6	0.117	6
Pumilio-family RNA binding protein OS=Cryptococcus neoformans var. grubii serotype A (strain H99 / ATCC 208821 / CBS 10515 / FGSC 9487) GN=CNAG_02810 PE=4 SV=2	J9VI91_CRYNH (+1)	CNAG_02810	102 kDa	6	6	0.0737	6
V-type proton ATPase subunit C OS=Cryptococcus neoformans var. grubii serotype A (strain H99 / ATCC 208821 / CBS 10515 / FGSC 9487) GN=CNAG_07590 PE=3 SV=1	J9VWC2_CRYNH	CNAG_07590	45 kDa	6	6	0.184	6
Parafibromin OS=Cryptococcus neoformans var. grubii serotype A (strain H99 / ATCC 208821 / CBS 10515 / FGSC 9487) GN=CNAG_02290 PE=4 SV=1	J9VM38_CRYNH	CNAG_02290	46 kDa	6	6	0.213	6
Pre-mRNA-splicing factor SLU7 OS=Cryptococcus neoformans var. grubii serotype A (strain H99 / ATCC 208821 / CBS 10515 / FGSC 9487) GN=CNAG_01159 PE=4 SV=2	J9VNJ4_CRYNH	CNAG_01159	65 kDa	6	6	0.161	6
Lupus La protein OS=Cryptococcus neoformans var. grubii serotype A (strain H99 / ATCC 208821 / CBS 10515 / FGSC 9487) GN=CNAG_02301 PE=4 SV=1	J9VQ46_CRYNH	CNAG_02301	57 kDa	6	6	0.168	6
DNA-directed RNA polymerase subunit OS=Cryptococcus neoformans var. grubii serotype A (strain H99 / ATCC 208821 / CBS 10515 / FGSC 9487) GN=CNAG_05936 PE=3 SV=2	J9VX09_CRYNH	CNAG_05936	163 kDa	6	6	0.0368	6
Ribosome production factor 2 OS=Cryptococcus neoformans var. grubii serotype A (strain H99 / ATCC 208821 / CBS 10515 / FGSC 9487) GN=CNAG_01187 PE=4 SV=1	J9VNG8_CRYNH	CNAG_01187	36 kDa	6	6	0.208	5
Cytoplasmic protein OS=Cryptococcus neoformans var. grubii serotype A (strain H99 / ATCC 208821 / CBS 10515 / FGSC 9487) GN=CNAG_04899 PE=4 SV=2	J9VV74_CRYNH	CNAG_04899	41 kDa	6	4	0.109	4
Rab GDP dissociation inhibitor OS=Cryptococcus neoformans var. grubii serotype A (strain H99 / ATCC 208821 / CBS 10515 / FGSC 9487) GN=CNAG_03591 PE=3 SV=1	J9VRB5_CRYNH	CNAG_03591	50 kDa	6	5	0.119	5
Upstream activation factor subunit UAF30 OS=Cryptococcus neoformans var. grubii serotype A (strain H99 / ATCC 208821 / CBS 10515 / FGSC 9487) GN=CNAG_01790 PE=4 SV=2	J9VU72_CRYNH	CNAG_01790	29 kDa	6	6	0.222	6
Complement component 1 Q subcomponent-binding protein, mitochondrial OS=Cryptococcus neoformans var. grubii serotype A (strain H99 / ATCC 208821 / CBS 10515 / FGSC 9487) GN=CNAG_00280 PE=4 SV=1	J9VEI4_CRYNH	CNAG_00280	29 kDa	6	5	0.169	4
Uncharacterized protein OS=Cryptococcus neoformans var. grubii serotype A (strain H99 / ATCC 208821 / CBS 10515 / FGSC 9487) GN=CNAG_03023 PE=4 SV=2	J9VM45_CRYNH	CNAG_03023	152 kDa	6	4	0.032	4
Transcription factor OS=Cryptococcus neoformans var. grubii serotype A (strain H99 / ATCC 208821 / CBS 10515 / FGSC 9487) GN=CNAG_01438 PE=4 SV=1	J9VSK5_CRYNH	CNAG_01438	101 kDa	6	5	0.0649	5
Uncharacterized protein OS=Cryptococcus neoformans var. grubii serotype A (strain H99 / ATCC 208821 / CBS 10515 / FGSC 9487) GN=CNAG_07593 PE=4 SV=2	J9VTP6_CRYNH	CNAG_07593	62 kDa	6	6	0.115	6
Nucleolar protein 12 OS=Cryptococcus neoformans var. grubii serotype A (strain H99 / ATCC 208821 / CBS 10515 / FGSC 9487) GN=CNAG_01564 PE=4 SV=1	J9VYN9_CRYNH	CNAG_01564	65 kDa	6	6	0.147	6
DNA-directed RNA polymerase subunit beta OS=Cryptococcus neoformans var. grubii serotype A (strain H99 / ATCC 208821 / CBS 10515 / FGSC 9487) GN=CNAG_04513 PE=3 SV=2	J9VRY2_CRYNH	CNAG_04513	134 kDa	6	4	0.0182	4
Uncharacterized protein OS=Cryptococcus neoformans var. grubii serotype A (strain H99 / ATCC 208821 / CBS 10515 / FGSC 9487) GN=CNAG_06195 PE=4 SV=2	J9VW14_CRYNH	CNAG_06195	44 kDa	6	2	0.0704	2
ATP-citrate synthase OS=Cryptococcus neoformans var. grubii serotype A (strain H99 / ATCC 208821 / CBS 10515 / FGSC 9487) GN=CNAG_04640 PE=3 SV=1	J9W0K1_CRYNH	CNAG_04640	125 kDa	5	4	0.027	4
Fructose-bisphosphate aldolase 1 OS=Cryptococcus neoformans var. grubii serotype A (strain H99 / ATCC 208821 / CBS 10515 / FGSC 9487) GN=CNAG_06770 PE=4 SV=1	J9VI18_CRYNH	CNAG_06770	39 kDa	5	4	0.214	4
Sulfite reductase (NADPH) hemoprotein, beta-component OS=Cryptococcus neoformans var. grubii serotype A (strain H99 / ATCC 208821 / CBS 10515 / FGSC 9487) GN=CNAG_05070 PE=3 SV=2	J9VNZ3_CRYNH	CNAG_05070	150 kDa	5	4	0.0487	4
Ketol-acid reductoisomerase, mitochondrial OS=Cryptococcus neoformans var. grubii serotype A (strain H99 / ATCC 208821 / CBS 10515 / FGSC 9487) GN=CNAG_05725 PE=3 SV=1	J9VP67_CRYNH	CNAG_05725	44 kDa	5	5	0.147	5
Uncharacterized protein OS=Cryptococcus neoformans var. grubii serotype A (strain H99 / ATCC 208821 / CBS 10515 / FGSC 9487) GN=CNAG_06118 PE=4 SV=2	J9VVQ7_CRYNH	CNAG_06118	94 kDa	5	5	0.0713	5
Large subunit ribosomal protein L9e OS=Cryptococcus neoformans var. grubii serotype A (strain H99 / ATCC 208821 / CBS 10515 / FGSC 9487) GN=CNAG_00034 PE=4 SV=1	J9VDR3_CRYNH	CNAG_00034	21 kDa	5	5	0.314	5
Dynamin GTPase OS=Cryptococcus neoformans var. grubii serotype A (strain H99 / ATCC 208821 / CBS 10515 / FGSC 9487) GN=CNAG_00565 PE=3 SV=1	J9VH45_CRYNH	CNAG_00565	77 kDa	5	3	0.0576	3
ADP-ribosylation factor OS=Cryptococcus neoformans var. grubii serotype A (strain H99 / ATCC 208821 / CBS 10515 / FGSC 9487) GN=CNAG_03251 PE=3 SV=1	J9VPU1_CRYNH	CNAG_03251	21 kDa	5	4	0.269	4
Uncharacterized protein OS=Cryptococcus neoformans var. grubii serotype A (strain H99 / ATCC 208821 / CBS 10515 / FGSC 9487) GN=CNAG_00626 PE=4 SV=1	J9VJG7_CRYNH	CNAG_00626	24 kDa	5	5	0.308	5
Succinate--CoA ligase [ADP-forming] subunit beta, mitochondrial OS=Cryptococcus neoformans var. grubii serotype A (strain H99 / ATCC 208821 / CBS 10515 / FGSC 9487) GN=CNAG_00747 PE=3 SV=1	J9VEX3_CRYNH	CNAG_00747	45 kDa	5	5	0.129	5
Large subunit ribosomal protein L28e OS=Cryptococcus neoformans var. grubii serotype A (strain H99 / ATCC 208821 / CBS 10515 / FGSC 9487) GN=CNAG_04068 PE=4 SV=1	J9VHC1_CRYNH	CNAG_04068	17 kDa	5	4	0.269	4
Importin subunit alpha OS=Cryptococcus neoformans var. grubii serotype A (strain H99 / ATCC 208821 / CBS 10515 / FGSC 9487) GN=CNAG_01361 PE=3 SV=1	J9VJY5_CRYNH	CNAG_01361	59 kDa	5	5	0.101	4
Cytoplasmic protein OS=Cryptococcus neoformans var. grubii serotype A (strain H99 / ATCC 208821 / CBS 10515 / FGSC 9487) GN=CNAG_04698 PE=4 SV=1	J9W0F1_CRYNH	CNAG_04698	18 kDa	5	4	0.329	4
RNA polymerase-associated protein CTR9 OS=Cryptococcus neoformans var. grubii serotype A (strain H99 / ATCC 208821 / CBS 10515 / FGSC 9487) GN=CNAG_06754 PE=4 SV=2	J9VI31_CRYNH	CNAG_06754	132 kDa	5	5	0.0286	5
Clustered mitochondria protein homolog OS=Cryptococcus neoformans var. grubii serotype A (strain H99 / ATCC 208821 / CBS 10515 / FGSC 9487) GN=CLU1 PE=3 SV=1	J9VYI2_CRYNH	CLU1	164 kDa	5	5	0.044	5
Cluster of Mitogen-activated protein kinase HOG1 OS=Cryptococcus neoformans var. grubii serotype A (strain H99 / ATCC 208821 / CBS 10515 / FGSC 9487) GN=HOG1 PE=1 SV=1 (HOG1_CRYNH)	HOG1_CRYNH [3]	HOG1	41 kDa	5	4	0.0959	3
Mitogen-activated protein kinase HOG1 OS=Cryptococcus neoformans var. grubii serotype A (strain H99 / ATCC 208821 / CBS 10515 / FGSC 9487) GN=HOG1 PE=1 SV=1	HOG1_CRYNH	HOG1	41 kDa	5	4	0.0959	3
Mitogen-activated protein kinase OS=Cryptococcus neoformans var. grubii serotype A (strain H99 / ATCC 208821 / CBS 10515 / FGSC 9487) GN=CNAG_04514 PE=3 SV=1	J9VSI6_CRYNH	CNAG_04514	48 kDa	0	0	0	0
Mitogen-activated protein kinase OS=Cryptococcus neoformans var. grubii serotype A (strain H99 / ATCC 208821 / CBS 10515 / FGSC 9487) GN=CNAG_02511 PE=3 SV=1	J9VPG9_CRYNH	CNAG_02511	42 kDa	0	0	0	0
Uncharacterized protein OS=Cryptococcus neoformans var. grubii serotype A (strain H99 / ATCC 208821 / CBS 10515 / FGSC 9487) GN=CNAG_04484 PE=4 SV=1	J9VSG0_CRYNH	CNAG_04484	123 kDa	5	5	0.0438	5
Mitochondrial import inner membrane translocase subunit TIM44 OS=Cryptococcus neoformans var. grubii serotype A (strain H99 / ATCC 208821 / CBS 10515 / FGSC 9487) GN=CNAG_06630 PE=3 SV=1	J9VW63_CRYNH	CNAG_06630	51 kDa	5	5	0.176	5
DNA-directed RNA polymerase III subunit RPC4 OS=Cryptococcus neoformans var. grubii serotype A (strain H99 / ATCC 208821 / CBS 10515 / FGSC 9487) GN=CNAG_02520 PE=4 SV=1	J9VM36_CRYNH	CNAG_02520	49 kDa	5	5	0.181	5
Coatomer subunit delta OS=Cryptococcus neoformans var. grubii serotype A (strain H99 / ATCC 208821 / CBS 10515 / FGSC 9487) GN=CNAG_01414 PE=3 SV=1	J9VQ41_CRYNH	CNAG_01414	28 kDa	5	5	0.228	5
Nucleolysin TIA-1/TIAR OS=Cryptococcus neoformans var. grubii serotype A (strain H99 / ATCC 208821 / CBS 10515 / FGSC 9487) GN=CNAG_01413 PE=4 SV=1	J9VSM6_CRYNH	CNAG_01413	46 kDa	5	5	0.108	5
Uncharacterized protein OS=Cryptococcus neoformans var. grubii serotype A (strain H99 / ATCC 208821 / CBS 10515 / FGSC 9487) GN=CNAG_03790 PE=4 SV=1	J9VFZ7_CRYNH	CNAG_03790	43 kDa	5	5	0.142	5
DNA repair protein Rad5 OS=Cryptococcus neoformans var. grubii serotype A (strain H99 / ATCC 208821 / CBS 10515 / FGSC 9487) GN=CNAG_05102 PE=4 SV=2	J9VIU2_CRYNH	CNAG_05102	99 kDa	5	5	0.0801	5
Prohibitin PHB1 OS=Cryptococcus neoformans var. grubii serotype A (strain H99 / ATCC 208821 / CBS 10515 / FGSC 9487) GN=CNAG_00088 PE=4 SV=1	J9VKK6_CRYNH	CNAG_00088	30 kDa	5	5	0.212	5
Eukaryotic translation initiation factor 3 subunit E OS=Cryptococcus neoformans var. grubii serotype A (strain H99 / ATCC 208821 / CBS 10515 / FGSC 9487) GN=INT6 PE=3 SV=1	J9W2D7_CRYNH	INT6	52 kDa	5	5	0.109	5
RuvB-like helicase OS=Cryptococcus neoformans var. grubii serotype A (strain H99 / ATCC 208821 / CBS 10515 / FGSC 9487) GN=CNAG_00108 PE=3 SV=1	J9VKM9_CRYNH	CNAG_00108	52 kDa	5	5	0.178	5
NEK protein kinase OS=Cryptococcus neoformans var. grubii serotype A (strain H99 / ATCC 208821 / CBS 10515 / FGSC 9487) GN=CNAG_04148 PE=4 SV=1	J9VRL4_CRYNH	CNAG_04148	81 kDa	5	5	0.111	5
Ribosome biogenesis protein BRX1 OS=Cryptococcus neoformans var. grubii serotype A (strain H99 / ATCC 208821 / CBS 10515 / FGSC 9487) GN=CNAG_02382 PE=4 SV=1	J9VS82_CRYNH	CNAG_02382	33 kDa	5	4	0.202	4
RNA polymerase II transcription factor OS=Cryptococcus neoformans var. grubii serotype A (strain H99 / ATCC 208821 / CBS 10515 / FGSC 9487) GN=CNAG_04460 PE=3 SV=1	J9VZK0_CRYNH	CNAG_04460	55 kDa	5	5	0.129	5
Carboxypeptidase OS=Cryptococcus neoformans var. grubii serotype A (strain H99 / ATCC 208821 / CBS 10515 / FGSC 9487) GN=CNAG_01879 PE=3 SV=1	J9W1U6_CRYNH	CNAG_01879	58 kDa	5	4	0.0904	4
ATP-dependent RNA helicase ROK1 OS=Cryptococcus neoformans var. grubii serotype A (strain H99 / ATCC 208821 / CBS 10515 / FGSC 9487) GN=CNAG_03205 PE=4 SV=1	J9VPQ3_CRYNH	CNAG_03205	67 kDa	5	4	0.108	4
Pre-mRNA-splicing factor CEF1 OS=Cryptococcus neoformans var. grubii serotype A (strain H99 / ATCC 208821 / CBS 10515 / FGSC 9487) GN=CNAG_02671 PE=4 SV=2	J9VKR8_CRYNH	CNAG_02671	93 kDa	5	5	0.0644	5
U3 small nucleolar RNA-associated protein 6 OS=Cryptococcus neoformans var. grubii serotype A (strain H99 / ATCC 208821 / CBS 10515 / FGSC 9487) GN=CNAG_04044 PE=4 SV=1	J9VLS5_CRYNH	CNAG_04044	51 kDa	5	5	0.123	5
Periodic tryptophan protein 1 OS=Cryptococcus neoformans var. grubii serotype A (strain H99 / ATCC 208821 / CBS 10515 / FGSC 9487) GN=CNAG_04694 PE=4 SV=1	J9VY31_CRYNH	CNAG_04694	64 kDa	5	5	0.0892	5
Sterol-4alpha-carboxylate 3-dehydrogenase (Decarboxylating) OS=Cryptococcus neoformans var. grubii serotype A (strain H99 / ATCC 208821 / CBS 10515 / FGSC 9487) GN=CNAG_04605 PE=4 SV=1	J9W0N0_CRYNH	CNAG_04605	49 kDa	5	5	0.153	5
Uncharacterized protein OS=Cryptococcus neoformans var. grubii serotype A (strain H99 / ATCC 208821 / CBS 10515 / FGSC 9487) GN=CNAG_00337 PE=4 SV=1	J9VGL2_CRYNH	CNAG_00337	88 kDa	5	3	0.0451	3
Protein BFR2 OS=Cryptococcus neoformans var. grubii serotype A (strain H99 / ATCC 208821 / CBS 10515 / FGSC 9487) GN=CNAG_04395 PE=4 SV=1	J9VUN1_CRYNH	CNAG_04395	50 kDa	5	5	0.158	5
H/ACA ribonucleoprotein complex subunit OS=Cryptococcus neoformans var. grubii serotype A (strain H99 / ATCC 208821 / CBS 10515 / FGSC 9487) GN=CNAG_04259 PE=3 SV=1	J9VWL8_CRYNH	CNAG_04259	21 kDa	5	4	0.234	4
Uncharacterized protein OS=Cryptococcus neoformans var. grubii serotype A (strain H99 / ATCC 208821 / CBS 10515 / FGSC 9487) GN=CNAG_05153 PE=4 SV=1	J9VJN2_CRYNH	CNAG_05153	102 kDa	5	4	0.0593	4
Uncharacterized protein OS=Cryptococcus neoformans var. grubii serotype A (strain H99 / ATCC 208821 / CBS 10515 / FGSC 9487) GN=CNAG_00514 PE=4 SV=2	J9VLR9_CRYNH	CNAG_00514	91 kDa	5	5	0.0751	5
Phosphoketolase OS=Cryptococcus neoformans var. grubii serotype A (strain H99 / ATCC 208821 / CBS 10515 / FGSC 9487) GN=CNAG_02230 PE=4 SV=2	J9VMW1_CRYNH	CNAG_02230	95 kDa	5	4	0.0482	4
Pin2-interacting protein X1 OS=Cryptococcus neoformans var. grubii serotype A (strain H99 / ATCC 208821 / CBS 10515 / FGSC 9487) GN=CNAG_06126 PE=4 SV=1	J9VY60_CRYNH	CNAG_06126	44 kDa	5	5	0.157	4
Small nuclear ribonucleoprotein B and B OS=Cryptococcus neoformans var. grubii serotype A (strain H99 / ATCC 208821 / CBS 10515 / FGSC 9487) GN=CNAG_04840 PE=4 SV=2	J9W045_CRYNH	CNAG_04840	21 kDa	5	5	0.22	5
Ribosomal protein OS=Cryptococcus neoformans var. grubii serotype A (strain H99 / ATCC 208821 / CBS 10515 / FGSC 9487) GN=CNAG_01819 PE=3 SV=1	J9W1P4_CRYNH	CNAG_01819	29 kDa	5	4	0.243	4
26S protease regulatory subunit 8 OS=Cryptococcus neoformans var. grubii serotype A (strain H99 / ATCC 208821 / CBS 10515 / FGSC 9487) GN=CNAG_04666 PE=3 SV=1	J9VVW9_CRYNH	CNAG_04666	45 kDa	5	5	0.086	5
Replication factor C subunit 2/4 OS=Cryptococcus neoformans var. grubii serotype A (strain H99 / ATCC 208821 / CBS 10515 / FGSC 9487) GN=CNAG_05409 PE=4 SV=1	J9VWI5_CRYNH	CNAG_05409	40 kDa	5	5	0.157	5
Uncharacterized protein OS=Cryptococcus neoformans var. grubii serotype A (strain H99 / ATCC 208821 / CBS 10515 / FGSC 9487) GN=CNAG_04790 PE=4 SV=1	J9VVL4_CRYNH	CNAG_04790	36 kDa	5	4	0.202	4
U3 small nucleolar RNA-associated protein 18 OS=Cryptococcus neoformans var. grubii serotype A (strain H99 / ATCC 208821 / CBS 10515 / FGSC 9487) GN=CNAG_06798 PE=4 SV=2	J9VF89_CRYNH	CNAG_06798	67 kDa	5	4	0.074	4
53 kDa brg1-associated factor b OS=Cryptococcus neoformans var. grubii serotype A (strain H99 / ATCC 208821 / CBS 10515 / FGSC 9487) GN=CNAG_04048 PE=3 SV=1	J9VHA2_CRYNH	CNAG_04048	53 kDa	5	5	0.126	5
Ribosomal RNA-processing protein 9 OS=Cryptococcus neoformans var. grubii serotype A (strain H99 / ATCC 208821 / CBS 10515 / FGSC 9487) GN=CNAG_04802 PE=4 SV=1	J9VXU3_CRYNH	CNAG_04802	60 kDa	5	5	0.106	5
Transcription activator snf2l1 OS=Cryptococcus neoformans var. grubii serotype A (strain H99 / ATCC 208821 / CBS 10515 / FGSC 9487) GN=CNAG_05552 PE=4 SV=2	J9W1V5_CRYNH	CNAG_05552	126 kDa	5	2	0.0192	2
Uncharacterized protein OS=Cryptococcus neoformans var. grubii serotype A (strain H99 / ATCC 208821 / CBS 10515 / FGSC 9487) GN=CNAG_05556 PE=3 SV=1	J9VXK4_CRYNH	CNAG_05556	11 kDa	5	4	0.344	3
Large subunit ribosomal protein L23 OS=Cryptococcus neoformans var. grubii serotype A (strain H99 / ATCC 208821 / CBS 10515 / FGSC 9487) GN=CNAG_03053 PE=3 SV=1	J9VGW3_CRYNH	CNAG_03053	17 kDa	5	3	0.169	2
Malate dehydrogenase OS=Cryptococcus neoformans var. grubii serotype A (strain H99 / ATCC 208821 / CBS 10515 / FGSC 9487) GN=CNAG_03225 PE=3 SV=1	J9VXN5_CRYNH	CNAG_03225	36 kDa	4	4	0.166	4
Tryptophan synthase OS=Cryptococcus neoformans var. grubii serotype A (strain H99 / ATCC 208821 / CBS 10515 / FGSC 9487) GN=CNAG_00649 PE=3 SV=1	J9VFA7_CRYNH	CNAG_00649	77 kDa	4	4	0.0671	4
Homocitrate synthase, mitochondrial OS=Cryptococcus neoformans var. grubii serotype A (strain H99 / ATCC 208821 / CBS 10515 / FGSC 9487) GN=CNAG_00992 PE=3 SV=1	J9VTV3_CRYNH	CNAG_00992	54 kDa	4	3	0.0654	3
Nucleoside diphosphate kinase OS=Cryptococcus neoformans var. grubii serotype A (strain H99 / ATCC 208821 / CBS 10515 / FGSC 9487) GN=CNAG_02285 PE=3 SV=1	J9VM42_CRYNH	CNAG_02285	17 kDa	4	4	0.283	3
Large subunit ribosomal protein L14 OS=Cryptococcus neoformans var. grubii serotype A (strain H99 / ATCC 208821 / CBS 10515 / FGSC 9487) GN=CNAG_02923 PE=3 SV=1	J9VMD7_CRYNH	CNAG_02923	16 kDa	4	4	0.342	4
Small subunit ribosomal protein S18 OS=Cryptococcus neoformans var. grubii serotype A (strain H99 / ATCC 208821 / CBS 10515 / FGSC 9487) GN=CNAG_04883 PE=3 SV=1	J9VXH5_CRYNH	CNAG_04883	18 kDa	4	4	0.252	4
Small subunit ribosomal protein S13e OS=Cryptococcus neoformans var. grubii serotype A (strain H99 / ATCC 208821 / CBS 10515 / FGSC 9487) GN=CNAG_01153 PE=3 SV=1	J9VKK2_CRYNH	CNAG_01153	17 kDa	4	4	0.272	4
Isocitrate dehydrogenase [NAD] subunit, mitochondrial OS=Cryptococcus neoformans var. grubii serotype A (strain H99 / ATCC 208821 / CBS 10515 / FGSC 9487) GN=CNAG_07363 PE=3 SV=1	J9VGW8_CRYNH	CNAG_07363	41 kDa	4	4	0.113	4
FK506-binding protein 1 OS=Cryptococcus neoformans var. grubii serotype A (strain H99 / ATCC 208821 / CBS 10515 / FGSC 9487) GN=FRR1 PE=3 SV=1	FKBP_CRYNH	FRR1	12 kDa	4	4	0.333	4
Nucleoprotein TPR OS=Cryptococcus neoformans var. grubii serotype A (strain H99 / ATCC 208821 / CBS 10515 / FGSC 9487) GN=CNAG_07925 PE=4 SV=2	J9VW84_CRYNH	CNAG_07925	154 kDa	4	4	0.0275	4
Cytoplasmic protein OS=Cryptococcus neoformans var. grubii serotype A (strain H99 / ATCC 208821 / CBS 10515 / FGSC 9487) GN=CNAG_01182 PE=4 SV=1	J9VKH4_CRYNH	CNAG_01182	38 kDa	4	4	0.142	4
Replication factor A3 OS=Cryptococcus neoformans var. grubii serotype A (strain H99 / ATCC 208821 / CBS 10515 / FGSC 9487) GN=CNAG_03813 PE=4 SV=1	J9VL31_CRYNH	CNAG_03813	12 kDa	4	4	0.593	4
GTPase activating protein OS=Cryptococcus neoformans var. grubii serotype A (strain H99 / ATCC 208821 / CBS 10515 / FGSC 9487) GN=CNAG_02458 PE=4 SV=2	J9VPP9_CRYNH	CNAG_02458	124 kDa	4	3	0.033	3
T-complex protein 1 subunit gamma OS=Cryptococcus neoformans var. grubii serotype A (strain H99 / ATCC 208821 / CBS 10515 / FGSC 9487) GN=CNAG_02710 PE=3 SV=1	J9VN22_CRYNH	CNAG_02710	61 kDa	4	4	0.0847	4
Septin OS=Cryptococcus neoformans var. grubii serotype A (strain H99 / ATCC 208821 / CBS 10515 / FGSC 9487) GN=CNAG_01740 PE=3 SV=1	J9VU34_CRYNH	CNAG_01740	44 kDa	4	4	0.121	4
V-type proton ATPase subunit OS=Cryptococcus neoformans var. grubii serotype A (strain H99 / ATCC 208821 / CBS 10515 / FGSC 9487) GN=CNAG_00448 PE=3 SV=1	J9VLL6_CRYNH	CNAG_00448	40 kDa	4	4	0.138	4
V-type proton ATPase catalytic subunit A OS=Cryptococcus neoformans var. grubii serotype A (strain H99 / ATCC 208821 / CBS 10515 / FGSC 9487) GN=CNAG_02326 PE=3 SV=2	J9VM05_CRYNH	CNAG_02326	68 kDa	4	4	0.0939	4
Eukaryotic translation initiation factor 3 subunit L OS=Cryptococcus neoformans var. grubii serotype A (strain H99 / ATCC 208821 / CBS 10515 / FGSC 9487) GN=CNAG_05105 PE=3 SV=1	J9VRM8_CRYNH	CNAG_05105	71 kDa	4	4	0.109	4
40S ribosomal protein S8 OS=Cryptococcus neoformans var. grubii serotype A (strain H99 / ATCC 208821 / CBS 10515 / FGSC 9487) GN=CNAG_03198 PE=3 SV=1	J9VXL7_CRYNH	CNAG_03198	24 kDa	4	4	0.188	4
DNA-directed RNA polymerase I, II, and III subunit RPABC3 OS=Cryptococcus neoformans var. grubii serotype A (strain H99 / ATCC 208821 / CBS 10515 / FGSC 9487) GN=CNAG_04286 PE=4 SV=1	J9VRE0_CRYNH	CNAG_04286	18 kDa	4	4	0.4	4
Mannose-1-phosphate guanyltransferase OS=Cryptococcus neoformans var. grubii serotype A (strain H99 / ATCC 208821 / CBS 10515 / FGSC 9487) GN=CNAG_01813 PE=4 SV=2	J9VZD5_CRYNH	CNAG_01813	40 kDa	4	4	0.143	4
Condensin complex subunit 1 OS=Cryptococcus neoformans var. grubii serotype A (strain H99 / ATCC 208821 / CBS 10515 / FGSC 9487) GN=CNAG_01959 PE=3 SV=2	J9VZP7_CRYNH	CNAG_01959	159 kDa	4	4	0.0335	4
Aspartate-tRNA(Asn) ligase OS=Cryptococcus neoformans var. grubii serotype A (strain H99 / ATCC 208821 / CBS 10515 / FGSC 9487) GN=CNAG_03563 PE=3 SV=2	J9VQN2_CRYNH	CNAG_03563	101 kDa	4	4	0.0543	4
U3 small nucleolar RNA-associated protein 15 OS=Cryptococcus neoformans var. grubii serotype A (strain H99 / ATCC 208821 / CBS 10515 / FGSC 9487) GN=CNAG_00775 PE=4 SV=1	J9VHR4_CRYNH	CNAG_00775	58 kDa	4	4	0.0918	4
Nucleolar protein 15 OS=Cryptococcus neoformans var. grubii serotype A (strain H99 / ATCC 208821 / CBS 10515 / FGSC 9487) GN=CNAG_07511 PE=4 SV=1	J9VJX9_CRYNH	CNAG_07511	52 kDa	4	4	0.0919	4
Uncharacterized protein OS=Cryptococcus neoformans var. grubii serotype A (strain H99 / ATCC 208821 / CBS 10515 / FGSC 9487) GN=CNAG_01270 PE=4 SV=1	J9VK83_CRYNH	CNAG_01270	49 kDa	4	4	0.123	4
U2-associated protein SR140 OS=Cryptococcus neoformans var. grubii serotype A (strain H99 / ATCC 208821 / CBS 10515 / FGSC 9487) GN=CNAG_06685 PE=4 SV=2	J9VND8_CRYNH	CNAG_06685	81 kDa	4	4	0.0536	4
Splicing factor 3B subunit 2 OS=Cryptococcus neoformans var. grubii serotype A (strain H99 / ATCC 208821 / CBS 10515 / FGSC 9487) GN=CNAG_03267 PE=4 SV=1	J9VQG8_CRYNH	CNAG_03267	66 kDa	4	4	0.0821	4
Mitotic spindle assembly checkpoint protein MAD2B OS=Cryptococcus neoformans var. grubii serotype A (strain H99 / ATCC 208821 / CBS 10515 / FGSC 9487) GN=CNAG_06373 PE=4 SV=2	J9VYT7_CRYNH	CNAG_06373	25 kDa	4	4	0.204	4
RuvB-like helicase OS=Cryptococcus neoformans var. grubii serotype A (strain H99 / ATCC 208821 / CBS 10515 / FGSC 9487) GN=CNAG_00705 PE=3 SV=1	J9VMB8_CRYNH	CNAG_00705	51 kDa	4	4	0.11	4
Replication factor A2 OS=Cryptococcus neoformans var. grubii serotype A (strain H99 / ATCC 208821 / CBS 10515 / FGSC 9487) GN=CNAG_01316 PE=4 SV=1	J9VN02_CRYNH	CNAG_01316	29 kDa	4	4	0.195	3
Ribosomal protein L15 OS=Cryptococcus neoformans var. grubii serotype A (strain H99 / ATCC 208821 / CBS 10515 / FGSC 9487) GN=CNAG_01486 PE=3 SV=1	J9VTA9_CRYNH	CNAG_01486	24 kDa	4	4	0.154	3
Homoserine kinase OS=Cryptococcus neoformans var. grubii serotype A (strain H99 / ATCC 208821 / CBS 10515 / FGSC 9487) GN=CNAG_04156 PE=3 SV=1	J9VU26_CRYNH	CNAG_04156	38 kDa	4	4	0.12	4
Uncharacterized protein OS=Cryptococcus neoformans var. grubii serotype A (strain H99 / ATCC 208821 / CBS 10515 / FGSC 9487) GN=CNAG_05359 PE=4 SV=1	J9VZA3_CRYNH	CNAG_05359	39 kDa	4	4	0.129	4
RNA-binding protein rnp24 OS=Cryptococcus neoformans var. grubii serotype A (strain H99 / ATCC 208821 / CBS 10515 / FGSC 9487) GN=CNAG_00706 PE=4 SV=1	J9VHH7_CRYNH	CNAG_00706	49 kDa	4	4	0.105	4
26S protease regulatory subunit 7 OS=Cryptococcus neoformans var. grubii serotype A (strain H99 / ATCC 208821 / CBS 10515 / FGSC 9487) GN=CNAG_07719 PE=3 SV=2	J9VQC7_CRYNH	CNAG_07719	50 kDa	4	4	0.104	4
Uncharacterized protein OS=Cryptococcus neoformans var. grubii serotype A (strain H99 / ATCC 208821 / CBS 10515 / FGSC 9487) GN=CNAG_02890 PE=4 SV=2	J9VK35_CRYNH	CNAG_02890	44 kDa	4	4	0.129	4
Mitochondrial import inner membrane translocase subunit TIM50 OS=Cryptococcus neoformans var. grubii serotype A (strain H99 / ATCC 208821 / CBS 10515 / FGSC 9487) GN=CNAG_00533 PE=4 SV=1	J9VLT8_CRYNH	CNAG_00533	57 kDa	4	3	0.0816	3
Transcription initiation factor TFIID subunit 7 OS=Cryptococcus neoformans var. grubii serotype A (strain H99 / ATCC 208821 / CBS 10515 / FGSC 9487) GN=CNAG_00606 PE=4 SV=1	J9VH83_CRYNH	CNAG_00606	80 kDa	4	3	0.066	3
Alpha-ketoglutarate catabolism dioxygenase OS=Cryptococcus neoformans var. grubii serotype A (strain H99 / ATCC 208821 / CBS 10515 / FGSC 9487) GN=CNAG_03389 PE=4 SV=2	J9VT66_CRYNH	CNAG_03389	48 kDa	4	4	0.113	4
Uncharacterized protein OS=Cryptococcus neoformans var. grubii serotype A (strain H99 / ATCC 208821 / CBS 10515 / FGSC 9487) GN=CNAG_00845 PE=4 SV=1	J9VHW8_CRYNH	CNAG_00845	42 kDa	4	4	0.163	4
Replication factor C subunit 3/5 OS=Cryptococcus neoformans var. grubii serotype A (strain H99 / ATCC 208821 / CBS 10515 / FGSC 9487) GN=CNAG_03956 PE=4 SV=2	J9VJ78_CRYNH	CNAG_03956	41 kDa	4	4	0.107	4
Uncharacterized protein OS=Cryptococcus neoformans var. grubii serotype A (strain H99 / ATCC 208821 / CBS 10515 / FGSC 9487) GN=CNAG_01859 PE=4 SV=1	J9VZH0_CRYNH	CNAG_01859	96 kDa	4	4	0.0476	4
Signal transducer OS=Cryptococcus neoformans var. grubii serotype A (strain H99 / ATCC 208821 / CBS 10515 / FGSC 9487) GN=CNAG_01909 PE=4 SV=1	J9W1X4_CRYNH	CNAG_01909	100 kDa	4	4	0.0572	4
Cytoplasmic protein OS=Cryptococcus neoformans var. grubii serotype A (strain H99 / ATCC 208821 / CBS 10515 / FGSC 9487) GN=CNAG_06295 PE=4 SV=1	J9W301_CRYNH	CNAG_06295	43 kDa	4	4	0.133	4
Small subunit ribosomal protein S14 OS=Cryptococcus neoformans var. grubii serotype A (strain H99 / ATCC 208821 / CBS 10515 / FGSC 9487) GN=CNAG_05904 PE=3 SV=1	J9VUD6_CRYNH	CNAG_05904	16 kDa	4	3	0.227	3
ATP-dependent RNA helicase DHX8/PRP22 OS=Cryptococcus neoformans var. grubii serotype A (strain H99 / ATCC 208821 / CBS 10515 / FGSC 9487) GN=CNAG_00960 PE=4 SV=1	J9VP24_CRYNH	CNAG_00960	132 kDa	4	2	0.00927	2
Histone deacetylase complex subunit OS=Cryptococcus neoformans var. grubii serotype A (strain H99 / ATCC 208821 / CBS 10515 / FGSC 9487) GN=CNAG_04679 PE=4 SV=1	J9VY42_CRYNH	CNAG_04679	35 kDa	4	2	0.0874	2
Uncharacterized protein OS=Cryptococcus neoformans var. grubii serotype A (strain H99 / ATCC 208821 / CBS 10515 / FGSC 9487) GN=CNAG_06273 PE=4 SV=1	J9VVM5_CRYNH	CNAG_06273	34 kDa	4	3	0.153	3
Protein YOP1 OS=Cryptococcus neoformans var. grubii serotype A (strain H99 / ATCC 208821 / CBS 10515 / FGSC 9487) GN=CNAG_06646 PE=3 SV=1	J9VRC5_CRYNH	CNAG_06646	23 kDa	4	2	0.155	2
DNA-directed RNA polymerase I, II, and III subunit rpabc5 OS=Cryptococcus neoformans var. grubii serotype A (strain H99 / ATCC 208821 / CBS 10515 / FGSC 9487) GN=CNAG_06734 PE=3 SV=2	J9VMZ9_CRYNH	CNAG_06734	8 kDa	4	4	0.29	2
Adenylate kinase isoenzyme 6 homolog OS=Cryptococcus neoformans var. grubii serotype A (strain H99 / ATCC 208821 / CBS 10515 / FGSC 9487) GN=CNAG_05597 PE=3 SV=1	J9W465_CRYNH	CNAG_05597	23 kDa	4	3	0.214	3
Large subunit ribosomal protein L21e OS=Cryptococcus neoformans var. grubii serotype A (strain H99 / ATCC 208821 / CBS 10515 / FGSC 9487) GN=CNAG_02330 PE=4 SV=1	J9VSC4_CRYNH	CNAG_02330	19 kDa	4	3	0.156	3
DNA-directed RNA polymerase III subunit RPC5 OS=Cryptococcus neoformans var. grubii serotype A (strain H99 / ATCC 208821 / CBS 10515 / FGSC 9487) GN=CNAG_07374 PE=4 SV=2	J9VJG3_CRYNH	CNAG_07374	40 kDa	4	3	0.078	3
U6 snRNA-associated Sm-like protein LSm3 OS=Cryptococcus neoformans var. grubii serotype A (strain H99 / ATCC 208821 / CBS 10515 / FGSC 9487) GN=CNAG_00781 PE=4 SV=1	J9VF22_CRYNH	CNAG_00781	10 kDa	4	3	0.263	2
Eukaryotic translation initiation factor 3 subunit C OS=Cryptococcus neoformans var. grubii serotype A (strain H99 / ATCC 208821 / CBS 10515 / FGSC 9487) GN=NIP1 PE=3 SV=1	J9VMC5_CRYNH	NIP1	99 kDa	3	3	0.0384	3
Tip120-family protein OS=Cryptococcus neoformans var. grubii serotype A (strain H99 / ATCC 208821 / CBS 10515 / FGSC 9487) GN=CNAG_07108 PE=4 SV=1	J9VQT6_CRYNH	CNAG_07108	138 kDa	3	2	0.0221	2
40S ribosomal protein S26 OS=Cryptococcus neoformans var. grubii serotype A (strain H99 / ATCC 208821 / CBS 10515 / FGSC 9487) GN=CNAG_05525 PE=3 SV=1	J9VZT6_CRYNH	CNAG_05525	15 kDa	3	3	0.212	3
Ran-binding protein 1 OS=Cryptococcus neoformans var. grubii serotype A (strain H99 / ATCC 208821 / CBS 10515 / FGSC 9487) GN=CNAG_00065 PE=4 SV=1	J9VDT9_CRYNH	CNAG_00065	26 kDa	3	3	0.256	3
Uncharacterized protein OS=Cryptococcus neoformans var. grubii serotype A (strain H99 / ATCC 208821 / CBS 10515 / FGSC 9487) GN=CNAG_05699 PE=4 SV=2	J9VNH9_CRYNH	CNAG_05699	104 kDa	3	3	0.0302	3
Voltage-gated potassium channel protein beta-2 subunit OS=Cryptococcus neoformans var. grubii serotype A (strain H99 / ATCC 208821 / CBS 10515 / FGSC 9487) GN=CNAG_04209 PE=4 SV=1	J9VR76_CRYNH	CNAG_04209	40 kDa	3	3	0.0873	3
Large subunit ribosomal protein L14e OS=Cryptococcus neoformans var. grubii serotype A (strain H99 / ATCC 208821 / CBS 10515 / FGSC 9487) GN=CNAG_04799 PE=4 SV=1	J9VSL1_CRYNH	CNAG_04799	15 kDa	3	3	0.273	3
Solute carrier family 25 (Mitochondrial phosphate transporter), member 3 OS=Cryptococcus neoformans var. grubii serotype A (strain H99 / ATCC 208821 / CBS 10515 / FGSC 9487) GN=CNAG_03824 PE=3 SV=1	J9VNQ3_CRYNH	CNAG_03824	34 kDa	3	3	0.105	3
Large subunit ribosomal protein L24 OS=Cryptococcus neoformans var. grubii serotype A (strain H99 / ATCC 208821 / CBS 10515 / FGSC 9487) GN=CNAG_04021 PE=4 SV=1	J9VPA5_CRYNH	CNAG_04021	15 kDa	3	3	0.226	3
[truncated: 426 more rows]

## Sheet: Spc25
Supplementary Data 2
Database Name: cRAP; Uniprot_Proteome_C.neoformans.H99
Search Engine: Mascot
Version: Mascot in Proteome Discoverer 2.1.1.21
Bait Spc25 3xFLAG
[truncated: 816 more rows]

## Sheet: Sample report-total spectrum 
Supplementary Data 2
[truncated: 926 more rows]
