# Supplementary material for: Bridgin connects the outer kinetochore to centromeric chromatin
Source: Nat Commun. 2021 Jan 8;12:146. doi: 10.1038/s41467-020-20161-9 (PMC7794384; doi:10.1038/s41467-020-20161-9)
Supplement: Supplementary file 9 — Source Data [file 41467_2020_20161_MOESM9_ESM.xlsx]

## Sheet: Fig. 1c
			Fig. 1c: Kinetochore IP silver stain gel

## Sheet: Fig. 2a
	Fig. 2a: Bridgin ChIP
		CN14	CN2	NC
	Fold enrichment	2.362	2.028	1
		2.514	2.732	1
		2.297	2.918	1

## Sheet: Fig. 2c
Fig. 2c
		Dad2 ON					Dad2 OFF						Dad2 ON					Dad2 OFF
		mCherry-Dad2					mCherry-Dad2						Bridgin-V5-GFP					Bridgin-V5-GFP
		1	2	3			1	2	3				1	2	3			1	2	3
		0.583086	1.01063	1.41866			-0.120518	-0.1167	-0.21348				0.524856	0.99303	0.691221			1.18231	0.948937	1.04539
		0.217049	0.959415	1.5142			-0.155545	0.307355	-0.160442				0.297547	0.961138	0.351001			0.73596	0.773726	1.04739
		0.418245	0.593295	1.73814			-0.254234	-0.54283	-0.0859896				0.60749	0.472241	0.394965			0.560233	1.1594	1.33796
		0.306276	0.637037	1.28578			0.12168	-0.217215	-0.0806775				0.613687	0.362041	1.06075			1.61685	1.0887	1.06921
		1.19912	0.998093	0.77706			0.0958668	0.0104582	-0.0777724				0.665269	0.712655	1.1337			0.725373	0.690382	1.11362
		1.5962	1.14708	1.87334			-0.435509	-0.290339	0.00390107				1.24384	0.948356	0.894773			0.628278	0.745321	0.418916
		0.899156	1.2476	1.18642			0.0337816	0.0755314	0.0469789				0.804456	1.2408	0.916335			0.987219	0.878246	1.29987
		0.546648	1.82678	0.420818			-0.0716303	0.0648242	0.0819225				0.902907	0.930279	0.712138			0.579214	1.0051	1.02796
		0.552458	0.718046	0.950202			0.177125	0.249918	-0.179283				0.904198	1.93648	1.53054			0.736154	2.82389	1.21698
		1.78022	1.44555	0.450117			-0.0795155	0.125	0.219705				2.40698	2.29432	0.320659			1.16889	1.4918	0.737187
		1.22029	1.54814	1.09321			0.18584	0.318809	0.261538				2.16785	0.881667	1.44694			1.22227	1.11298	1.00155
		1.90298	1.58433	0.845869			-0.0720453	0.192398	0.0594291				1.80543	1.33758	1.26927			1.72053	1.18044	0.971145
		1.30719	1.24087	1.58068			-0.495685	0.0502159	-0.356824				1.02576	1.03519	0.931377			2.07373	1.3011	1.23848
		1.52333	1.19282	1.45112			0.0581841	0.342215	-0.00697213				0.998775	1.85959	0.902003			2.64113	2.22118	0.832926
		0.833335	0.782953	0.479251			-0.136455	0.543328	-0.0220784				1.44158	1.09116	0.267076			3.65934	0.954166	0.816464
		1.53744	1.31051	1.14957			0.0053121	0.0795985	0.218543				1.87567	1.13428	1.05578			3.93655	1.1379	0.974824
		0.693395	1.00822	1.16957			-0.16841	-0.0362717	0.0180943				1.00704	0.613494	0.759201			0.858749	1.13054	1.12931
		0.658866	0.627409	1.47012			-0.124253	0.152142	0.0297976				0.871015	0.625566	0.827439			0.899485	1.15371	1.18567
		1.13779	1.04482	1.36139			0.0154383	0.221946	-0.132636				1.62847	1.09058	1.07328			2.35146	1.45081	1.17431
		1.73125	0.857489	0.779965			0.10508	-0.245104	-0.199038				2.08871	0.750744	0.812978			1.4104	1.60472	1.21872
		1.11853	0.739876	1.12625			-0.0283865	0.259712	0.831426				2.41137	1.00213	0.704714			1.1796	1.77909	2.12215
		1.01337	0.608069	0.727923			-0.185425	0.12168	0.0811755				1.04093	0.729698	0.617884			0.951196	1.24345	2.47334
		0.70709	0.65206	1.22045			0.162185	-0.118526	0.310343				0.731441	0.888704	0.96527			0.83015	1.2969	0.815625
		1.09023	1.39667	0.774238			0.322212	0.191153	0.0568561				1.43293	0.930925	0.635895			1.73512	1.54235	1.23783
		1.10981	0.817067	0.750251			0.165422	0.202607	0.145253				0.986768	1.17566	0.416592			1.01795	0.975986	0.828084
		1.57869	1.24735	1.02225			0.000913017	0.104997	0.238795				1.63725	1.35326	0.577535			0.619433	1.28038	1.03318
		1.76279	0.731161	0.850766			0.112633	0.0454018	0.256226				1.69161	1.39277	0.494062			1.2186	0.475921	0.98935
		1.37392	1.45983	0.999504			-0.0840806	-0.102507	-0.0671482				0.787284	0.933572	1.00549			0.80381	0.57463	0.895289
		1.13862	0.833418	1.09944			0.0236554	0.0428288	-0.0138613				0.825244	0.544094	0.402841			0.754359	1.19238	0.888962
		1.15671	1.02872	1.33093			-0.140107	0.0240704	-0.183433				0.879795	1.24778	1.0193			0.421499	1.245	1.00258
		0.451113	1.08466	0.727674			0.00879816	-0.0705513	0.0275565				0.820466	1.21395	0.345514			1.03499	1.15223	0.809943
		1.21091	0.78121	1.12077			-0.0500499	-0.141933	-0.169904				1.43319	0.952358	1.27244			1.22466	0.856102	1.04861
		0.893595	0.854667	1.28901			0.0927127	-0.16758	-0.0377657				1.53364	1.5878	0.752745			0.983862	1.26094	1.01046
		1.32852	1.28121	0.790839			-0.0693063	0.196797	-0.427126				1.47825	0.75055	0.817174			0.736283	1.07902	0.584765
		0.889693	1.10757	1.17646			0.292082	-0.0825865	-0.134628				1.22783	0.721951	0.63667			0.523306	0.90323	0.857781
		0.670569	0.741951	0.755978			0.131889	0.123506	-0.121929				0.919563	0.7878	0.806522			0.959201	1.01272	1.26488
		0.462568	1.07993	1.02856			0.0434098	0.487136	0.0252325				0.665205	0.990899	0.500905			0.648355	1.20568	0.970886
		0.372677	1.064	0.91061			-0.0839976	0.103669	-0.0481409				0.554294	0.952423	0.348548			1.38406	1.09871	0.969531
		0.565157	1.98282	0.826944			-0.156458	0.0902227	-0.151312				0.683087	1.26605	0.405101			1.75823	1.25817	2.28148
		0.949787	1.24145	0.950202			-0.211488	0.246681	0.0400897				0.877406	1.86366	0.727568			0.561977	1.33022	0.768175
		0.362551	1.07421	1.20485			0.000332006	-0.0476429	0.0730414				0.561137	0.571531	0.613494			0.543448	1.28929	1.31446
		0.694889	1.52623	0.937419			-0.183765	0.0611721	0.499088				1.15326	1.78599	1.03719			0.933055	1.04629	1.9166
		0.881227	0.581924	1.28221			0.318228	-0.278968	0.202939				1.07463	1.10323	1.1734			1.58141	1.90749	0.926922
		0.616701	0.168493	1.06275			-0.116866	0.169738	-0.225349				0.658103	0.599033	0.565398			0.637703	2.26275	0.815044
		0.586821	1.34272	0.894674			0.0815075	0.0595121	0.363049				0.96088	0.792836	0.546095			1.2257	1.70852	0.882829
		1.26337	0.379151	1.10135			-0.241451	-0.108483	-0.148988				1.3767	0.366302	0.464817			0.547322	1.24009	1.23667
		0.543079	0.965806	1.64069			-0.176959	0.108649	0.0899737				0.733442	0.9266	0.680505			1.42544	1.0716	0.824985
		0.904883	0.513281	0.764859			-0.0166003	0.0835825	-0.106823				1.34164	0.44177	0.463074			0.910073	1.23674	2.01072
		1.09811	0.79308	0.776977			-0.0376827	0.394423	0.0167663				0.854359	0.995999	0.635702			1.12524	0.828149	0.894321
		1.57421	0.653554	1.52532			0.121016	-0.0130312	0.394257				0.885024	0.523177	1.17476			1.16088	0.875922	1.3705
		0.698458	0.449204	1.24677			-0.192481	0.161521	-0.237384				1.04642	0.618788	0.969724			1.70046	0.942158	0.724146
		1.02739	0.667249	1.54399			0.272992	0.202856	-0.286687				1.0643	0.676502	0.952229			1.81795	0.960492	1.00588
		2.06475	1.39766	1.61977			0.0202524	0.158533	0.426794				1.72034	1.33312	0.829182			1.41724	1.53009	0.684378
		1.61106	0.578687	1.085			-0.130395	0.188081	-0.227092				0.881667	0.690834	0.541964			0.908523	0.981603	0.566883
		0.87716	0.907788	0.67721			0.251827	0.196963	0.170568				0.824663	0.319174	0.885283			1.40639	0.877277	0.823953
		1.23813	0.613132	0.670071			-0.0250665	-0.0246515	0.055777				0.660556	0.8572	0.834088			1.39368	0.964882	0.682506
		0.927791	0.833667	1.39052			-0.338314	-0.0438248	-0.181026				0.708329	1.22189	1.48645			0.638026	0.775921	1.34952
		1.07064	1.14409	0.655546			0.462319	0.0837485	0.0144423				1.34655	1.1581	0.88496			1.31653	0.955005	2.08922
		0.450781	1.33516	1.11023			0.206508	-0.242032	0.0443228				0.965463	0.532474	1.08206			0.795353	0.506005	0.841448
		0.326279	1.24942	1.17339			0.107653	0.129316	0.362136				0.724146	0.953778	0.606844			0.914011	1.05358	0.748032
		1.20253	1.1592	1.20817			0.0419158	0.053204	-0.0820055				1.12453	0.272693	0.808588			1.48373	0.956167	0.770563
		0.948293	0.937087	0.468212			0.0430778	0.931526	-0.0998508				1.60878	1.42654	0.645837			1.59439	2.08309	0.736799
		0.95319	1.13305	0.559679			-0.00415008	-0.0280545	0.00381807				1.28632	0.698839	1.04823			0.902132	0.849259	1.36876
		0.479666	1.12799	0.66368			0.10923	-0.210492	-0.184761				0.532732	1.09025	0.697419			0.845386	1.6674	1.06779
		1.05038	0.75382	0.561173			-0.00282205	-0.101677	0.318477				0.96598	0.809298	0.944999			0.383216	2.637	1.15288
		1.00888	0.466469	0.877658			-0.0590141	0.386538	0.27598				1.23009	0.740221	1.7357			1.21608	5.12674	0.917884
		0.408202	0.770005	0.741287			-0.129316	-0.13687	0.169987				0.663203	1.31943	0.651454			0.98283	1.56308	1.55333
		2.25059	0.690158	1.21257			0.130727	-0.0253155	0.239044				1.75901	1.4521	0.684701			0.905683	0.931312	1.84526
		0.708501	1.12218	1.0972			-0.0214144	-0.233234	0.221863				0.993288	0.777406	0.543061			1.08799	1.26624	1.48193
		1.20161	1.32603	0.502408			0.00871516	0.319224	-0.181939				1.47198	1.07263	0.912397			1.48238	1.12847	1.09916
		0.449951	1.26652	0.483733			-0.138198	-0.259795	0.410941				0.895095	1.24351	0.677471			1.64235	0.512073	1.40878
		1.04549	1.43559	0.717548			0.0263945	0.492033	0.357156				1.3918	1.11214	0.617755			1.35894	4.05327	1.15765
		0.699952	1.20236	0.741287			-0.190655	-0.00755314	-0.167082				0.660492	2.44055	0.944805			1.37799	1.35488	1.64571
		0.973525	0.980829	0.924886			0.130644	0.153553	-0.115953				1.39581	0.53002	1.5337			0.986251	0.953649	0.566302
		1.1221	0.927542	0.835327			0.173473	-0.162351	0.943478				1.51724	0.74248	0.712396			0.867658	0.956748	1.13318
		1.17837	0.952692	0.53453			0.353753	-0.0511289	0.0856576				0.922339	1.39548	0.673855			1.78864	1.52079	0.954811
		0.750085	0.969209	0.766187			-0.249503	0.0644092	0.272162				1.25675	0.920854	1.40381			0.69516	0.992255	1.10672
		1.40331	0.46124	1.63662			-0.0395087	-0.0668992	-0.143593				1.93474	0.859395	1.90097			0.728019	1.77295	0.755263
		1.36778	1.08599	0.763614			-0.0180943	0.215555	0.0818395				0.95139	1.08438	1.33331			0.833765	0.970693	0.44461
		1.36762	0.733485	1.34678			-0.446631	-0.275897	0.116451				0.620853	0.60749	0.948033			1.55998	1.07754	1.53222
		0.741785	1.45776	1.49353			0.13413	0.238712	0.134877				1.76495	1.12983	1.492			1.28774	1.50852	1.33428
		1.0708	0.425964	1.0806			0.0875666	0.0932107	-0.315655				0.729698	0.537057	1.10814			0.733313	1.27489	0.846935
		0.746018	0.757472	1.36811			-0.0995188	0.0235724	0.181939				1.07489	0.604004	1.2634			0.605295	1.54364	0.799356
		1.34122	1.28619	0.919076			0.12334	-0.251495	-0.206674				0.583668	0.815495	1.21969			0.678116	2.44649	0.891416
		0.984232	1.48813	1.02548			0.0385957	-0.0676463	0.351345				0.373919	0.767981	0.903359			0.965722	0.787671	1.20181
		0.980829	0.747844	1.45178			0.281126	0.111554	-0.000913017				0.818078	0.997226	1.18193			1.54332	0.585734	0.908007
		0.881476	1.08807	0.839893			-0.0836655	0.0671482	0.224104				1.91292	2.73338	1.09238			0.839769	0.989027	0.849517
		0.949455	0.995437	0.559845			0.125249	-0.0327856	-0.193062				0.936864	0.801745	0.852616			1.14991	1.16314	0.979537
		0.8213	1.63223	0.522827			0.262451	0.0356907	0.0334496				0.653068	1.31104	0.680634			1.08315	1.1696	1.52234
		1.03993	0.530131	0.920653			-0.219373	0.0793495	0.0513779				2.22525	0.808523	0.86004			1.30762	1.55223	1.20168
		0.63214	0.6963	0.949953			-0.198125	-0.0390937	-0.0248175				0.830086	1.52828	0.716786			1.14842	0.995935	1.87153
		0.619025	0.723607	1.11911			-0.161106	0.0299636	-0.176876				0.481731	1.81731	1.73435			1.48948	1.0235	2.75533
		1.44398	1.37949	0.306691			-0.1001	-0.0570221	-0.0805945				1.27089	1.26521	0.706457			1.16359	1.03241	1.94623
		1.16493	0.802459	0.468295			0.258384	-0.250001	0.236056				0.604068	0.934024	1.2847			1.26514	1.33112	2.09374
		1.00706	0.935676	1.93053			-0.0578521	-0.276976	0.0351096				2.61982	0.946806	1.31879			1.47599	3.03777	1.63235
		1.57661	0.671814	1.26619			0.106325	-0.199785	0.174718				1.04694	0.359975	1.30368			1.84248	0.689285	1.5215
		1.46423	0.887369	0.770005			-0.29175	0.237135	0.0312916				0.766561	1.18612	1.32434			0.717561	1.59051	0.689349
		1.10815	1.80022	0.701612			-0.23672	-0.26934	0.0347776				1.00026	1.26579	0.535314			1.35275	1.34184	0.674695
		0.611804	0.979833	0.467299			0.00116202	-0.277225	0.342796				0.879214	1.25636	1.03848			0.83822	2.42157	0.923953
		0.966221	0.768677	1.08417			0.0810095	-0.304865	0.148905				0.828665	0.948678	0.472241			0.89729	0.897226	0.83525

## Sheet: Fig. 2d
Fig. 2d
			Mis12 ON					Mis12 OFF						Mis12 ON					Mis12 OFF
			mCherry-Mis12					mCherry-Mis12						Bridgin-V5-GFP					Bridgin-V5-GFP
			1	2	3			1	2	3				1	2	3			1	2	3
			0.37515	0.7105	1.61716			B.D.L	B.D.L	B.D.L				0.133987	0.365606	1.62181			B.D.L	B.D.L	B.D.L
			0.763114	1.02026	1.53448									1.03036	1.16075	1.03648
			0.514974	1.53371	0.968876									0.800268	1.16906	1.2658
			0.88213	1.15269	1.16977									0.606417	0.950045	0.875392
			0.36318	1.29183	0.629296									0.588976	1.20335	0.929364
			0.51231	1.61023	1.15873									0.72149	1.06141	1.18591
			0.290307	0.881961	0.58734									0.38617	1.26392	0.553211
			0.702464	0.56522	1.36357									0.429359	0.584793	1.14608
			1.58231	1.07444	1.0236									0.942209	0.655911	0.872034
			1.67168	0.953819	0.934321									0.965365	0.960651	1.16157
			0.918123	1.37511	1.98707									1.12758	1.49754	1.17589
			1.1493	1.4501	0.876294									0.995945	0.963421	0.639766
			0.700138	1.16072	1.06949									0.731566	1.25832	0.7668
			1.01476	1.41187	0.94481									0.965306	1.25107	1.13942
			1.27394	0.696332	0.997932									0.808281	0.73404	1.11815
			1.31928	0.73317	0.76912									1.31877	1.17766	1.7971
			1.30977	1.17108	0.271487									1.38223	1.28914	0.780058
			0.597321	1.13454	0.894522									0.702223	0.840982	0.364015
			1.22649	1.22361	1.33311									1.3569	1.19893	1.31282
			0.938086	0.820634	0.991207									1.19086	1.0178	1.10636
			0.752668	0.33404	0.549952									1.16911	0.715009	1.0736
			1.12739	1.49028	1.67054									0.794493	0.83344	2.31849
			1.52555	0.854301	0.645367									1.13188	0.572655	0.763206
			0.771616	2.02255	0.751441									0.648074	1.15521	1.16599
			1.33404	0.670828	1.47734									0.902732	1.07007	0.523102
			1.1581	0.832139	0.646594									0.912159	0.643891	1.12805
			0.685885	0.395324	1.17104									0.74553	0.800857	1.19651
			0.649428	1.18047	1.21943									1.06783	0.966308	1.04208
			0.566658	1.19891	1.00944									0.668756	0.989346	0.857834
			0.282568	0.816913	1.53676									0.857009	1.16528	1.69251
			2.02171	0.713546	1.42836									1.07496	1.06406	1.08456
			1.97294	0.661439	1.93378									1.22161	0.834913	1.67118
			1.06416	1.02593	0.843685									1.05386	0.982334	0.53088
			0.587636	1.87778	0.949209									0.920526	0.783181	0.503423
			1.69752	0.805535	0.806931									1.00537	0.835326	1.24777
			1.97116	0.753937	0.335985									1.42354	1.15026	0.764974
			1.174	0.847111	0.424422									1.23187	0.857598	0.889062
			0.762057	0.818647	0.781682									0.750244	0.727205	1.17253
			0.681613	0.707159	0.789337									0.472666	0.789721	1.74212
			1.19282	0.598886	1.2322									0.98587	0.989876	2.45124
			1.17066	0.13052	1.66191									0.726086	1.4712	1.20936
			1.00449	0.416344	0.832815									0.592571	0.542311	1.0148
			0.723104	1.19092	0.732747									0.564642	0.994708	1.51893
			0.55029	0.468028	0.892196									0.659682	0.579549	0.746649
			0.656152	1.32914	1.36767									0.697215	0.890417	1.27735
			0.463587	0.582137	1.73833									0.63847	1.02829	1.51687
			0.329049	1.2986	0.448445									1.2308	0.589448	1.34588
			0.621344	0.586748	0.829136									1.24654	0.555922	1.00142
			0.851256	0.752795	0.550882									1.59783	0.624093	1.60195
			0.513029	0.805535	1.61217									0.944566	1.15762	1.44381
			1.43022	1.3085	0.328034									1.23782	0.43637	0.118903
			1.21879	0.597829	0.79014									0.594986	0.579549	1.55723
			0.725219	0.700646	1.72252									0.787659	0.781708	1.60985
			0.998355	0.759096	0.986301									0.78483	0.810756	1.42754
			0.600535	0.229784	0.768993									1.49884	0.547024	0.885703
			2.07275	0.867031	1.44858									1.84417	1.32526	1.84029
			1.09589	0.655645	2.26067									0.341979	1.07472	2.05093
			0.811034	0.572579	1.4852									0.477085	0.399014	1.83469
			0.891604	1.25639	1.43373									0.983807	1.1951	1.46254
			1.17751	0.63712	1.48753									0.949162	0.339857	0.991055
			0.186856	1.7934	0.676496									1.07508	1.11467	0.931485
			1.22116	1.7934	0.231011									0.674353	1.11467	0.512438
			1.26117	0.775126	1.2602									0.500477	0.593808	0.633049
			0.491924	1.62757	1.73195									1.06641	0.737281	1.71001
			1.24768	0.612039	1.45035									1.16022	0.675826	0.903262
			0.856415	0.647144	0.767894									0.743644	0.675296	1.11768
			1.26878	0.984778	0.761042									0.596047	1.24365	0.635524
			2.40409	0.362123	0.607599									1.03636	0.584145	0.823188
			1.13484	0.948871	1.5371									0.76191	1.36721	0.775344
			0.855992	1.32288	1.29619									0.825957	0.90173	1.07761
			0.424972	1.6197	0.419474									0.577074	1.16116	0.502185
			0.951577	0.935252	0.611574									1.00378	0.557041	0.479854
			1.19625	1.49472	0.801602									0.483743	1.77276	0.550619
			1.36657	0.43931	1.49667									0.668284	0.885703	1.24135
			0.918842	0.607387	0.847576									0.950104	1.90174	0.751776
			0.67455	1.35802	1.01756									0.754132	1.19539	1.06783
			0.620583	1.29353	1.07884									0.541132	1.70683	0.857362
			0.670617	1.08214	1.16888									0.649665	0.732567	1.14578
			0.557226	0.755882	1.32707									0.630751	0.833853	1.14602
			1.5412	1.02136	2.23402									0.693267	1.03036	0.681247
			0.820042	0.521149	0.881411									0.564053	1.44687	1.42065
			0.881158	0.650992	1.29433									1.37887	0.947689	2.7594
			0.408858	0.483254	1.91495									0.0221544	0.716364	1.43008
			0.849352	1.16186	0.835691									0.861605	1.45471	1.44716
			0.835268	0.833788	1.74582									0.92524	1.03695	1.32437
			0.682629	0.738161	0.770262									1.01492	1.00254	1.49878
			0.703691	1.02039	1.57165									0.675414	1.02423	1.25838
			0.837045	1.36471	1.5379									1.14231	1.16387	0.655734
			1.07825	1.53321	1.05325									1.18037	1.3018	1.32101
			0.585352	2.5887	0.999328									0.505367	1.6845	1.26728
			0.741079	0.705806	1.34221									0.650372	0.679656	1.12439
			1.19671	1.46338	0.931445									1.29226	1.33999	1.2866
			0.958937	0.50199	0.489133									0.930543	1.50102	1.09287
			0.891773	1.27445	0.804732									1.35501	0.649488	0.82855
			1.22167	0.222256	0.894692									0.861133	0.780588	1.03295
			1.18043	0.94185	0.641392									1.57744	1.12864	0.873448
			1.71507	0.870161	1.07229									0.875746	0.934608	1.62145
			1.07977	1.07148	0.663681									0.54838	1.21384	0.532824
			0.747762	0.870161	0.695444									0.891124	0.934608	1.04184
			0.627561	1.07148	0.863859									0.825781	1.21384	2.02877

## Sheet: Fig. 2e
Fig. 2e
			Knl1 ON					Knl1 OFF						Knl1 ON					Knl1 OFF
			mCherry-Knl1					mCherry-Knl1						Bridgin-V5-GFP					Bridgin-V5-GFP
			1	2	3			1	2	3				1	2	3			1	2	3
			0.739143	0.890045	0.601454			0.0590839	-0.0400821	-0.0762301				0.620713	1.39844	0.813428			0.488276	0.586335	0.438497
			0.592918	0.91543	0.68236			0.0836528	0.208649	-0.0194472				1.05661	0.665763	0.720618			0.684048	0.855766	0.416058
			0.716504	1.00086	0.73751			0.0658385	-0.0727415	0.0808322				1.11868	0.751651	0.833847			0.656822	0.221325	1.15813
			1.21864	1.24314	0.730607			-0.0296162	0.191577	0.202118				0.833328	0.650708	0.784933			0.829694	0.873359	0.635134
			0.663061	1.17003	0.760223			-0.0989433	-0.0448325	-0.0561149				1.0854	0.564416	1.19044			0.343495	0.319326	0.732154
			1.52379	1.13202	0.956254			0.0996856	-0.00823909	0.427542				1.24569	0.907737	1.58371			0.24682	0.332708	0.892048
			0.684216	1.27268	1.27921			0.107108	0.206645	-0.0505479				1.38857	0.880858	1.34104			0.156144	1.6302	0.468722
			0.74857	0.812256	0.982901			-0.0552984	0.0901846	0.154687				0.564012	0.468953	1.64554			0.747613	1.57338	0.458224
			1.33102	0.866144	1.2326			0.144741	0.506147	0.0414924				0.971591	1.22678	1.25412			1.14971	2.5733	0.448129
			0.677016	1.58666	0.534056			0.0253111	0.0068288	-0.0156617				1.44504	1.1924	0.984223			0.410175	0.805468	0.901969
			1.17648	0.793848	0.803942			-0.0486181	0.173318	-0.0074226				1.16304	0.742133	1.15254			0.382199	0.60537	0.596141
			0.778854	0.537322	0.804313			0.0841723	-0.0441645	0.517281				1.02668	0.916217	0.406483			0.483834	0.590834	1.10605
			0.580819	0.0351831	0.5371			0.237969	-0.131454	0.182522				0.62204	1.02564	0.766417			0.57203	0.38964	0.554495
			1.0212	1.38766	0.848923			-0.112749	0.014771	0.371501				1.06688	1.0426	0.855074			0.816427	0.61108	1.65402
			0.712347	0.833855	0.616967			0.00556695	0.248212	0.219858				1.39209	1.06273	0.887087			0.988088	0.679491	0.507715
			1.90405	1.09654	0.63248			0.124106	-0.029542	0.0120246				1.26444	1.55966	0.573356			0.585931	0.610907	0.509618
			0.906968	0.771357	0.48388			0.111042	0.0422346	0.257119				1.14527	0.679837	0.751708			0.638825	0.195253	0.406887
			0.937104	0.84113	0.465768			-0.0882548	0.40186	0.188905				0.897932	0.493813	0.803334			0.956132	0.520462	1.56727
			0.586015	1.19578	0.972361			0.0191503	-0.00482469	-0.0637602				0.635883	1.66891	1.12589			0.533556	0.4847	1.31682
			1.31439	0.668183	0.757031			0.0755621	0.0704405	0.181705				0.974014	0.209558	0.90693			0.528307	0.261471	0.69593
			0.362668	1.22317	0.995817			-0.0568572	-0.0718508	0.13138				0.469991	0.787125	0.967092			0.751189	0.422461	0.975802
			1.14961	0.860206	0.810548			0.126333	-0.0134349	0.286141				0.847979	0.591872	1.3291			0.734231	0.333573	1.78294
			1.71165	1.00205	1.03768			-0.0699952	0.038078	0.167899				0.739884	0.77282	1.33637			0.891125	1.14296	1.33043
			0.755547	0.729716	1.06529			0.205012	0.446024	0.0463171				1.05188	0.83552	1.42272			0.571338	0.290601	0.459954
			0.537248	1.19088	0.500432			-0.0286513	-0.0320657	-0.180221				0.840884	0.913852	0.885934			0.444265	0.457185	0.553629
			1.05193	1.28174	0.862804			0.0585643	0.52552	-0.0306554				0.821849	1.51807	1.36169			0.381795	0.462665	0.828483
			0.420491	2.23554	0.839719			0.164856	-0.0815002	0.0481727				0.795027	1.42024	1.17901			0.332881	0.526807	1.03539
			1.10048	1.12534	0.757403			0.244649	0.12611	-0.00927826				1.53128	0.940328	0.758976			0.402619	0.751939	0.580394
			1.10189	0.869484	1.36702			0.15246	0.033179	0.0515871				1.31757	0.687047	0.978167			0.594699	0.768667	0.583278
			1.0097	1.11681	1.24551			0.0544077	0.715242	-0.115718				1.25331	1.4012	0.983993			1.60759	0.946903	0.972053
			1.10374	1.39397	0.727118			0.0155875	-0.228616	0.137541				0.670781	0.749055	0.791624			1.24362	1.07271	0.502062
			1.0857	1.9615	0.605313			0.275824	0.16686	0.0886259				1.69827	2.2542	0.602486			0.658841	0.358953	0.652784
			1.07739	1.53462	0.537619			-0.0447583	0.0938959	0.225647				1.05886	1.46039	0.761457			1.23272	0.485565	0.296369
			1.0359	1.1393	0.708265			-0.0913723	-0.120692	0.192542				1.02956	1.14896	0.942808			0.771378	0.183428	0.624866
			0.942003	1.16171	2.01049			0.0845435	0.0178885	-0.107405				1.12093	1.19222	2.27116			0.425172	0.822484	0.422403
			1.23401	1.35039	0.58171			-0.0347378	0.279387	0.0279832				1.18207	0.900123	1.1778			0.186716	1.03591	1.03325
			0.685997	0.989507	0.593808			0.0209317	0.0611623	0.20041				1.03152	1.26127	0.947538			0.725752	1.56375	1.61203
			0.668925	3.58645	1.44563			-0.0135834	0.143182	-0.0359996				0.916217	1.49921	1.96274			1.41332	0.512848	0.321922
			0.970728	1.89358	0.736248			0.153648	0.0355543	-0.00126184				0.682836	0.897355	0.780549			1.56669	0.315404	1.02541
			0.969021	1.05646	1.39322			0.00207833	0.446024	0.0835043				1.45202	1.36446	0.956017			0.789778	0.290601	0.97286
			0.695498	1.3979	1.46448			0.028577	0.479871	0.370536				0.767802	0.823695	1.08205			2.04378	0.772935	1.62386
			0.607318	1.72887	0.983272			0.130564	0.132939	0.0316203				0.89672	1.65247	1.0565			0.348513	0.487065	1.23918
			1.13455	1.46878	0.411509			-0.0166266	-0.197367	0.0476531				1.10259	0.662532	0.833386			0.22219	0.956652	0.171199
			1.51881	0.775439	1.14791			0.068956	0.38798	0.213103				0.448995	1.2784	1.14948			1.48836	0.790759	0.909526
			0.351683	0.963974	0.590765			0.00690302	-0.14964	-0.0427542				1.00568	0.645862	0.756669			0.370894	0.431229	0.834366
			1.56728	1.91377	0.959891			-0.00148452	0.224608	0.0457232				0.91662	0.51031	0.998702			0.566377	0.894759	0.808006
			0.608208	0.946011	0.878391			-0.0907785	-0.372689	0.099834				1.33395	0.930349	1.50301			0.804199	0.398927	0.460531
			1.08222	0.871785	0.624612			-0.115496	-0.068288	-0.22535				1.08101	1.04704	0.68549			0.227497	0.513194	0.38093
			1.13239	1.09543	1.20372			0.0588613	-0.0792734	0.111488				1.89906	0.972572	0.988953			0.421192	0.776281	0.803968
			1.89885	0.93124	0.72979			-0.164262	0.117277	0.253111				1.16471	1.0764	0.830386			0.428114	0.941885	1.09993
			0.726005	0.974143	0.370091			0.149565	0.140955	0.013138				1.21195	1.39059	0.29833			0.407925	0.399446	1.08263
			1.43279	0.514386	0.579409			-0.272929	0.102358	-0.0861764				1.02339	0.193291	0.917255			0.907968	0.416808	0.619617
			3.27218	0.617412	0.870003			-0.0121731	-0.120766	0.145112				2.38024	0.59764	0.818042			1.03648	0.406541	0.572953
			2.05398	0.804981	0.597817			-0.0370388	0.278719	0.04268				0.888414	0.535863	1.52043			0.316327	0.269951	1.37848
			1.26578	1.23965	0.671746			0.0250142	0.102877	0.0539623				1.01306	0.729213	0.508407			0.753727	0.439881	0.466011
			1.08711	0.879504	0.0345151			-0.172501	-0.0129896	-0.0790507				1.25077	0.959478	0.0352435			1.07836	0.444611	0.322614
			0.747753	1.14546	0.649107			0.0211544	0.0828363	-0.0731127				0.775877	1.57223	0.440631			0.588411	0.811467	0.481527
			0.807951	1.05297	0.785089			0.106292	0.250439	-0.0970134				0.54365	0.672338	0.550918			0.927638	1.40709	0.274219
			0.792066	1.2081	1.83368			-0.159809	0.0819456	0.212583				0.874686	0.99426	1.29669			0.208635	0.990742	0.5688
			0.889005	1.23408	0.891158			0.221639	-0.134052	0				0.949845	1.29922	0.481354			0.708909	0.578086	1.459
			1.10181	0.950836	0.826655			0.149714	0.128634	0.193878				1.19303	0.965938	1.00303			0.983243	0.836558	0.165835
			1.31996	1.30192	1.06551			0.102506	-0.0974588	0.0353316				0.835058	0.681452	0.767802			0.783087	1.46437	1.02345
			0.95373	1.23497	1.45246			0.20041	0.0424573	-0.03021				0.990626	0.95469	1.02149			0.418769	0.493006	0.78799
			0.862136	0.638344	1.45936			-0.166563	0.0872156	0.0977557				1.64497	0.636403	1.35131			0.348917	0.862746	0.434113
			0.847736	1.23653	0.782862			0.326149	0.122473	0.0839497				1.45398	1.08713	0.855478			0.600813	0.423153	0.593949
			0.725114	1.01178	1.16861			-0.055818	-0.0484696	-0.362817				0.897124	0.72829	1.15929			0.63075	0.82854	0.972572
			0.919735	0.881805	1.06967			0.0741518	-0.0472078	-0.0347378				0.773916	1.24218	0.576702			0.277507	0.354166	0.778011
			0.539846	1.20298	0.820198			0.112304	0.0618303	0.0359254				1.06665	1.4042	0.511579			0.525711	0.443919	0.244167
			0.698764	1.05483	0.986909			-0.111413	0.127075	0.0302842				1.02564	1.09936	0.800392			0.718426	0.700429	0.34661
			0.908081	0.820866	1.13017			-0.106069	0.00823909	0.0658385				1.04456	0.616272	1.15			0.462781	0.390736	0.70389
			1.24113	1.19504	1.04451			0.244426	-0.204715	-0.127595				1.39094	0.751593	0.955094			0.571338	0.927522	0.794681
			1.14041	1.12979	1.06203			-0.155281	0.0933021	0.494049				1.21616	0.421884	1.12197			0.410752	1.24218	1.44429
			1.31402	1.53232	0.795332			-0.053517	0.301729	0.272484				0.986704	1.68956	0.703486			0.368644	0.366394	0.969803
			1.21701	1.11124	0.767497			0.0266472	0.105327	-0.0152906				1.29801	0.782914	0.563551			0.322095	0.338938	0.485969
			0.435113	1.61568	0.802532			0.24747	0.0292451	0.154019				0.886914	1.1143	0.504658			0.244398	0.410752	0.634211
			0.825542	1.02016	0.556621			0.025608	0.104733	0.0391914				0.705044	0.762437	0.63946			1.57471	0.655149	0.371874
			1.14702	0.987652	1.28211			-0.0156617	-0.0366677	0.196254				1.08967	0.519885	1.52182			0.220863	0.822657	1.14204
			0.551648	1.10463	1.25115			-0.0215998	-0.0476531	0.648068				1.27546	1.07496	1.54252			0.597237	0.808467	0.168315
			0.377885	1.21939	0.850334			0.145038	-0.0845435	-0.0419377				0.661552	1.38321	1.49263			0.760534	0.526692	1.48986
			1.07954	0.890935	0.52025			0.0198926	0.155652	0.108815				1.13656	1.24904	1.00153			0.657283	0.298618	0.565396
			1.16127	0.749535	1.08444			0.0201153	0.0271667	0.114976				1.03118	0.573933	0.506849			0.453667	0.773685	0.59268
			1.58035	1.27572	1.07806			0.0103916	-0.0878836	0.171091				1.60349	1.50549	0.778415			0.282237	0.429614	1.00782
			1.07479	1.43806	0.894647			-0.000519582	-0.148155	0.201895				1.16125	0.851555	0.583278			0.5459	0.704525	0.21498
			0.984312	0.67234	0.485884			0.181557	-0.334759	-0.0631664				0.995068	0.993106	0.329997			0.297811	1.16506	0.531306
			1.13878	0.729345	1.00042			0.31405	-0.250439	0.350792				1.32126	0.511579	0.721195			0.459666	0.134918	0.787529
			1.10701	1.55429	1.05572			-0.144221	0.152683	0.130267				1.02633	1.16454	0.744498			0.335938	0.457762	0.967496
			0.76245	1.14924	0.881583			0.0342182	0.0348862	0.0556695				1.91128	1.21737	0.882069			0.647593	0.416174	0.438035
			0.53851	0.833558	0.496721			0.0326595	0.0207833	0.0934506				0.835289	0.552476	0.544919			0.371586	1.54379	0.825829
			1.63787	0.950465	1.07331				0.145706	-0.0213771				0.996337	1.49303	0.858247				1.29097	0.426153
			0.868296	0.655045	1.09476				-0.036445	0.0294677				0.991549	1.2773	1.08211				0.524558	0.574164
			0.710492	0.824429	0.630328				0.0828363	0.157062				0.949672	0.573818	1.13564				0.548323	0.690104
			1.08979	0.733279	0.8703				-0.0501768	0.135982				0.57699	0.873705	1.25689				0.844634	0.470798
			0.869484	1.0595	1.00227					-0.0960485				1.07155	0.902719	0.752862					0.992645
			1.47636	0.534131	1.21196					0.132419				1.68148	0.707524	0.623482					0.816197
			0.973475	1.25999	0.792289					-0.0172947				0.836904	1.93153	1.07415					0.370028
			0.548308	0.626394	1.19497					-0.0622014				0.577048	1.29409	0.985089					0.416058
			1.11191	1.18695	1.24099									1.11978	1.76172	1.52136
			0.671375	1.73763	1.02914									0.465146	1.33066	0.88005
			0.951281	1.15718	1.0022									1.15052	1.17942	0.515156
			0.936362	1.07724	0.946308									1.15173	1.01601	0.738845

## Sheet: Fig. 2f
Fig. 2f
		Wild-type					sos7Δ
		1	2	3			1	2	3
		1.03964	0.641919	0.708177			0.308714	0.437138	0.960933
		1.16427	1.08657	0.693684			0.35273	0.2545	0.746154
		0.797752	1.09784	0.833381			0.365613	0.443412	0.842238
		1.32255	0.520305	0.410668			0.494775	0.266913	0.668624
		2.10695	0.985457	0.762526			0.297408	0.471928	0.349677
		1.24358	0.736895	0.469647			0.301971	0.168313	0.613436
		0.778026	1.14649	0.494003			0.464279	0.107154	0.688887
		1.00907	1.20829	0.427074			0.240342	0.402583	0.692443
		0.81087	0.628164	0.535302			0.372591	0.411172	0.189483
		0.856999	0.586597	0.607632			0.614476	0.129867	0.307238
		0.93661	0.799396	0.495379			0.60941	0.379099	0.301568
		0.896721	0.771014	0.919131			0.705024	0.263256	0.497761
		1.61788	0.830898	0.638027			0.435427	0.21092	0.476994
		0.239101	0.585088	0.534865			0.26755	0.215114	0.0760547
		0.930202	0.792485	0.58804			0.497962	0.27634	0.0736727
		0.814963	0.646683	0.688317			0.459582	0.29771	0.52829
		1.48271	0.904739	0.961369			0.439252	0.334446	0.309016
		0.446129	0.981196	0.728474			0.559624	0.659733	1.04477
		1.12643	0.807448	0.635578			0.231217	0.426973	0.497794
		0.863977	1.10935	0.610652			0.226923	1.59544	0.210887
		1.20963	0.71633	0.686606			0.321094	0.305762	1.0289
		1.36697	0.83063	0.702642			0.248998	0.742229	0.396544
		0.9403	1.07802	0.670603			0.267382	0.27691	0.844318
		0.96412	0.701937	1.20986			0.451464	0.436031	0.14238
		0.785943	0.926545	1.18333			0.214678	0.998775	0.115508
		1.12811	1.18487	1.05772			0.356756	0.284626	0.0126814
		0.945064	0.906081	0.968448			0.226319	0.435025	0.0175124
		1.4385	1.53398	0.834857			0.0922251	0.520909	0.552076
		0.840493	0.932852	1.02206			0.283016	0.456831	0.184182
		1.23885	1.81709	0.699052			0.312036	0.519735	0.143219
		1.30933	0.713042	0.847002			0.563415	0.137616	0.310425
		1.09664	1.21698	0.875619			0.252487	0.241047	0.916246
		1.06037	1.19735	1.60916			0.483368	0.114669	0.499438
		1.11925	0.960396	1.47396			0.528659	0.292846	0.276776
		0.762929	0.871559	1.46755			0.144964	0.790003	0.218301
		0.641214	1.57833	1.12868			0.240543	0.497559	0.151539
		0.664262	1.28213	0.591395			0.491453	0.221287	0.261713
		2.02191	1.47829	1.53216			0.182974	0.361419	0.636685
		1.56957	1.72993	0.879644			0.319316	0.19324	0.203506
		1.23935	1.6097	1.30065			0.468137	0.26547	0.550063
		1.08077	2.04522	0.611054			0.326193	0.28513	0.438145
		0.492896	0.757494	1.48583			0.444284	0.245576	0.386581
		0.618603	0.732299	0.898331			0.2338	0.227258	0.509771
		0.447874	1.17427	1.95152			0.339545	0.573077	0.716028
		0.883637	1.55015	0.580592			0.298482	0.27748	0.531276
		1.19027	0.870955	0.793827			0.189248	0.155766	0.597064
		1.10952	1.39166	1.08671			0.293752	0.3532	0.163952
		1.12988	1.36513	0.911348			0.182135	0.371651	0.334681
		0.989382	1.04464	0.455355			0.683083	0.477195	0.28929
		0.757192	1.30088	0.631955			0.599782	0.332936	0.129934
		0.8675	0.952546	0.719919			0.326428	0.0310325	0.135268
		0.890313	1.04672	1.26203			0.527116	0.309587	0.296402
		0.643026	0.785943	1.21687			1.03159	1.2932	0.282815
		0.826302	0.945198	1.08154			0.484979	0.443177	0.485146
		1.43504	0.773396	0.86391			0.329011	0.567542	0.737398
		0.954055	1.28303	1.06205			0.208807	0.260538	0.577774
		0.684324	0.485381	1.13247			0.314787	0.308043	0.221018
		0.650105	1.01565	1.17343			0.236887	0.339579	0.343303
		2.13279	1.18115	1.20755			0.485046	0.174117	0.317907
		1.02011	0.990523	1.13247			0.243362	0.666141	0.20733
		1.32544	0.65564	1.13589			0.347832	0.267114	0.339109
		0.948285	1.44444	0.609075			0.353401	0.245844	0.314585
		0.640543	0.605754	1.1644			0.408219	0.346624	0.785775
		0.942213	0.484375	0.974721			0.298583	0.564657	0.212698
		1.11123	1.22291	0.671073			0.166535	0.996595	0.198675
		0.358266	1.62332	1.25029			0.195991	0.434454	0.925002
		0.735352	1.32856	1.59873			0.295127	0.411843	0.443177
		0.907624	0.812849	0.983008			0.347664	0.332366	0.116011
		1.38157	2.85482	1.49717			0.775644	0.325589	0.36937
		1.43729	0.981833	1.22033			0.322771	0.237994	0.404898
		0.664229	0.85398	2.00661			0.472834	0.335385	0.236853
		1.09613	1.45356	1.42585			0.398188	0.447773	0.231989
		0.986866	1.20815	1.44074			0.21196	0.339579	0.151371
		1.35258	1.47993	1.03716			0.687075	0.174117	0.411574
		1.17403	0.853644	0.83271			0.433549	0.666141	0.386815
		0.70395	0.7429	0.980055			0.811306	0.267114	0.429959
		1.31799	0.449082	1.00354			0.52725	0.245844	0.285532
		0.474914	0.699857	0.895949			0.298482	0.346624	0.403657
		1.17752	1.31537	0.928357			0.36672	0.564657	0.540401
		1.33852	1.38415	0.90749			0.374637	0.996595	0.358266
		1.10828	0.801745	1.64787			0.187067	0.434454	0.210719
		0.998373	0.6598	0.611859			0.274763	0.411843	0.187235
		0.712002	1.09761	0.768733			0.337499	0.332366	0.298683
		0.79792	1.92368	0.543018			0.609243	0.325589	0.948453
		0.858039	1.43877	0.877162			1.23294	0.237994	0.841969
		0.947983	0.772725	1.05718			0.559557	0.335385	0.226889
		0.473136	0.830294	0.904168			0.322838	0.371786	0.424088
		0.663289	0.877564	1.10331			0.268657	0.212933	0.453074
		1.15632	0.607733	0.774503			0.371517	0.50343	0.153216
		0.803657	1.148	1.22691			0.943454	0.750784	0.367458
		0.521647	0.677615	0.63531			0.662887	0.527015	0.19267
		1.15746	1.0386	1.54012			0.627929	0.761989	0.348201
		1.08835	0.649568	1.0698			0.409092	0.642456	0.231989
		1.52431	0.969521	0.868137			0.173178	0.860421	0.258626
		0.58851	0.820901	1.39713			0.621991	0.17556	0.262082
		0.80151	1.04548	1.86933			0.579384	0.243227	0.46864
		0.587537	1.00636	0.695429			0.268355	0.653929	0.182806
		1.42441	0.84831	0.787755			0.442473	0.779837	0.355347
		1.02414	0.833381	1.23942			0.325354	0.371182	0.473203
		1.00488	1.30101	0.502055			0.472465	0.704219	0.170058

## Sheet: Fig. 3b
Fig. 3b
		Time	Daughter	Mother
		-42	0	0
		-39	0.119255	0.119255
		-36	0.309233	0.309233
		-33	0.414087	0.414087
		-30	0.241769	0.241769
		-27	0.327369	0.327369
		-24	0.457305	0.457305
		-21	0.435998	0.435998
		-18	0.581486	0.581486
		-15	0.549795	0.549795
		-12	0.560106	0.560106
		-9	0.720671	0.720671
		-6	0.682114	0.682114
		-3	0.619335	0.619335
		0	1	1
		3	1.13406	1.13406
		6	1.15639	1.15639
		9	1.13431	1.13431
		12	1.17155	0.90458
		15	1.78543	1.78366
		18	1.94459	1.29078
		21	1.51798	1.0563
		24	1.0823	0.814022
		27	0.0601626	0.0790952
		30	0.0537793	0
		33	0.028415	0

## Sheet: Fig. 3c
Fig. 3c
		Time	Inter-nuclear distance
		-42	0
		-39	0
		-36	0
		-33	0
		-30	0
		-27	0
		-24	0
		-21	0
		-18	0
		-15	0
		-12	0
		-9	0
		-6	0
		-3	0
		0	0
		3	0
		6	0
		9	0
		12	2.22
		15	5.55
		18	5.76
		21	5.24
		24	5.65
		27	4.66
		30	4.9
		33	4.46

## Sheet: Fig. 3d
Fig. 3d
		Mis12-mCherry							GFP-Dad1							Bgi1-V5-GFP
		1	2	3	4	5			1	2	3	4	5			1	2	3	4	5
		0.307114	0.386507	0.285856	0.377916	0.491557			0	0	0	0	0			0.564217	0.376432	0.346749	0.536331	0.212473
		0.862381	1.11763	0.991983	1.22647	0.801531			0.749627	1.31781	1.12817	0.937812	0.866574			1.05207	0.965848	0.83927	0.865297	1.27752
		0.843724	0.915204	1.00161	0.880517	0.798396			0.403491	0.455753	0.565044	0.404873	0.577845			2.03843	0.887889	1.11765	2.02897	0.978144
		0.646066	0.571232	0.828854	0.676324	0.747663			0.130239	0.162373	0.177236	0.101038	0.089577			1.21064	1.61402	1.35667	1.39371	0.834566
		0.166675	0.238708	0.143709	0.226024	0.211694			0	0	0	0	0			0.644888	0.314178	0.569325	0.29392	0.215151

## Sheet: Fig. 4a
Fig. 4a
			Wild-type					bgi1Δ
		(h)	1	2	3			1	2	3
		0	0.2	0.2	0.2			0.2	0.2	0.2
		3	0.69	0.71	0.63			0.54	0.49	0.46
		6	2.66	2.57	2.46			1.89	1.7	1.56
		9	5.87	5.79	5.42			4.1	3.85	3.61
		12	9.51	9.7	9.15			7.34	7.46	7.12
		18	19.53	20.13	18.3			13.63	17.7	13.43
		24	25.25	26.35	24.8			16.3	20.84	15.2

[truncated: 47 more sheets: Fig. 4b, Fig. 4f, Fig. 5d, Fig. 5e, Fig. 6a, Fig. 6b, Fig. 7c, Fig. 7d, Fig. 7g, Fig. 7h, Fig. S1a, Fig. S1b, Fig. S1c, Fig. S1h, Fig. S2a, Fig. S2b, Fig. S2d, Fig. S2e, Fig. S2g, Fig. S3a …]
